# Supplementary material for: A proteomic analysis of chondrogenic, osteogenic and tenogenic constructs from ageing mesenchymal stem cells
Source: Stem Cell Res Ther. 2016 Sep 14;7(1):133. doi: 10.1186/s13287-016-0384-2 (PMC5022190; doi:10.1186/s13287-016-0384-2)
Supplement: Additional file 1: Table S1. — Presenting the primer sequences. (XLSX 11 kb) [file 13287_2016_384_MOESM1_ESM.xlsx]

## Sheet: Sheet1
Gene	Symbol	Accession Number	Primer Sequences	Reference	Lineage
Aggrecan	ACANa	NM_013227	F: TCGAGGACAGCGAGGCC	Martin 2001	chondrogenic
			R: TCGAGGGTGTAGCGTGTAGAGA
Collagen type 2, alpha 1	COL2A1	NM_001844	F: GGCAATAGCAGGTTCACGTACA		chondrogenic
			R: CGATAACAGTCTTGCCCCACT T
Collagen type 1, alpha 1	COL1A1	NM_000088	F: GGAGGAGAGTCAGGAAGG		osteogenic/tenogenic
			R: GCAACACAGTTACACAAGG	Martin 2001
Runt-related transcription factor 2	RUNX2	NM_001024630	F: AGGCAGTTCCCAAGCATTTC		osteogenic
			R: GGTCGCCAAACAGATTCATC
Thrombospondin 4	THBS4	NM_003248	F: AGAGAGGCAGGGGGATGTG		tenogenic
			R: TTCTTCGTCGGGGTAACTGTC
Serpin peptidase inhibitor, clade F	SERPINF1	NM_002615	F: CTGCCCACCTCACCTTCC		tenogenic
			R: GGTCCAGAATCTTGCCAATGAA
Glyceraldehyde-3-phosphate dehydrogenase	GAPDH	NM_002046	F: ATGGGGAAGGTGAAGGTCG		all
			R: TAAAAGCAGCCCTGGTGATGACC
SOX9	SOX9	NM_000346	F:AGTACCCGCACCTGCACAAC		osteogenic
			R: CGCTTCTCGCTCTCGTTCAG
