# Supplementary material for: A proteomic analysis of chondrogenic, osteogenic and tenogenic constructs from ageing mesenchymal stem cells
Source: Stem Cell Res Ther. 2016 Sep 14;7(1):133. doi: 10.1186/s13287-016-0384-2 (PMC5022190; doi:10.1186/s13287-016-0384-2)
Supplement: Additional file 2: Table S2. — Presenting details of the antibodies used for validation studies. (XLSX 10 kb) [file 13287_2016_384_MOESM2_ESM.xlsx]

## Sheet: Sheet1
Antibody	Species	Manufacturer	Mono/ Polyclonal	Epitope recognised	Expected MW(Kda)	Antibody concentration	Total protein (mg/ml)
Cartilage oligomeric matrix protein	Rabbit	Abcam	Polyclonal	Residues 1-100	80	0.02	0.4
Biglycan	Mouse	Santa Cruz	Monoclonal	C-terminal sequence	45	0.02	0.4
Superoxide dismutase 1	Mouse	St Johns Laboratories	Polyclonal	Recombinant protein of human SOD1	20	0.01	0.3
