# Supplementary material for: A proteomic analysis of chondrogenic, osteogenic and tenogenic constructs from ageing mesenchymal stem cells
Source: Stem Cell Res Ther. 2016 Sep 14;7(1):133. doi: 10.1186/s13287-016-0384-2 (PMC5022190; doi:10.1186/s13287-016-0384-2)
Supplement: Additional file 3: Table S3. — Presenting the proteins identified in PEAKS PTM using the human reviewed database. (XLSX 425 kb) [file 13287_2016_384_MOESM3_ESM.xlsx]

## Sheet: key
Proteins were identified in PEAKS PTM using the human reviewed database.
Results included in the attached files are for proteins identified with a false discovery rate of <1% and at least 2 unique peptides.
The data from these files was reimported into Progenesis QI and used for label-free quantification.
The P-value is converted to -10*log10(P-value) to make it more “human-friendly”. In PEAKS, this value is denoted by -10lgP as lg is the ISO reserved notation for log10. By this conversion, a more significant match will have a higher -10lgP value. Additionally, a P-value of 1% is equivalent to -10lgP of 20
Protein ID refers to unique ID given to the protein by PEAKS.
Accession is the Uniprot accession ID.
Coverage (%) is the percentage of the protein identified.
#Peptides is the number of peptides used in the ID.
#Unique is the number of unique peptides used in the ID. This was set at at least 2 for this analysis.
PTM refers to post translational modifications and if these were evident in the protein.
Avg. Mass is the avaerage mass of the protein
Description refers to the name of the protein

## Sheet: chondrogenic
Protein ID	Accession	-10lgP	Coverage (%)	#Peptides	#Unique	PTM	Avg. Mass	Description
38905	Q60FE2	302.49	69	179	148	Y	226530	MYH9 variant protein OS=Homo sapiens GN=MYH9 PE=2 SV=1
38906	P35579	302.49	69	179	148	Y	226530	Myosin-9 OS=Homo sapiens GN=MYH9 PE=1 SV=4
38902	P12111	294.84	41	126	126	Y	343668	Collagen alpha-3(VI) chain OS=Homo sapiens GN=COL6A3 PE=1 SV=5
38903	D9ZGF2	294.84	41	126	126	Y	343668	Collagen type VI alpha 3 OS=Homo sapiens GN=COL6A3 PE=4 SV=1
38930	Q15149	285.64	45	197	195	Y	531796	Plectin OS=Homo sapiens GN=PLEC PE=1 SV=3
38913	P21333	279.23	49	108	3	Y	280737	Filamin-A OS=Homo sapiens GN=FLNA PE=1 SV=4
38914	E9KL45	279.23	49	108	3	Y	280737	Epididymis secretory sperm binding protein Li 190P OS=Homo sapiens GN=FLNA PE=2 SV=1
38938	P14618	248.95	83	57	8	Y	57937	Pyruvate kinase isozymes M1/M2 OS=Homo sapiens GN=PKM2 PE=1 SV=4
38918	Q9Y490	245.49	35	62	52	Y	269765	Talin-1 OS=Homo sapiens GN=TLN1 PE=1 SV=3
38911	P13645	239.55	66	41	35	Y	58827	Keratin type I cytoskeletal 10 OS=Homo sapiens GN=KRT10 PE=1 SV=6
39013	Q09666	236.7	20	83	83	Y	629114	Neuroblast differentiation-associated protein AHNAK OS=Homo sapiens GN=AHNAK PE=1 SV=2
38942	P11021	233.18	63	54	51	Y	72333	78 kDa glucose-regulated protein OS=Homo sapiens GN=HSPA5 PE=1 SV=2
38994	B4DRT3	232.78	74	51	2	Y	55927	Pyruvate kinase OS=Homo sapiens PE=2 SV=1
38928	P08123	232.44	45	46	46	Y	129314	Collagen alpha-2(I) chain OS=Homo sapiens GN=COL1A2 PE=1 SV=7
38929	F5H299	232.44	45	46	46	Y	129523	Collagen type I alpha 2 OS=Homo sapiens GN=COL1A2 PE=4 SV=1
38945	Q07065	232.39	73	47	46	Y	66023	Cytoskeleton-associated protein 4 OS=Homo sapiens GN=CKAP4 PE=1 SV=2
38999	P08670	231.96	89	73	69	Y	53652	Vimentin OS=Homo sapiens GN=VIM PE=1 SV=4
38944	P02452	231.51	50	57	24	Y	138942	Collagen alpha-1(I) chain OS=Homo sapiens GN=COL1A1 PE=1 SV=5
38937	Q14204	225.51	14	50	50	Y	532412	Cytoplasmic dynein 1 heavy chain 1 OS=Homo sapiens GN=DYNC1H1 PE=1 SV=5
38988	P02545	225.38	76	64	62	Y	74140	Prelamin-A/C OS=Homo sapiens GN=LMNA PE=1 SV=1
38983	P98160	221.73	19	58	58	Y	468835	Basement membrane-specific heparan sulfate proteoglycan core protein OS=Homo sapiens GN=HSPG2 PE=1 SV=4
39005	Q5CAQ5	220.46	44	49	49	Y	92340	Tumor rejection antigen (Gp96) 1 OS=Homo sapiens GN=TRA1 PE=2 SV=1
39006	P14625	220.46	44	49	49	Y	92469	Endoplasmin OS=Homo sapiens GN=HSP90B1 PE=1 SV=1
39041	P35555	220.03	28	61	61	Y	312237	Fibrillin-1 OS=Homo sapiens GN=FBN1 PE=1 SV=3
39039	Q9NZM1	219.14	32	49	49	Y	234706	Myoferlin OS=Homo sapiens GN=MYOF PE=1 SV=1
39060	D6RGG3	218.98	22	50	50	Y	333203	Collagen type XII alpha 1 OS=Homo sapiens GN=COL12A1 PE=4 SV=1
39061	Q99715	218.98	22	50	50	Y	333147	Collagen alpha-1(XII) chain OS=Homo sapiens GN=COL12A1 PE=1 SV=2
38946	A8K4W6	217.15	76	40	40	Y	44615	Phosphoglycerate kinase OS=Homo sapiens GN=PGK1 PE=2 SV=1
38947	P00558	217.15	76	40	40	Y	44615	Phosphoglycerate kinase 1 OS=Homo sapiens GN=PGK1 PE=1 SV=3
39131	Q59E99	212.25	41	44	42	Y	134849	Thrombospondin 1 variant (Fragment) OS=Homo sapiens PE=2 SV=1
39020	P04406	210.43	78	33	16	Y	36053	Glyceraldehyde-3-phosphate dehydrogenase OS=Homo sapiens GN=GAPDH PE=1 SV=3
38972	Q00610	210.29	35	47	47	Y	191613	Clathrin heavy chain 1 OS=Homo sapiens GN=CLTC PE=1 SV=5
39010	P07355	208.78	83	45	45	Y	38604	Annexin A2 OS=Homo sapiens GN=ANXA2 PE=1 SV=2
39097	P04264	208.37	53	40	35	Y	66039	Keratin type II cytoskeletal 1 OS=Homo sapiens GN=KRT1 PE=1 SV=6
38969	P35908	207.86	64	35	27	Y	65433	Keratin type II cytoskeletal 2 epidermal OS=Homo sapiens GN=KRT2 PE=1 SV=2
39016	P13639	203.28	50	42	40	Y	95338	Elongation factor 2 OS=Homo sapiens GN=EEF2 PE=1 SV=4
39114	P13489	202.62	74	26	26	Y	49974	Ribonuclease inhibitor OS=Homo sapiens GN=RNH1 PE=1 SV=2
39099	P35580	201.38	25	45	19	Y	228997	Myosin-10 OS=Homo sapiens GN=MYH10 PE=1 SV=3
39100	B2RWP9	201.38	25	45	19	Y	230028	MYH10 protein OS=Homo sapiens GN=MYH10 PE=2 SV=1
39101	F8W6L6	201.38	25	45	19	Y	230775	Myosin heavy chain 10 non-muscle OS=Homo sapiens GN=MYH10 PE=4 SV=1
39102	F8VTL3	201.38	24	45	19	Y	232526	Myosin heavy chain 10 non-muscle OS=Homo sapiens GN=MYH10 PE=4 SV=1
39103	Q4LE45	201.38	24	45	19	Y	233847	MYH10 variant protein (Fragment) OS=Homo sapiens GN=MYH10 variant protein PE=2 SV=1
39118	Q14315	200.12	19	44	34	Y	291020	Filamin-C OS=Homo sapiens GN=FLNC PE=1 SV=3
39008	P12109	200.12	34	31	31	Y	108529	Collagen alpha-1(VI) chain OS=Homo sapiens GN=COL6A1 PE=1 SV=3
39043	F8VW92	199.26	83	34	4	Y	48519	Tubulin beta class I OS=Homo sapiens GN=TUBB PE=3 SV=1
39044	F8VYX6	199.26	83	34	4	Y	48461	Tubulin beta class I OS=Homo sapiens GN=TUBB PE=3 SV=1
39045	Q5SU16	199.26	81	34	4	Y	49671	Beta 5-tubulin OS=Homo sapiens GN=TUBB PE=2 SV=1
39046	P07437	199.26	81	34	4	Y	49671	Tubulin beta chain OS=Homo sapiens GN=TUBB PE=1 SV=2
39084	P35527	199.09	59	29	29	Y	62064	Keratin type I cytoskeletal 9 OS=Homo sapiens GN=KRT9 PE=1 SV=3
38973	P22314	198.59	35	25	14	Y	117849	Ubiquitin-like modifier-activating enzyme 1 OS=Homo sapiens GN=UBA1 PE=1 SV=3
39064	Q60FE7	198.33	22	41	33	Y	276936	Filamin B OS=Homo sapiens GN=FLNB PE=2 SV=1
39065	O75369	198.33	22	41	33	Y	278162	Filamin-B OS=Homo sapiens GN=FLNB PE=1 SV=2
39066	B2ZZ83	198.33	21	41	33	Y	281633	Filamin B OS=Homo sapiens GN=FLNB PE=2 SV=1
39032	P08238	197.61	43	34	22	Y	83264	Heat shock protein HSP 90-beta OS=Homo sapiens GN=HSP90AB1 PE=1 SV=4
39085	Q8IWP6	196.99	81	35	2	Y	49753	Class IVb beta tubulin OS=Homo sapiens PE=2 SV=1
39086	Q8IZ29	196.99	81	35	2	Y	49840	Tubulin beta 2C OS=Homo sapiens GN=TUBB2C PE=2 SV=1
39087	P68371	196.99	81	35	2	Y	49831	Tubulin beta-4B chain OS=Homo sapiens GN=TUBB4B PE=1 SV=1
39119	P10809	195.37	59	31	31	Y	61055	60 kDa heat shock protein mitochondrial OS=Homo sapiens GN=HSPD1 PE=1 SV=2
39063	P06733	193.33	73	34	29	Y	47169	Alpha-enolase OS=Homo sapiens GN=ENO1 PE=1 SV=2
39079	Q9BQE3	193.19	58	31	2	Y	49895	Tubulin alpha-1C chain OS=Homo sapiens GN=TUBA1C PE=1 SV=1
39080	Q53GA7	193.19	58	31	2	Y	49823	Tubulin alpha 6 variant (Fragment) OS=Homo sapiens PE=2 SV=1
39083	F5H5D3	193.19	50	31	2	Y	57730	Tubulin alpha 1c OS=Homo sapiens GN=TUBA1C PE=3 SV=1
38967	P06576	193.17	58	23	23	Y	56560	ATP synthase subunit beta mitochondrial OS=Homo sapiens GN=ATP5B PE=1 SV=3
38968	F8VPV9	193.17	59	23	23	Y	55309	ATP synthase subunit beta OS=Homo sapiens GN=ATP5B PE=3 SV=1
39025	A8K092	192.78	54	33	33	Y	54494	ATP synthase subunit alpha OS=Homo sapiens GN=ATP5A1 PE=2 SV=1
39028	P25705	192.78	49	33	33	Y	59751	ATP synthase subunit alpha mitochondrial OS=Homo sapiens GN=ATP5A1 PE=1 SV=1
39159	P04075	192.42	62	30	26	Y	39420	Fructose-bisphosphate aldolase A OS=Homo sapiens GN=ALDOA PE=1 SV=2
39276	P07237	191.85	53	33	33	Y	57116	Protein disulfide-isomerase OS=Homo sapiens GN=P4HB PE=1 SV=3
39197	P11142	191.15	49	33	26	Y	70898	Heat shock cognate 71 kDa protein OS=Homo sapiens GN=HSPA8 PE=1 SV=1
39026	P55072	190.25	41	29	29	Y	89322	Transitional endoplasmic reticulum ATPase OS=Homo sapiens GN=VCP PE=1 SV=4
39092	P04083	190.19	76	30	30	Y	38714	Annexin A1 OS=Homo sapiens GN=ANXA1 PE=1 SV=2
39093	Q5TZZ9	190.19	76	30	30	Y	38714	Annexin OS=Homo sapiens GN=ANXA1 PE=2 SV=1
39156	P15144	188.16	36	32	32	Y	109539	Aminopeptidase N OS=Homo sapiens GN=ANPEP PE=1 SV=4
39157	Q59E93	188.16	36	32	32	Y	110593	Membrane alanine aminopeptidase variant (Fragment) OS=Homo sapiens PE=2 SV=1
39071	A4QPB0	187.33	22	28	28	Y	189279	IQ motif containing GTPase activating protein 1 OS=Homo sapiens GN=IQGAP1 PE=2 SV=1
39072	P46940	187.33	22	28	28	Y	189251	Ras GTPase-activating-like protein IQGAP1 OS=Homo sapiens GN=IQGAP1 PE=1 SV=1
39076	B7Z4V2	186.51	44	28	28	Y	72401	Heat shock 70kDa protein 9 (mortalin) OS=Homo sapiens GN=HSPA9 PE=2 SV=1
39077	P38646	186.51	43	28	28	Y	73681	Stress-70 protein mitochondrial OS=Homo sapiens GN=HSPA9 PE=1 SV=2
39140	P40939	184.97	42	28	28	Y	83000	Trifunctional enzyme subunit alpha mitochondrial OS=Homo sapiens GN=HADHA PE=1 SV=2
39141	E9KL44	184.97	42	28	28	Y	83000	Epididymis tissue sperm binding protein Li 14m OS=Homo sapiens PE=2 SV=1
39297	P08758	184.78	66	28	27	Y	35937	Annexin A5 OS=Homo sapiens GN=ANXA5 PE=1 SV=2
39110	P07900	183.59	39	29	17	Y	84660	Heat shock protein HSP 90-alpha OS=Homo sapiens GN=HSP90AA1 PE=1 SV=5
39176	E7ENH9	182.14	31	29	29	Y	126218	ATP citrate lyase OS=Homo sapiens GN=ACLY PE=4 SV=2
39177	P53396	182.14	33	29	29	Y	120839	ATP-citrate synthase OS=Homo sapiens GN=ACLY PE=1 SV=3
39178	Q4LE36	182.14	32	29	29	Y	124556	ACLY variant protein (Fragment) OS=Homo sapiens GN=ACLY variant protein PE=2 SV=1
39002	Q02809	182.02	34	21	21	Y	83550	Procollagen-lysine 2-oxoglutarate 5-dioxygenase 1 OS=Homo sapiens GN=PLOD1 PE=1 SV=2
39003	B2R5M9	182.02	34	21	21	Y	83504	cDNA FLJ92537 highly similar to Homo sapiens procollagen-lysine 2-oxoglutarate 5-dioxygenase (lysine hydroxylase Ehlers-Danlos syndrome type VI) (PLOD) mRNA OS=Homo sapiens PE=2 SV=1
39004	B4DR87	182.02	32	21	21	Y	88273	Uncharacterized protein OS=Homo sapiens GN=PLOD1 PE=2 SV=1
39161	Q15582	181.39	35	31	30	Y	74681	Transforming growth factor-beta-induced protein ig-h3 OS=Homo sapiens GN=TGFBI PE=1 SV=1
39230	Q07954	181.15	12	44	44	Y	504610	Prolow-density lipoprotein receptor-related protein 1 OS=Homo sapiens GN=LRP1 PE=1 SV=2
39117	Q13509	180.25	61	26	6	Y	50433	Tubulin beta-3 chain OS=Homo sapiens GN=TUBB3 PE=1 SV=2
39021	P21980	179.81	48	23	23	Y	77329	Protein-glutamine gamma-glutamyltransferase 2 OS=Homo sapiens GN=TGM2 PE=1 SV=2
39137	B1ALD9	179.54	33	27	26	Y	90143	Periostin osteoblast specific factor OS=Homo sapiens GN=POSTN PE=4 SV=1
39107	Q16555	178.86	45	19	8	Y	62294	Dihydropyrimidinase-related protein 2 OS=Homo sapiens GN=DPYSL2 PE=1 SV=1
39108	Q59GB4	178.86	41	19	8	Y	68184	Dihydropyrimidinase-like 2 variant (Fragment) OS=Homo sapiens PE=2 SV=1
39136	P17987	178.7	42	20	20	Y	60344	T-complex protein 1 subunit alpha OS=Homo sapiens GN=TCP1 PE=1 SV=1
39174	P12110	178.55	31	30	30	Y	108579	Collagen alpha-2(VI) chain OS=Homo sapiens GN=COL6A2 PE=1 SV=4
39408	P08133	177.99	61	44	43	Y	75873	Annexin A6 OS=Homo sapiens GN=ANXA6 PE=1 SV=3
39122	P50991	177.98	47	21	20	Y	57924	T-complex protein 1 subunit delta OS=Homo sapiens GN=CCT4 PE=1 SV=4
39224	A8MUB1	176.22	56	25	2	Y	48329	Tubulin alpha 1 (Testis specific) isoform CRA_a OS=Homo sapiens GN=TUBA4A PE=2 SV=1
39225	P68366	176.22	54	25	2	Y	49924	Tubulin alpha-4A chain OS=Homo sapiens GN=TUBA4A PE=1 SV=1
39170	Q9BUF5	175.98	70	25	5	Y	49857	Tubulin beta-6 chain OS=Homo sapiens GN=TUBB6 PE=1 SV=1
39189	F5GYQ4	175.38	55	24	15	Y	54287	Glutamate dehydrogenase OS=Homo sapiens GN=GLUD1 PE=3 SV=1
39190	B4DMF5	175.38	53	24	15	Y	56603	Glutamate dehydrogenase OS=Homo sapiens PE=2 SV=1
39191	P00367	175.38	49	24	15	Y	61398	Glutamate dehydrogenase 1 mitochondrial OS=Homo sapiens GN=GLUD1 PE=1 SV=2
39192	E9KL48	175.38	49	24	15	Y	61398	Epididymis tissue sperm binding protein Li 18mP OS=Homo sapiens GN=GLUD1 PE=2 SV=1
39160	Q01813	174.13	31	19	17	Y	85596	6-phosphofructokinase type C OS=Homo sapiens GN=PFKP PE=1 SV=2
39307	Q92743	173.85	51	25	25	Y	51287	Serine protease HTRA1 OS=Homo sapiens GN=HTRA1 PE=1 SV=1
39335	Q53HM9	173.71	49	26	26	Y	50142	Elongation factor 1-alpha (Fragment) OS=Homo sapiens PE=2 SV=1
39336	Q6IPT9	173.71	49	26	26	Y	50185	Elongation factor 1-alpha OS=Homo sapiens GN=EEF1A1 PE=2 SV=1
39337	P68104	173.71	49	26	26	Y	50141	Elongation factor 1-alpha 1 OS=Homo sapiens GN=EEF1A1 PE=1 SV=1
39338	Q6IPS9	173.71	49	26	26	Y	50141	Elongation factor 1-alpha OS=Homo sapiens GN=EEF1A1 PE=2 SV=1
39220	Q75MT9	173.23	78	25	25	Y	33229	Malate dehydrogenase (Fragment) OS=Homo sapiens GN=MDH2 PE=2 SV=1
39221	Q6FHZ0	173.23	73	25	25	Y	35559	Malate dehydrogenase OS=Homo sapiens GN=MDH2 PE=2 SV=1
39222	P40926	173.23	73	25	25	Y	35503	Malate dehydrogenase mitochondrial OS=Homo sapiens GN=MDH2 PE=1 SV=3
39269	Q14764	172.35	45	31	31	Y	99327	Major vault protein OS=Homo sapiens GN=MVP PE=1 SV=4
39277	P50454	171.49	54	24	24	Y	46441	Serpin H1 OS=Homo sapiens GN=SERPINH1 PE=1 SV=2
39260	P12814	171.37	31	23	17	Y	103058	Alpha-actinin-1 OS=Homo sapiens GN=ACTN1 PE=1 SV=2
39248	A8K5I0	171.32	36	22	7	Y	70052	Heat shock 70kDa protein 1A OS=Homo sapiens GN=HSPA1A PE=2 SV=1
39249	P08107	171.32	36	22	7	Y	70052	Heat shock 70 kDa protein 1A/1B OS=Homo sapiens GN=HSPA1A PE=1 SV=5
39250	H0YG33	171.32	32	22	7	Y	77406	Heat shock 70kDa protein 1B OS=Homo sapiens GN=HSPA1B PE=3 SV=1
39255	P52272	171.17	36	24	24	Y	77516	Heterogeneous nuclear ribonucleoprotein M OS=Homo sapiens GN=HNRNPM PE=1 SV=3
39317	B3KQI8	168.84	40	20	20	Y	57949	5'-nucleotidase ecto (CD73) OS=Homo sapiens GN=NT5E PE=2 SV=1
39318	B2RBH2	168.84	37	20	20	Y	63396	cDNA FLJ95508 highly similar to Homo sapiens 5'-nucleotidase ecto (CD73) (NT5E) mRNA OS=Homo sapiens PE=2 SV=1
39319	P21589	168.84	37	20	20	Y	63368	5'-nucleotidase OS=Homo sapiens GN=NT5E PE=1 SV=1
39320	Q53Z63	168.84	37	20	20	Y	63338	5'-nucleotidase OS=Homo sapiens GN=NT5E PE=2 SV=1
39321	Q6NZX3	168.84	37	20	20	Y	63308	5'-nucleotidase ecto (CD73) OS=Homo sapiens GN=NT5E PE=2 SV=1
39316	P60174	168.5	66	18	18	Y	30791	Triosephosphate isomerase OS=Homo sapiens GN=TPI1 PE=1 SV=3
39986	P07737	168.33	79	16	16	Y	15054	Profilin-1 OS=Homo sapiens GN=PFN1 PE=1 SV=2
39987	Q53Y44	168.33	79	16	16	Y	15054	Profilin OS=Homo sapiens GN=PFN1 PE=2 SV=1
39209	Q59ET3	168.18	45	18	18	Y	57762	Chaperonin containing TCP1 subunit 6A isoform a variant (Fragment) OS=Homo sapiens PE=2 SV=1
39210	B2R9K8	168.18	45	18	18	Y	57966	cDNA FLJ94440 highly similar to Homo sapiens chaperonin containing TCP1 subunit 6A (zeta 1)(CCT6A) mRNA OS=Homo sapiens PE=2 SV=1
39211	P40227	168.18	45	18	18	Y	58024	T-complex protein 1 subunit zeta OS=Homo sapiens GN=CCT6A PE=1 SV=3
39186	O60701	167.96	51	19	19	Y	55024	UDP-glucose 6-dehydrogenase OS=Homo sapiens GN=UGDH PE=1 SV=1
39366	B3KQT9	167.94	56	28	28	Y	54103	Protein disulfide isomerase family A member 3 OS=Homo sapiens GN=PDIA3 PE=2 SV=1
39367	G5EA52	167.94	55	28	28	Y	54964	Protein disulfide isomerase family A member 3 OS=Homo sapiens GN=PDIA3 PE=3 SV=1
39368	P30101	167.94	53	28	28	Y	56782	Protein disulfide-isomerase A3 OS=Homo sapiens GN=PDIA3 PE=1 SV=4
39145	B7Z3U6	167.82	23	17	10	Y	109550	ATPase Na+/K+ transporting alpha 1 polypeptide OS=Homo sapiens GN=ATP1A1 PE=2 SV=1
39146	P05023	167.82	23	17	10	Y	112896	Sodium/potassium-transporting ATPase subunit alpha-1 OS=Homo sapiens GN=ATP1A1 PE=1 SV=1
39147	B7Z2T5	167.82	23	17	10	Y	112908	cDNA FLJ55427 highly similar to Sodium/potassium-transporting ATPase alpha-1 chain (EC 3.6.3.9) OS=Homo sapiens PE=2 SV=1
39148	F5H3A1	167.82	23	17	10	Y	113000	ATPase Na+/K+-transporting alpha 1 polypeptide OS=Homo sapiens GN=ATP1A1 PE=3 SV=1
39382	B7Z992	166.96	29	18	18	Y	78832	cDNA FLJ53698 highly similar to Gelsolin OS=Homo sapiens PE=2 SV=1
39383	F8WA45	166.96	29	18	18	Y	78904	Gelsolin OS=Homo sapiens GN=GSN PE=4 SV=1
39384	A2A418	166.96	28	18	18	Y	80641	Gelsolin (Amyloidosis Finnish type) OS=Homo sapiens GN=GSN PE=2 SV=1
39385	F5H1A8	166.96	28	18	18	Y	81485	Gelsolin OS=Homo sapiens GN=GSN PE=4 SV=1
39386	B7Z373	166.96	28	18	18	Y	81941	Gelsolin (Amyloidosis Finnish type) isoform CRA_b OS=Homo sapiens GN=GSN PE=2 SV=1
39387	B7Z9A0	166.96	27	18	18	Y	83103	cDNA FLJ56212 highly similar to Gelsolin OS=Homo sapiens PE=2 SV=1
39388	Q5T0I2	166.96	26	18	18	Y	85697	Gelsolin (Amyloidosis Finnish type) OS=Homo sapiens GN=GSN PE=2 SV=1
39389	P06396	166.96	26	18	18	Y	85697	Gelsolin OS=Homo sapiens GN=GSN PE=1 SV=1
39313	Q53G71	166.79	50	20	20	Y	46919	Calreticulin variant (Fragment) OS=Homo sapiens PE=2 SV=1
39314	P27797	166.79	48	20	20	Y	48142	Calreticulin OS=Homo sapiens GN=CALR PE=1 SV=1
39214	Q53H17	166.16	39	22	22	Y	66228	WD repeat-containing protein 1 isoform 1 variant (Fragment) OS=Homo sapiens PE=2 SV=1
39215	Q53GN4	166.16	39	22	22	Y	66180	WD repeat domain 1 isoform CRA_a (Fragment) OS=Homo sapiens GN=WDR1 PE=2 SV=1
39216	Q59ER5	166.16	38	22	22	Y	68171	WD repeat-containing protein 1 isoform 1 variant (Fragment) OS=Homo sapiens PE=2 SV=1
39281	P11940	166.02	26	17	9	Y	70671	Polyadenylate-binding protein 1 OS=Homo sapiens GN=PABPC1 PE=1 SV=2
39223	Q9Y678	165.89	27	20	20	Y	97718	Coatomer subunit gamma OS=Homo sapiens GN=COPG PE=1 SV=1
39261	P13674	165.4	55	23	2	Y	61049	Prolyl 4-hydroxylase subunit alpha-1 OS=Homo sapiens GN=P4HA1 PE=1 SV=2
39440	P49327	164.94	13	24	24	Y	273424	Fatty acid synthase OS=Homo sapiens GN=FASN PE=1 SV=3
39737	Q99714	164.84	57	11	11	Y	26923	3-hydroxyacyl-CoA dehydrogenase type-2 OS=Homo sapiens GN=HSD17B10 PE=1 SV=3
39738	Q6IBS9	164.84	57	11	11	Y	26923	HADH2 protein OS=Homo sapiens GN=HADH2 PE=2 SV=1
39226	Q53SS8	163.07	55	16	11	Y	37498	Poly(RC) binding protein 1 OS=Homo sapiens GN=PCBP1 PE=2 SV=1
39227	Q15365	163.07	55	16	11	Y	37498	Poly(rC)-binding protein 1 OS=Homo sapiens GN=PCBP1 PE=1 SV=2
39448	P42765	163.05	59	15	15	Y	41924	3-ketoacyl-CoA thiolase mitochondrial OS=Homo sapiens GN=ACAA2 PE=1 SV=2
39449	B2RB23	163.05	59	15	15	Y	42009	cDNA FLJ95265 highly similar to Homo sapiens acetyl-Coenzyme A acyltransferase 2 (mitochondrial 3-oxoacyl-Coenzyme A thiolase) (ACAA2) nuclear gene encoding mitochondrial protein mRNA OS=Homo sapiens PE=2 SV=1
39588	A2A274	163.04	21	13	13	Y	87820	Aconitase 2 mitochondrial OS=Homo sapiens GN=ACO2 PE=4 SV=1
39589	Q71UF1	163.04	22	13	13	Y	85617	Aconitase OS=Homo sapiens GN=ACO2 PE=2 SV=1
39590	Q99798	163.04	22	13	13	Y	85425	Aconitate hydratase mitochondrial OS=Homo sapiens GN=ACO2 PE=1 SV=2
39339	P23396	162.84	72	20	20	Y	26688	40S ribosomal protein S3 OS=Homo sapiens GN=RPS3 PE=1 SV=2
39352	Q14697	162.79	31	27	27	Y	106874	Neutral alpha-glucosidase AB OS=Homo sapiens GN=GANAB PE=1 SV=3
39353	B4DJ30	162.79	30	27	27	Y	112926	cDNA FLJ61290 highly similar to Neutral alpha-glucosidase AB OS=Homo sapiens PE=2 SV=1
39539	E7EUY0	162.77	8	24	24	Y	465391	Protein kinase DNA-activated catalytic polypeptide OS=Homo sapiens GN=PRKDC PE=4 SV=1
39540	P78527	162.77	8	24	24	Y	469093	DNA-dependent protein kinase catalytic subunit OS=Homo sapiens GN=PRKDC PE=1 SV=3
39426	F5H1Z9	162.07	43	24	24	N	62712	Caldesmon 1 OS=Homo sapiens GN=CALD1 PE=4 SV=1
39427	B7Z6G4	162.07	43	24	24	N	62742	cDNA FLJ53193 highly similar to Homo sapiens caldesmon 1 (CALD1) transcript variant 5 mRNA OS=Homo sapiens PE=2 SV=1
39369	B4DHG3	161.96	36	23	2	Y	81140	cDNA FLJ55329 highly similar to Procollagen-lysine 2-oxoglutarate5-dioxygenase 2 (EC 1.14.11.4) OS=Homo sapiens PE=2 SV=1
39370	E7ETU9	161.96	36	23	2	Y	81170	Procollagen-lysine 2-oxoglutarate 5-dioxygenase 2 OS=Homo sapiens GN=PLOD2 PE=4 SV=1
39429	Q6IBR0	161.24	45	27	27	Y	68607	RPN1 protein OS=Homo sapiens GN=RPN1 PE=2 SV=1
39430	P04843	161.24	45	27	27	Y	68569	Dolichyl-diphosphooligosaccharide--protein glycosyltransferase subunit 1 OS=Homo sapiens GN=RPN1 PE=1 SV=1
39431	Q53EP4	161.24	45	27	27	Y	68580	Ribophorin I variant (Fragment) OS=Homo sapiens PE=2 SV=1
39480	O00469	160.36	33	23	2	Y	84686	Procollagen-lysine 2-oxoglutarate 5-dioxygenase 2 OS=Homo sapiens GN=PLOD2 PE=1 SV=2
39240	Q6DEN2	159.5	31	16	11	Y	73910	DPYSL3 protein OS=Homo sapiens GN=DPYSL3 PE=2 SV=1
39559	Q6NZI2	159.42	40	17	17	Y	43476	Polymerase I and transcript release factor OS=Homo sapiens GN=PTRF PE=1 SV=1
39509	P78371	159.36	39	13	13	Y	57488	T-complex protein 1 subunit beta OS=Homo sapiens GN=CCT2 PE=1 SV=4
39510	A8K402	159.36	39	13	13	Y	57476	cDNA FLJ75037 highly similar to Homo sapiens chaperonin containing TCP1 subunit 2 (beta) (CCT2) mRNA OS=Homo sapiens PE=2 SV=1
39511	B5BTY7	159.36	39	13	13	Y	57460	T-complex protein 1 subunit beta OS=Homo sapiens GN=CCT2 PE=2 SV=1
39333	B2R659	158.98	28	14	14	Y	79612	cDNA FLJ92803 highly similar to Homo sapiens hydroxysteroid (17-beta) dehydrogenase 4 (HSD17B4) mRNA OS=Homo sapiens PE=2 SV=1
39334	P51659	158.98	28	14	14	Y	79686	Peroxisomal multifunctional enzyme type 2 OS=Homo sapiens GN=HSD17B4 PE=1 SV=3
39264	Q16658	158.95	49	22	22	Y	54530	Fascin OS=Homo sapiens GN=FSCN1 PE=1 SV=3
39265	Q96IH1	158.95	49	22	22	Y	55136	FSCN1 protein (Fragment) OS=Homo sapiens GN=FSCN1 PE=2 SV=1
39560	Q6FHP5	158.81	57	14	14	N	29832	PHB protein (Fragment) OS=Homo sapiens GN=PHB PE=2 SV=1
39561	Q6PUJ7	158.81	57	14	14	N	29820	Prohibitin OS=Homo sapiens PE=2 SV=1
39562	P35232	158.81	57	14	14	N	29804	Prohibitin OS=Homo sapiens GN=PHB PE=1 SV=1
39563	A8K401	158.81	57	14	14	N	29804	Prohibitin isoform CRA_a OS=Homo sapiens GN=PHB PE=2 SV=1
39473	G3XAP6	158.8	26	13	13	Y	79697	Cartilage oligomeric matrix protein OS=Homo sapiens GN=COMP PE=4 SV=1
39474	B4DN90	158.8	25	13	13	Y	81526	cDNA FLJ53494 highly similar to Cartilage oligomeric matrix protein OS=Homo sapiens PE=2 SV=1
39475	E9PFW4	158.8	25	13	13	Y	81584	Cartilage oligomeric matrix protein OS=Homo sapiens GN=COMP PE=4 SV=2
39476	P49747	158.8	25	13	13	Y	82861	Cartilage oligomeric matrix protein OS=Homo sapiens GN=COMP PE=1 SV=2
39477	A8K3I0	158.8	25	13	13	Y	82887	cDNA FLJ78437 highly similar to Homo sapiens cartilage oligomeric matrix protein (COMP) mRNA OS=Homo sapiens PE=2 SV=1
39478	Q53FR6	158.8	25	13	13	Y	82775	Cartilage oligomeric matrix protein variant (Fragment) OS=Homo sapiens PE=2 SV=1
39347	A8K048	158.45	27	16	16	Y	100838	cDNA FLJ76989 highly similar to Homo sapiens kinesin family member 5B (KIF5B) mRNA (Fragment) OS=Homo sapiens PE=2 SV=1
39348	P33176	158.45	25	16	16	Y	109685	Kinesin-1 heavy chain OS=Homo sapiens GN=KIF5B PE=1 SV=1
39349	D3DRX6	158.45	25	16	16	Y	109658	Kinesin family member 5B isoform CRA_a OS=Homo sapiens GN=KIF5B PE=3 SV=1
39355	C1PHA2	158.45	16	16	16	Y	167905	Tyrosine-protein kinase receptor OS=Homo sapiens GN=KIF5B-ALK PE=2 SV=1
39547	B8ZZC9	158.36	43	18	18	Y	54772	Chaperonin-containing TCP1 subunit 7 (eta) OS=Homo sapiens GN=CCT7 PE=3 SV=1
39549	Q53HV2	158.36	40	18	18	Y	59341	Chaperonin containing TCP1 subunit 7 (Eta) variant (Fragment) OS=Homo sapiens PE=2 SV=1
39550	Q99832	158.36	40	18	18	Y	59367	T-complex protein 1 subunit eta OS=Homo sapiens GN=CCT7 PE=1 SV=2
39399	A8K7J7	156.94	21	15	14	Y	102387	cDNA FLJ78173 highly similar to Homo sapiens hexokinase 1 (HK1) mRNA OS=Homo sapiens PE=2 SV=1
39400	P19367	156.94	21	15	14	Y	102486	Hexokinase-1 OS=Homo sapiens GN=HK1 PE=1 SV=3
39401	B4DG62	156.94	21	15	14	Y	102312	Hexokinase 1 OS=Homo sapiens GN=HK1 PE=2 SV=1
39402	Q59FD4	156.94	21	15	14	Y	105804	Hexokinase 1 isoform HKI variant (Fragment) OS=Homo sapiens PE=2 SV=1
39403	E7ENR4	156.94	20	15	14	Y	106313	Hexokinase 1 OS=Homo sapiens GN=HK1 PE=3 SV=1
39412	P09525	156.77	55	19	18	Y	35883	Annexin A4 OS=Homo sapiens GN=ANXA4 PE=1 SV=4
39413	Q6LES2	156.77	55	19	18	Y	36085	Annexin (Fragment) OS=Homo sapiens GN=ANXA4 PE=2 SV=1
39212	P21796	156.74	78	17	16	Y	30773	Voltage-dependent anion-selective channel protein 1 OS=Homo sapiens GN=VDAC1 PE=1 SV=2
39391	Q59H77	156.44	41	20	20	Y	63576	Chaperonin containing TCP1 subunit 3 (Gamma) variant (Fragment) OS=Homo sapiens PE=2 SV=1
39392	Q5SZY0	156.44	46	20	20	Y	57972	Chaperonin containing TCP1 subunit 3 (Gamma) OS=Homo sapiens GN=CCT3 PE=2 SV=1
39393	E9PAQ6	156.44	44	20	20	Y	60463	Uncharacterized protein OS=Homo sapiens GN=CCT3 PE=3 SV=1
39394	P49368	156.44	44	20	20	Y	60534	T-complex protein 1 subunit gamma OS=Homo sapiens GN=CCT3 PE=1 SV=4
39502	D3DPU2	156.15	55	20	20	Y	51673	Adenylyl cyclase-associated protein OS=Homo sapiens GN=CAP1 PE=3 SV=1
39809	P00338	155.57	42	19	16	Y	36689	L-lactate dehydrogenase A chain OS=Homo sapiens GN=LDHA PE=1 SV=2
39608	B4DUQ1	155.32	36	18	18	Y	48511	cDNA FLJ54552 highly similar to Heterogeneous nuclear ribonucleoprotein K OS=Homo sapiens PE=2 SV=1
39609	P61978	155.32	34	18	18	Y	50976	Heterogeneous nuclear ribonucleoprotein K OS=Homo sapiens GN=HNRNPK PE=1 SV=1
39610	Q6IBN1	155.32	34	18	18	Y	51028	HNRPK protein OS=Homo sapiens GN=HNRPK PE=2 SV=1
39404	Q99623	154.1	57	19	19	N	33296	Prohibitin-2 OS=Homo sapiens GN=PHB2 PE=1 SV=2
39532	P37802	154.03	74	17	17	Y	22391	Transgelin-2 OS=Homo sapiens GN=TAGLN2 PE=1 SV=3
39533	E9KL39	154.03	74	17	17	Y	22391	Epididymis tissue sperm binding protein Li 7e OS=Homo sapiens PE=2 SV=1
39496	D2JYH5	153.44	14	12	12	Y	138564	Collagen type III alpha 1 OS=Homo sapiens GN=COL3A1 PE=4 SV=1
39497	P02461	153.44	14	12	12	Y	138564	Collagen alpha-1(III) chain OS=Homo sapiens GN=COL3A1 PE=1 SV=4
39517	D6R938	153.42	33	14	10	Y	56298	Calcium/calmodulin-dependent protein kinase (CaM kinase) II delta isoform CRA_e OS=Homo sapiens GN=CAMK2D PE=4 SV=1
39518	Q13557	153.42	33	14	10	Y	56369	Calcium/calmodulin-dependent protein kinase type II subunit delta OS=Homo sapiens GN=CAMK2D PE=1 SV=3
39519	E9PBG7	153.42	32	14	10	Y	57763	Calcium/calmodulin-dependent protein kinase II delta OS=Homo sapiens GN=CAMK2D PE=4 SV=1
39520	E9PF82	153.42	31	14	10	Y	60005	Calcium/calmodulin-dependent protein kinase II delta OS=Homo sapiens GN=CAMK2D PE=4 SV=1
39774	P23528	153.24	87	17	10	Y	18502	Cofilin-1 OS=Homo sapiens GN=CFL1 PE=1 SV=3
39776	E9PK25	153.24	71	17	10	Y	22728	Cofilin 1 (non-muscle) OS=Homo sapiens GN=CFL1 PE=4 SV=1
39460	P26038	151.94	46	24	18	Y	67820	Moesin OS=Homo sapiens GN=MSN PE=1 SV=3
39530	P07814	151.72	22	23	23	Y	170590	Bifunctional glutamate/proline--tRNA ligase OS=Homo sapiens GN=EPRS PE=1 SV=5
39682	P16401	151.56	60	22	14	Y	22580	Histone H1.5 OS=Homo sapiens GN=HIST1H1B PE=1 SV=3
39802	P10412	151.5	56	19	6	N	21865	Histone H1.4 OS=Homo sapiens GN=HIST1H1E PE=1 SV=2
39803	Q4VB24	151.5	56	19	6	N	21893	Histone cluster 1 H1e OS=Homo sapiens GN=HIST1H1E PE=2 SV=1
39804	A3R0T8	151.5	56	19	6	N	21865	Histone 1 H1e OS=Homo sapiens GN=HIST1H1E PE=2 SV=1
39832	P04792	150.65	64	14	14	Y	22783	Heat shock protein beta-1 OS=Homo sapiens GN=HSPB1 PE=1 SV=2
39711	Q9UIU0	149.96	13	12	12	Y	125308	Dihydropyridine receptor alpha 2 subunit OS=Homo sapiens GN=CACNA2D1 PE=2 SV=1
39712	P54289	149.96	13	12	12	Y	124568	Voltage-dependent calcium channel subunit alpha-2/delta-1 OS=Homo sapiens GN=CACNA2D1 PE=1 SV=3
39713	F8WC36	149.96	13	12	12	Y	125390	Calcium channel voltage-dependent alpha 2/delta subunit 1 OS=Homo sapiens GN=CACNA2D1 PE=4 SV=1
40418	P62805	149.33	68	16	16	Y	11367	Histone H4 OS=Homo sapiens GN=HIST1H4A PE=1 SV=2
40419	B2R4R0	149.33	68	16	16	Y	11367	Histone H4 OS=Homo sapiens GN=HIST1H4L PE=2 SV=1
39768	A8K4I2	149.04	49	16	3	N	21365	Histone 1 H1c OS=Homo sapiens GN=HIST1H1C PE=2 SV=1
39769	P16403	149.04	49	16	3	N	21365	Histone H1.2 OS=Homo sapiens GN=HIST1H1C PE=1 SV=2
39512	P53621	148.96	20	18	18	Y	138345	Coatomer subunit alpha OS=Homo sapiens GN=COPA PE=1 SV=2
39491	O43707	148.39	23	15	9	Y	104854	Alpha-actinin-4 OS=Homo sapiens GN=ACTN4 PE=1 SV=2
39464	G5E9B2	147.97	44	19	19	Y	59479	Chaperonin containing TCP1 subunit 8 (Theta) isoform CRA_a OS=Homo sapiens GN=CCT8 PE=3 SV=1
39465	P50990	147.97	44	19	19	Y	59621	T-complex protein 1 subunit theta OS=Homo sapiens GN=CCT8 PE=1 SV=4
39466	B4DEM7	147.97	45	19	19	Y	57645	Chaperonin containing TCP1 subunit 8 (theta) OS=Homo sapiens GN=CCT8 PE=2 SV=1
39571	H0YGZ3	147.84	40	17	2	N	67112	Tenascin C (Fragment) OS=Homo sapiens GN=TNC PE=4 SV=1
39602	B5MCX3	147.51	62	15	15	Y	36940	Septin 2 OS=Homo sapiens GN=SEPT2 PE=3 SV=1
39603	Q15019	147.51	55	15	15	Y	41487	Septin-2 OS=Homo sapiens GN=SEPT2 PE=1 SV=1
39903	P62879	147.45	44	10	4	Y	37331	Guanine nucleotide-binding protein G(I)/G(S)/G(T) subunit beta-2 OS=Homo sapiens GN=GNB2 PE=1 SV=3
39904	Q6FHM2	147.45	44	10	4	Y	37331	GNB2 protein OS=Homo sapiens GN=GNB2 PE=2 SV=1
39652	A8K2X8	147.26	33	18	17	Y	59730	cDNA FLJ78433 highly similar to Homo sapiens chaperonin containing TCP1 subunit 5 (epsilon) (CCT5) mRNA OS=Homo sapiens PE=2 SV=1
39529	P13647	147.11	27	17	9	Y	62378	Keratin type II cytoskeletal 5 OS=Homo sapiens GN=KRT5 PE=1 SV=3
39635	Q59EF6	146.84	26	17	17	Y	83109	Calpain 2 large [catalytic] subunit variant (Fragment) OS=Homo sapiens PE=2 SV=1
40166	Q6IQ30	146.83	18	10	3	Y	72361	PABPC4 protein OS=Homo sapiens GN=PABPC4 PE=2 SV=1
40167	Q4VC03	146.83	18	10	3	Y	72391	PABPC4 protein OS=Homo sapiens GN=PABPC4 PE=2 SV=1
40168	B1ANR0	146.83	19	10	3	Y	67971	Poly(A) binding protein cytoplasmic 4 (Inducible form) OS=Homo sapiens GN=PABPC4 PE=4 SV=1
40169	Q13310	146.83	18	10	3	Y	70783	Polyadenylate-binding protein 4 OS=Homo sapiens GN=PABPC4 PE=1 SV=1
39483	P18206	146.69	16	16	16	Y	123799	Vinculin OS=Homo sapiens GN=VCL PE=1 SV=4
39617	O43175	146.41	36	17	17	Y	56651	D-3-phosphoglycerate dehydrogenase OS=Homo sapiens GN=PHGDH PE=1 SV=4
39742	A8K220	146.26	73	16	15	Y	18012	Peptidyl-prolyl cis-trans isomerase OS=Homo sapiens GN=PPIA PE=1 SV=1
39743	A8K486	146.26	73	16	15	Y	18013	Peptidyl-prolyl cis-trans isomerase OS=Homo sapiens PE=2 SV=1
39744	P62937	146.26	73	16	15	Y	18012	Peptidyl-prolyl cis-trans isomerase A OS=Homo sapiens GN=PPIA PE=1 SV=2
39884	P62873	146.08	38	9	4	Y	37377	Guanine nucleotide-binding protein G(I)/G(S)/G(T) subunit beta-1 OS=Homo sapiens GN=GNB1 PE=1 SV=3
39885	B2R6K4	146.08	38	9	4	Y	37301	cDNA FLJ92996 highly similar to Homo sapiens guanine nucleotide binding protein (G protein) beta polypeptide 1 (GNB1) mRNA OS=Homo sapiens PE=2 SV=1
39600	P17858	145.82	22	11	8	Y	85018	6-phosphofructokinase liver type OS=Homo sapiens GN=PFKL PE=1 SV=6
39727	P20908	145.78	12	16	15	Y	183559	Collagen alpha-1(V) chain OS=Homo sapiens GN=COL5A1 PE=1 SV=3
39597	P49411	145.37	40	15	15	Y	49542	Elongation factor Tu mitochondrial OS=Homo sapiens GN=TUFM PE=1 SV=2
39544	B2R5U1	145.37	31	24	24	Y	99671	cDNA FLJ92620 highly similar to Homo sapiens staphylococcal nuclease domain containing 1 (SND1) mRNA OS=Homo sapiens PE=2 SV=1
39545	E7ESM6	145.37	30	24	24	Y	101211	Staphylococcal nuclease and tudor domain-containing 1 OS=Homo sapiens GN=SND1 PE=4 SV=2
39546	B3KU67	145.37	30	24	24	Y	101224	cDNA FLJ39264 fis clone OCBBF2009603 highly similar to Staphylococcal nuclease domain-containing protein 1 OS=Homo sapiens PE=2 SV=1
39548	Q7KZF4	145.37	30	24	24	Y	101997	Staphylococcal nuclease domain-containing protein 1 OS=Homo sapiens GN=SND1 PE=1 SV=1
39554	Q59FF0	145.37	28	24	24	Y	107433	EBNA-2 co-activator variant (Fragment) OS=Homo sapiens PE=2 SV=1
39541	Q06AH7	145.1	21	16	16	Y	76960	Transferrin OS=Homo sapiens GN=TF PE=2 SV=1
39542	P02787	145.1	21	16	16	Y	77064	Serotransferrin OS=Homo sapiens GN=TF PE=1 SV=3
39543	Q53H26	145.1	21	16	16	Y	77080	Transferrin variant (Fragment) OS=Homo sapiens PE=2 SV=1
40004	P24752	144.89	31	11	11	Y	45200	Acetyl-CoA acetyltransferase mitochondrial OS=Homo sapiens GN=ACAT1 PE=1 SV=1
39458	Q92841	144.8	23	15	9	Y	80273	Probable ATP-dependent RNA helicase DDX17 OS=Homo sapiens GN=DDX17 PE=1 SV=2
39459	Q59F66	144.8	23	15	9	Y	81068	DEAD (Asp-Glu-Ala-Asp) box polypeptide 17 (Fragment) OS=Homo sapiens GN=DDX17 PE=2 SV=1
39669	B4DJ60	144.44	36	15	15	Y	67250	cDNA FLJ55072 highly similar to Succinate dehydrogenase (ubiquinone) flavoprotein subunit mitochondrial (EC1.3.5.1) OS=Homo sapiens PE=2 SV=1
39670	E9PBJ5	144.44	36	15	15	Y	67300	Succinate dehydrogenase complex subunit A flavoprotein (Fp) OS=Homo sapiens GN=SDHA PE=4 SV=1
39672	P31040	144.44	33	15	15	Y	72692	Succinate dehydrogenase [ubiquinone] flavoprotein subunit mitochondrial OS=Homo sapiens GN=SDHA PE=1 SV=2
39673	Q59GW8	144.44	33	15	15	Y	73176	Succinate dehydrogenase complex subunit A flavoprotein variant (Fragment) OS=Homo sapiens PE=2 SV=1
39524	F5H3W9	144.34	19	16	3	Y	119522	Myosin IC OS=Homo sapiens GN=MYO1C PE=4 SV=1
39525	F5H6E2	144.34	19	16	3	Y	118994	Myosin IC OS=Homo sapiens GN=MYO1C PE=4 SV=1
39526	B7Z3E5	144.34	19	16	3	Y	119056	cDNA FLJ53573 highly similar to Myosin Ic OS=Homo sapiens PE=2 SV=1
39527	O00159	144.34	19	16	3	Y	121682	Unconventional myosin-Ic OS=Homo sapiens GN=MYO1C PE=1 SV=4
40032	P06748	144.19	46	15	15	Y	32575	Nucleophosmin OS=Homo sapiens GN=NPM1 PE=1 SV=2
40290	P00387	143.02	40	9	9	Y	34235	NADH-cytochrome b5 reductase 3 OS=Homo sapiens GN=CYB5R3 PE=1 SV=3
40291	B7Z7L3	143.02	36	9	9	Y	38226	Cytochrome b5 reductase 3 OS=Homo sapiens GN=CYB5R3 PE=2 SV=1
39564	Q05DA4	142.74	31	14	14	Y	57378	P4HA2 protein OS=Homo sapiens GN=P4HA2 PE=2 SV=1
39565	Q5HYD8	142.74	29	14	14	Y	60617	Putative uncharacterized protein DKFZp686M0919 OS=Homo sapiens GN=DKFZp686M0919 PE=2 SV=1
39566	O15460	142.74	29	14	14	Y	60902	Prolyl 4-hydroxylase subunit alpha-2 OS=Homo sapiens GN=P4HA2 PE=1 SV=1
40079	P16402	142.43	51	17	6	Y	22350	Histone H1.3 OS=Homo sapiens GN=HIST1H1D PE=1 SV=2
40181	P30084	142.05	41	10	10	Y	31387	Enoyl-CoA hydratase mitochondrial OS=Homo sapiens GN=ECHS1 PE=1 SV=4
39951	E9PCY7	141.91	32	12	2	Y	47087	Heterogeneous nuclear ribonucleoprotein H1 (H) OS=Homo sapiens GN=HNRNPH1 PE=4 SV=1
39953	P31943	141.91	30	12	2	Y	49229	Heterogeneous nuclear ribonucleoprotein H OS=Homo sapiens GN=HNRNPH1 PE=1 SV=4
39955	G8JLB6	141.91	29	12	2	Y	51230	Heterogeneous nuclear ribonucleoprotein H1 (H) OS=Homo sapiens GN=HNRNPH1 PE=4 SV=1
39825	P60842	141.67	33	10	3	Y	46154	Eukaryotic initiation factor 4A-I OS=Homo sapiens GN=EIF4A1 PE=1 SV=1
39826	A8K7F6	141.67	33	10	3	Y	46122	cDNA FLJ78244 highly similar to Homo sapiens eukaryotic translation initiation factor 4A isoform 1 (EIF4A1) mRNA OS=Homo sapiens PE=2 SV=1
39593	P16615	141.41	16	15	15	Y	114757	Sarcoplasmic/endoplasmic reticulum calcium ATPase 2 OS=Homo sapiens GN=ATP2A2 PE=1 SV=1
40089	P62241	141.35	48	10	10	Y	24205	40S ribosomal protein S8 OS=Homo sapiens GN=RPS8 PE=1 SV=2
40090	Q5JR94	141.35	48	10	10	Y	24205	40S ribosomal protein S8 OS=Homo sapiens GN=RPS8 PE=2 SV=1
39755	B3KM80	141.31	25	12	12	N	58555	Nucleolin isoform CRA_c OS=Homo sapiens GN=NCL PE=2 SV=1
39756	Q6ZS99	141.31	23	12	12	N	65962	cDNA FLJ45706 fis clone FEBRA2028457 highly similar to Nucleolin OS=Homo sapiens PE=2 SV=1
39757	E7EX81	141.31	23	12	12	N	65881	Nucleolin OS=Homo sapiens GN=NCL PE=4 SV=1
39758	B3KTP9	141.31	21	12	12	N	68442	cDNA FLJ38578 fis clone HCHON2007674 highly similar to NUCLEOLIN OS=Homo sapiens PE=2 SV=1
39760	P19338	141.31	19	12	12	N	76615	Nucleolin OS=Homo sapiens GN=NCL PE=1 SV=3
39830	B4DTU7	141.14	22	14	14	Y	101716	cDNA FLJ52076 highly similar to Homo sapiens aldehyde dehydrogenase 1 family member L2 (ALDH1L2) mRNA OS=Homo sapiens PE=2 SV=1
39831	Q3SY69	141.14	22	14	14	Y	101746	Mitochondrial 10-formyltetrahydrofolate dehydrogenase OS=Homo sapiens GN=ALDH1L2 PE=1 SV=2
39667	P61247	140.93	69	20	20	Y	29945	40S ribosomal protein S3a OS=Homo sapiens GN=RPS3A PE=1 SV=2
39668	Q6NXR8	140.93	69	20	20	Y	29975	Ribosomal protein S3A OS=Homo sapiens GN=RPS3A PE=2 SV=1
42171	B7Z1N6	140.75	20	8	4	Y	35423	Fructose-bisphosphate aldolase OS=Homo sapiens GN=ALDOC PE=2 SV=1
42172	B7Z1Y2	140.75	19	8	4	Y	37565	Fructose-bisphosphate aldolase OS=Homo sapiens PE=2 SV=1
42173	P09972	140.75	18	8	4	Y	39456	Fructose-bisphosphate aldolase C OS=Homo sapiens GN=ALDOC PE=1 SV=2
42176	B7Z3K9	140.75	15	8	4	Y	48408	Fructose-bisphosphate aldolase OS=Homo sapiens PE=2 SV=1
39750	F5H4I0	140.73	32	14	14	Y	48881	Dihydrolipoyl dehydrogenase OS=Homo sapiens GN=DLD PE=3 SV=1
39751	B4DFL1	140.73	32	14	14	Y	48899	Dihydrolipoyl dehydrogenase OS=Homo sapiens PE=2 SV=1
39752	P09622	140.73	29	14	14	Y	54177	Dihydrolipoyl dehydrogenase mitochondrial OS=Homo sapiens GN=DLD PE=1 SV=2
39676	B3KX72	140.42	32	23	22	Y	83085	Uncharacterized protein OS=Homo sapiens GN=HNRNPU PE=2 SV=1
39677	B4DLR3	140.42	31	23	22	Y	86861	cDNA FLJ54020 highly similar to Heterogeneous nuclear ribonucleoprotein U OS=Homo sapiens PE=2 SV=1
39678	Q00839	140.42	29	23	22	Y	90585	Heterogeneous nuclear ribonucleoprotein U OS=Homo sapiens GN=HNRNPU PE=1 SV=6
39931	P09382	140	86	13	13	Y	14716	Galectin-1 OS=Homo sapiens GN=LGALS1 PE=1 SV=2
39888	Q53FB0	139.97	58	12	11	Y	27015	Chloride intracellular channel 1 variant (Fragment) OS=Homo sapiens PE=2 SV=1
39889	Q5SRT3	139.97	58	12	11	Y	26923	Chloride intracellular channel 1 OS=Homo sapiens GN=CLIC1 PE=2 SV=2
39890	O00299	139.97	58	12	11	Y	26923	Chloride intracellular channel protein 1 OS=Homo sapiens GN=CLIC1 PE=1 SV=4
39646	P13667	139.59	36	18	18	N	72933	Protein disulfide-isomerase A4 OS=Homo sapiens GN=PDIA4 PE=1 SV=2
39806	P26641	139.56	26	13	13	Y	50119	Elongation factor 1-gamma OS=Homo sapiens GN=EEF1G PE=1 SV=3
39807	Q53YD7	139.56	26	13	13	Y	50119	EEF1G protein OS=Homo sapiens GN=EEF1G PE=2 SV=1
39808	B4DTG2	139.56	23	13	13	Y	56150	Eukaryotic translation elongation factor 1 gamma OS=Homo sapiens GN=EEF1G PE=2 SV=1
39891	P62820	139.56	60	11	4	Y	22678	Ras-related protein Rab-1A OS=Homo sapiens GN=RAB1A PE=1 SV=3
39892	Q5U0I6	139.56	60	11	4	Y	22678	RAB1A protein OS=Homo sapiens GN=RAB1A PE=2 SV=1
39691	P51149	139.27	66	13	13	Y	23490	Ras-related protein Rab-7a OS=Homo sapiens GN=RAB7A PE=1 SV=1
39732	P16152	139.2	45	12	10	Y	30375	Carbonyl reductase [NADPH] 1 OS=Homo sapiens GN=CBR1 PE=1 SV=3
39859	P55795	139.13	29	12	3	Y	49264	Heterogeneous nuclear ribonucleoprotein H2 OS=Homo sapiens GN=HNRNPH2 PE=1 SV=1
40013	Q9Y6C2	138.9	14	8	8	Y	106667	EMILIN-1 OS=Homo sapiens GN=EMILIN1 PE=1 SV=2
39709	P13804	138.87	50	12	12	Y	35080	Electron transfer flavoprotein subunit alpha mitochondrial OS=Homo sapiens GN=ETFA PE=1 SV=1
39710	Q53XN3	138.87	50	12	12	Y	35080	Electron transfer flavoprotein alpha-subunit OS=Homo sapiens GN=ETFA PE=2 SV=1
39736	Q9UBG0	138.41	12	13	13	Y	166674	C-type mannose receptor 2 OS=Homo sapiens GN=MRC2 PE=1 SV=2
39875	Q9H0U4	138.32	63	11	4	Y	22171	Ras-related protein Rab-1B OS=Homo sapiens GN=RAB1B PE=1 SV=1
39729	P63244	138.22	43	12	12	Y	35077	Guanine nucleotide-binding protein subunit beta-2-like 1 OS=Homo sapiens GN=GNB2L1 PE=1 SV=3
39730	E9KL35	138.22	43	12	12	Y	35077	Epididymis tissue sperm binding protein Li 3a OS=Homo sapiens PE=2 SV=1
40678	P49755	138.18	38	11	10	N	24976	Transmembrane emp24 domain-containing protein 10 OS=Homo sapiens GN=TMED10 PE=1 SV=2
40679	Q53GF9	138.18	37	11	10	N	25637	Full-length cDNA 5-PRIME end of clone CS0DF013YM24 of Fetal brain of Homo sapiens (Human) variant (Fragment) OS=Homo sapiens PE=2 SV=1
39874	P45880	138.01	54	11	11	Y	31567	Voltage-dependent anion-selective channel protein 2 OS=Homo sapiens GN=VDAC2 PE=1 SV=2
39838	Q9UHS8	137.81	44	13	13	Y	44147	PRO1975 OS=Homo sapiens PE=2 SV=1
39840	Q9Y6N5	137.81	38	13	13	Y	49961	Sulfide:quinone oxidoreductase mitochondrial OS=Homo sapiens GN=SQRDL PE=1 SV=1
39841	Q53HW7	137.81	38	13	13	Y	49950	Sulfide dehydrogenase like (Fragment) OS=Homo sapiens PE=2 SV=1
39842	B2R7T6	137.81	38	13	13	Y	49889	cDNA FLJ93596 highly similar to Homo sapiens sulfide quinone reductase-like (yeast) (SQRDL) mRNA OS=Homo sapiens PE=2 SV=1
40082	E7EWF1	137.39	34	16	16	Y	45499	Ribosomal protein L4 OS=Homo sapiens GN=RPL4 PE=4 SV=1
40084	P36578	137.39	33	16	16	Y	47697	60S ribosomal protein L4 OS=Homo sapiens GN=RPL4 PE=1 SV=5
40085	Q59GY2	137.39	32	16	16	Y	48996	Ribosomal protein L4 variant (Fragment) OS=Homo sapiens PE=2 SV=1
40086	B4DMJ6	137.39	32	15	15	Y	46012	cDNA FLJ50996 highly similar to 60S ribosomal protein L4 OS=Homo sapiens PE=2 SV=1
40038	Q5T8U4	137.2	44	14	13	Y	29996	Ribosomal protein L7a OS=Homo sapiens GN=RPL7A PE=2 SV=1
40039	P62424	137.2	44	14	13	Y	29996	60S ribosomal protein L7a OS=Homo sapiens GN=RPL7A PE=1 SV=2
39703	P35998	137.2	42	14	14	Y	48634	26S protease regulatory subunit 7 OS=Homo sapiens GN=PSMC2 PE=1 SV=3
40010	A7BI36	137.08	9	12	12	Y	165748	p180/ribosome receptor OS=Homo sapiens GN=RRBP1 PE=2 SV=2
40011	Q9P2E9	137.08	10	11	11	N	152472	Ribosome-binding protein 1 OS=Homo sapiens GN=RRBP1 PE=1 SV=4
39844	B0V043	136.82	15	14	14	Y	140466	Valyl-tRNA synthetase OS=Homo sapiens GN=VARS PE=3 SV=1
39845	P26640	136.82	15	14	14	Y	140476	Valine--tRNA ligase OS=Homo sapiens GN=VARS PE=1 SV=4
39965	P36957	136.05	32	12	12	Y	48755	Dihydrolipoyllysine-residue succinyltransferase component of 2-oxoglutarate dehydrogenase complex mitochondrial OS=Homo sapiens GN=DLST PE=1 SV=4
39958	P67936	136.04	68	22	8	Y	28522	Tropomyosin alpha-4 chain OS=Homo sapiens GN=TPM4 PE=1 SV=3
39708	P49588	135.86	20	14	14	Y	106810	Alanine--tRNA ligase cytoplasmic OS=Homo sapiens GN=AARS PE=1 SV=2
40614	H0YA55	135.78	16	12	12	Y	51578	Albumin (Fragment) OS=Homo sapiens GN=ALB PE=4 SV=1
40615	B4DPR2	135.78	14	12	12	Y	59574	cDNA FLJ50830 highly similar to Serum albumin OS=Homo sapiens PE=2 SV=1
40617	F6KPG5	135.78	12	12	12	Y	66531	Albumin (Fragment) OS=Homo sapiens PE=2 SV=1
40618	A8K9P0	135.78	12	12	12	Y	69268	cDNA FLJ78413 highly similar to Homo sapiens albumin mRNA OS=Homo sapiens PE=2 SV=1
40619	P02768	135.78	12	12	12	Y	69367	Serum albumin OS=Homo sapiens GN=ALB PE=1 SV=2
40620	B2RBS8	135.78	12	12	12	Y	69393	cDNA FLJ95666 highly similar to Homo sapiens albumin (ALB) mRNA OS=Homo sapiens PE=2 SV=1
40622	B4DPP6	135.78	11	12	12	Y	70363	cDNA FLJ54371 highly similar to Serum albumin OS=Homo sapiens PE=2 SV=1
40623	E7ESU5	135.78	11	12	12	Y	70457	Albumin OS=Homo sapiens GN=ALB PE=4 SV=2
40624	A6NBZ8	135.78	11	12	12	Y	71705	Uncharacterized protein OS=Homo sapiens GN=ALB PE=4 SV=2
39701	P46821	135.35	8	14	14	Y	270632	Microtubule-associated protein 1B OS=Homo sapiens GN=MAP1B PE=1 SV=2
39715	F5GYZ3	135.15	50	16	12	Y	43866	Non-POU domain-containing octamer-binding OS=Homo sapiens GN=NONO PE=4 SV=1
39718	Q15233	135.15	41	16	12	Y	54232	Non-POU domain-containing octamer-binding protein OS=Homo sapiens GN=NONO PE=1 SV=4
39719	A8K525	135.15	41	16	12	Y	54288	cDNA FLJ76817 highly similar to Homo sapiens non-POU domain containing octamer-binding (NONO) mRNA OS=Homo sapiens PE=2 SV=1
39815	Q9BWM7	135.14	43	11	9	Y	35979	Sideroflexin-3 OS=Homo sapiens GN=SFXN3 PE=2 SV=2
39816	A6NCZ6	135.14	43	11	9	Y	35979	Sideroflexin 3 OS=Homo sapiens GN=SFXN3 PE=4 SV=1
39817	B4DRS6	135.14	43	11	9	Y	36350	cDNA FLJ58980 highly similar to Sideroflexin-3 OS=Homo sapiens PE=2 SV=1
39934	F8VYL7	135.09	42	12	7	Y	38151	Poly(rC)-binding protein 2 OS=Homo sapiens GN=PCBP2 PE=4 SV=1
39935	Q15366	135.09	42	12	7	Y	38580	Poly(rC)-binding protein 2 OS=Homo sapiens GN=PCBP2 PE=1 SV=1
39936	Q59HD4	135.09	41	12	7	Y	39525	Poly(RC)-binding protein 2 isoform b variant (Fragment) OS=Homo sapiens PE=2 SV=1
40221	P08648	134.92	12	11	11	Y	114536	Integrin alpha-5 OS=Homo sapiens GN=ITGA5 PE=1 SV=2
40222	A8K6A5	134.92	12	11	11	Y	114483	cDNA FLJ77742 highly similar to Homo sapiens integrin alpha 5 (fibronectin receptor alpha polypeptide) mRNA OS=Homo sapiens PE=2 SV=1
40415	Q02543	134.85	58	15	15	Y	20762	60S ribosomal protein L18a OS=Homo sapiens GN=RPL18A PE=1 SV=2
39822	Q05CK9	134.81	26	10	5	Y	50651	SYNCRIP protein (Fragment) OS=Homo sapiens GN=SYNCRIP PE=2 SV=1
39824	Q59GL1	134.81	22	10	5	Y	59607	Synaptotagmin binding cytoplasmic RNA interacting protein variant (Fragment) OS=Homo sapiens PE=2 SV=1
39827	B2R8Z8	134.81	19	10	5	Y	69602	cDNA FLJ94136 highly similar to Homo sapiens synaptotagmin binding cytoplasmic RNA interacting protein (SYNCRIP) mRNA OS=Homo sapiens PE=2 SV=1
39828	O60506	134.81	19	10	5	Y	69603	Heterogeneous nuclear ribonucleoprotein Q OS=Homo sapiens GN=SYNCRIP PE=1 SV=2
41046	F8VXY0	134.74	35	10	10	Y	32680	Heterogeneous nuclear ribonucleoprotein A1 OS=Homo sapiens GN=HNRNPA1 PE=4 SV=1
41048	F8VRQ1	134.74	35	10	10	Y	33155	Heterogeneous nuclear ribonucleoprotein A1 OS=Homo sapiens GN=HNRNPA1 PE=4 SV=1
41049	Q6IPF2	134.74	33	10	10	Y	34180	Heterogeneous nuclear ribonucleoprotein A1 OS=Homo sapiens GN=HNRPA1 PE=2 SV=1
41050	F8W6I7	134.74	33	10	10	Y	34223	Heterogeneous nuclear ribonucleoprotein A1 OS=Homo sapiens GN=HNRNPA1 PE=4 SV=1
41052	P09651	134.74	28	10	10	Y	38747	Heterogeneous nuclear ribonucleoprotein A1 OS=Homo sapiens GN=HNRNPA1 PE=1 SV=5
39988	F5H3X9	134.6	24	10	10	Y	59204	Protein phosphatase 2 regulatory subunit A alpha OS=Homo sapiens GN=PPP2R1A PE=4 SV=1
39989	B4DE69	134.6	24	10	10	Y	59144	cDNA FLJ56053 highly similar to Serine/threonine-protein phosphatase 2A 65 kDa regulatory subunit A alpha isoform OS=Homo sapiens PE=2 SV=1
39990	B4DQY1	134.6	23	10	10	Y	61521	cDNA FLJ56133 highly similar to Serine/threonine-protein phosphatase 2A 65 kDa regulatory subunit A alpha isoform OS=Homo sapiens PE=2 SV=1
39991	B4DDF7	134.6	22	10	10	Y	64181	Uncharacterized protein OS=Homo sapiens GN=PPP2R1A PE=2 SV=1
39992	P30153	134.6	22	10	10	Y	65309	Serine/threonine-protein phosphatase 2A 65 kDa regulatory subunit A alpha isoform OS=Homo sapiens GN=PPP2R1A PE=1 SV=4
39993	A8K3H8	134.6	22	10	10	Y	65293	cDNA FLJ77680 highly similar to Homo sapiens protein phosphatase 2 (formerly 2A) regulatory subunit A (PR 65) alpha isoform (PPP2R1A) mRNA OS=Homo sapiens PE=2 SV=1
39994	A8K7B7	134.6	22	10	10	Y	65309	Protein phosphatase 2 (Formerly 2A) regulatory subunit A (PR 65) alpha isoform OS=Homo sapiens GN=PPP2R1A PE=2 SV=1
40215	F5H4U5	134.34	35	9	7	Y	41131	Guanine nucleotide-binding protein (G protein) alpha-inhibiting activity polypeptide 2 OS=Homo sapiens GN=GNAI2 PE=4 SV=1
40216	P04899	134.34	36	9	7	Y	40451	Guanine nucleotide-binding protein G(i) subunit alpha-2 OS=Homo sapiens GN=GNAI2 PE=1 SV=3
40217	Q6B6N3	134.34	35	9	7	Y	41548	Galphai2 protein OS=Homo sapiens PE=2 SV=1
39734	B3KTG2	134.09	24	14	14	Y	85894	Uncharacterized protein OS=Homo sapiens GN=PALLD PE=2 SV=1
39740	Q8WX93	134.09	13	14	14	Y	150564	Palladin OS=Homo sapiens GN=PALLD PE=1 SV=3
40502	A7XZE4	134.06	51	22	6	Y	33026	Beta tropomyosin isoform OS=Homo sapiens GN=TPM2b PE=2 SV=1
41187	Q5SX88	134.02	18	7	3	Y	45619	GDP dissociation inhibitor 2 OS=Homo sapiens GN=GDI2 PE=2 SV=1
41188	E7EU23	134.02	16	7	3	Y	51181	Uncharacterized protein OS=Homo sapiens GN=GDI2 PE=4 SV=1
41189	B4DLV7	134.02	16	7	3	Y	51154	cDNA FLJ60299 highly similar to Rab GDP dissociation inhibitor beta OS=Homo sapiens PE=2 SV=1
41190	P50395	134.02	16	7	3	Y	50663	Rab GDP dissociation inhibitor beta OS=Homo sapiens GN=GDI2 PE=1 SV=2
41191	Q6IAT1	134.02	16	7	3	Y	50663	GDI2 protein OS=Homo sapiens GN=GDI2 PE=2 SV=1
40150	Q8WUM4	133.37	12	9	9	Y	96023	Programmed cell death 6-interacting protein OS=Homo sapiens GN=PDCD6IP PE=1 SV=1
40151	E9PFU1	133.37	12	9	9	Y	96772	Programmed cell death 6-interacting protein OS=Homo sapiens GN=PDCD6IP PE=4 SV=1
40152	Q6NUS1	133.37	12	9	9	Y	96818	PDCD6IP protein OS=Homo sapiens GN=PDCD6IP PE=1 SV=1
40153	Q4W4Y1	133.37	12	9	9	Y	96079	Dopamine receptor interacting protein 4 OS=Homo sapiens GN=DRIP4 PE=2 SV=1
40249	D9YZV5	133.32	49	19	6	N	32876	Tropomyosin 1 (Alpha) isoform 4 OS=Homo sapiens GN=TPM1 PE=3 SV=1
40348	F8W1R7	133.14	62	10	10	Y	16290	Myosin light chain 6 alkali smooth muscle and non-muscle OS=Homo sapiens GN=MYL6 PE=4 SV=1
40349	P60660	133.14	60	10	10	Y	16930	Myosin light polypeptide 6 OS=Homo sapiens GN=MYL6 PE=1 SV=2
40350	G8JLA2	133.14	59	10	10	Y	17089	Myosin light chain 6 alkali smooth muscle and non-muscle OS=Homo sapiens GN=MYL6 PE=4 SV=1
40351	G3V1V0	133.14	56	10	10	Y	18037	Myosin light polypeptide 6 alkali smooth muscle and non-muscle isoform CRA_c OS=Homo sapiens GN=MYL6 PE=4 SV=1
40353	B7Z6Z4	133.14	38	10	10	Y	26707	Uncharacterized protein OS=Homo sapiens GN=MYL6 PE=2 SV=1
40208	E7EQG2	132.84	33	9	2	Y	41290	Eukaryotic translation initiation factor 4A2 OS=Homo sapiens GN=EIF4A2 PE=3 SV=1
40209	Q14240	132.84	29	9	2	Y	46402	Eukaryotic initiation factor 4A-II OS=Homo sapiens GN=EIF4A2 PE=1 SV=2
39785	Q96AY3	132.81	24	15	15	Y	64245	Peptidyl-prolyl cis-trans isomerase FKBP10 OS=Homo sapiens GN=FKBP10 PE=1 SV=1
39786	Q658U4	132.81	24	15	15	Y	64132	Putative uncharacterized protein DKFZp666D193 OS=Homo sapiens GN=DKFZp666D193 PE=2 SV=1
40338	P61604	132.79	88	14	14	N	10932	10 kDa heat shock protein mitochondrial OS=Homo sapiens GN=HSPE1 PE=1 SV=2
39735	P08779	132.71	27	11	4	Y	51268	Keratin type I cytoskeletal 16 OS=Homo sapiens GN=KRT16 PE=1 SV=4
40014	Q96IR1	132.59	52	16	15	Y	27260	RPS4X protein (Fragment) OS=Homo sapiens GN=RPS4X PE=2 SV=2
40015	Q53HV1	132.59	48	16	15	Y	29579	Ribosomal protein S4 X-linked X isoform variant (Fragment) OS=Homo sapiens PE=2 SV=1
40016	P62701	132.59	48	16	15	Y	29598	40S ribosomal protein S4 X isoform OS=Homo sapiens GN=RPS4X PE=1 SV=2
40017	B2R491	132.59	48	16	15	Y	29598	Ribosomal protein S4 X-linked isoform CRA_c OS=Homo sapiens GN=RPS4X PE=2 SV=1
39898	P11586	132.4	20	16	16	Y	101559	C-1-tetrahydrofolate synthase cytoplasmic OS=Homo sapiens GN=MTHFD1 PE=1 SV=3
39899	G3V2B8	132.4	20	16	16	Y	101531	Methylenetetrahydrofolate dehydrogenase (NADP+-dependent) 1 methenyltetrahydrofolate cyclohydrolase formyltetrahydrofolate synthetase OS=Homo sapiens GN=MTHFD1 PE=3 SV=1
39901	B7Z809	132.4	18	16	16	Y	110497	cDNA FLJ56016 highly similar to C-1-tetrahydrofolate synthase cytoplasmic OS=Homo sapiens PE=2 SV=1
39902	F5H2F4	132.4	18	16	16	Y	110613	Methylenetetrahydrofolate dehydrogenase (NADP+-dependent) 1 methenyltetrahydrofolate cyclohydrolase formyltetrahydrofolate synthetase OS=Homo sapiens GN=MTHFD1 PE=3 SV=1
40154	P39023	132.38	48	20	20	Y	46109	60S ribosomal protein L3 OS=Homo sapiens GN=RPL3 PE=1 SV=2
40891	P68431	132.36	77	15	15	Y	15404	Histone H3.1 OS=Homo sapiens GN=HIST1H3A PE=1 SV=2
40141	P46782	131.99	49	12	12	Y	22876	40S ribosomal protein S5 OS=Homo sapiens GN=RPS5 PE=1 SV=4
39784	P02533	131.95	26	10	3	Y	51562	Keratin type I cytoskeletal 14 OS=Homo sapiens GN=KRT14 PE=1 SV=4
39852	Q92896	131.83	12	11	11	Y	134552	Golgi apparatus protein 1 OS=Homo sapiens GN=GLG1 PE=1 SV=2
39853	B7Z8Y4	131.83	12	11	11	Y	135995	Uncharacterized protein OS=Homo sapiens GN=GLG1 PE=2 SV=1
41005	Q9BTQ7	131.67	62	11	11	Y	14150	Similar to ribosomal protein L23 (Fragment) OS=Homo sapiens PE=1 SV=1
41006	P62829	131.67	59	11	11	Y	14865	60S ribosomal protein L23 OS=Homo sapiens GN=RPL23 PE=1 SV=1
39716	Q32P28	131.54	21	12	12	Y	83394	Prolyl 3-hydroxylase 1 OS=Homo sapiens GN=LEPRE1 PE=1 SV=2
40098	O75367	131.53	35	10	10	Y	39617	Core histone macro-H2A.1 OS=Homo sapiens GN=H2AFY PE=1 SV=4
39848	P27824	131.39	23	16	16	Y	67568	Calnexin OS=Homo sapiens GN=CANX PE=1 SV=2
39850	B4DGP8	131.39	22	16	16	Y	71503	cDNA FLJ55574 highly similar to Calnexin OS=Homo sapiens PE=2 SV=1
40045	Q6FGX9	131.33	58	11	11	Y	21635	AK1 protein OS=Homo sapiens GN=AK1 PE=2 SV=1
40046	Q53EY8	131.33	58	11	11	Y	21619	Adenylate kinase 1 variant (Fragment) OS=Homo sapiens PE=2 SV=1
40047	P00568	131.33	58	11	11	Y	21635	Adenylate kinase isoenzyme 1 OS=Homo sapiens GN=AK1 PE=1 SV=3
40048	Q5T9B7	131.33	53	11	11	Y	23411	Adenylate kinase 1 OS=Homo sapiens GN=AK1 PE=2 SV=1
40745	O75396	131.03	39	9	9	N	24593	Vesicle-trafficking protein SEC22b OS=Homo sapiens GN=SEC22B PE=1 SV=4
40142	Q13162	130.91	46	12	9	Y	30540	Peroxiredoxin-4 OS=Homo sapiens GN=PRDX4 PE=1 SV=1
40568	P26599	130.7	20	7	7	Y	57221	Polypyrimidine tract-binding protein 1 OS=Homo sapiens GN=PTBP1 PE=1 SV=1
40569	Q9BUQ0	130.7	19	7	7	Y	59633	Polypyrimidine tract binding protein 1 OS=Homo sapiens GN=PTBP1 PE=2 SV=1
40378	F8VU65	129.55	40	11	11	Y	27188	Ribosomal protein large P0 (Fragment) OS=Homo sapiens GN=RPLP0 PE=3 SV=1
40383	A8K4Z4	129.55	31	11	11	Y	34239	cDNA FLJ75549 highly similar to Homo sapiens ribosomal protein large P0 (RPLP0) transcript variant 1 mRNA OS=Homo sapiens PE=2 SV=1
40384	P05388	129.55	31	11	11	Y	34274	60S acidic ribosomal protein P0 OS=Homo sapiens GN=RPLP0 PE=1 SV=1
40313	Q13423	129.5	10	8	8	Y	113895	NAD(P) transhydrogenase mitochondrial OS=Homo sapiens GN=NNT PE=1 SV=3
40314	Q2TB59	129.5	10	8	8	Y	113883	Nicotinamide nucleotide transhydrogenase OS=Homo sapiens GN=NNT PE=2 SV=1
40218	F5H667	129.32	21	13	13	Y	83268	Aspartate beta-hydroxylase OS=Homo sapiens GN=ASPH PE=4 SV=1
40220	Q12797	129.32	20	13	13	Y	85863	Aspartyl/asparaginyl beta-hydroxylase OS=Homo sapiens GN=ASPH PE=1 SV=3
40121	P63104	129.22	42	12	7	Y	27745	14-3-3 protein zeta/delta OS=Homo sapiens GN=YWHAZ PE=1 SV=1
40122	D0PNI1	129.22	42	12	7	Y	27745	Tyrosine 3-monooxygenase/tryptophan 5-monooxygenase activation protein zeta polypeptide OS=Homo sapiens GN=YWHAZ PE=3 SV=1
40123	Q1KMD3	129.21	24	14	14	Y	85105	Heterogeneous nuclear ribonucleoprotein U-like protein 2 OS=Homo sapiens GN=HNRNPUL2 PE=1 SV=1
40212	A8K4C8	129.15	48	13	13	N	24261	60S ribosomal protein L13 OS=Homo sapiens GN=RPL13 PE=2 SV=1
40213	Q6NZ55	129.15	48	13	13	N	24265	60S ribosomal protein L13 OS=Homo sapiens GN=RPL13 PE=2 SV=1
40214	P26373	129.15	48	13	13	N	24261	60S ribosomal protein L13 OS=Homo sapiens GN=RPL13 PE=1 SV=4
39864	P14868	128.71	31	12	12	Y	57136	Aspartate--tRNA ligase cytoplasmic OS=Homo sapiens GN=DARS PE=1 SV=2
39906	P11216	128.66	22	14	14	Y	96696	Glycogen phosphorylase brain form OS=Homo sapiens GN=PYGB PE=1 SV=5
39907	Q59GM9	128.66	22	14	14	Y	98829	Phosphorylase (Fragment) OS=Homo sapiens PE=2 SV=1
40188	Q96DV6	128.62	45	10	10	Y	28709	40S ribosomal protein S6 OS=Homo sapiens GN=RPS6 PE=2 SV=1
40189	A2A3R6	128.62	45	10	10	Y	28681	40S ribosomal protein S6 OS=Homo sapiens GN=RPS6 PE=2 SV=1
40190	P62753	128.62	45	10	10	Y	28681	40S ribosomal protein S6 OS=Homo sapiens GN=RPS6 PE=1 SV=1
40914	Q549N0	128.58	49	9	2	N	18737	Cofilin 2 (Muscle) isoform CRA_a OS=Homo sapiens GN=CFL2 PE=2 SV=1
40915	Q9Y281	128.58	49	9	2	N	18737	Cofilin-2 OS=Homo sapiens GN=CFL2 PE=1 SV=1
40143	B3KTM6	128.47	58	12	12	Y	28044	Ribosomal protein L5 isoform CRA_b OS=Homo sapiens GN=RPL5 PE=2 SV=1
40144	A2RUM7	128.47	48	12	12	Y	34363	Ribosomal protein L5 OS=Homo sapiens GN=RPL5 PE=2 SV=1
40145	P46777	128.47	48	12	12	Y	34363	60S ribosomal protein L5 OS=Homo sapiens GN=RPL5 PE=1 SV=3
40459	F5GXJ9	128.1	23	8	8	Y	59529	Activated leukocyte cell adhesion molecule OS=Homo sapiens GN=ALCAM PE=4 SV=1
40460	B4DTU0	128.1	21	8	8	Y	63665	Activated leukocyte cell adhesion molecule OS=Homo sapiens GN=ALCAM PE=2 SV=1
40461	B3KNN9	128.1	22	8	8	Y	61941	cDNA FLJ30070 fis clone ASTRO2000046 highly similar to CD166 ANTIGEN OS=Homo sapiens PE=2 SV=1
40462	Q13740	128.1	21	8	8	Y	65102	CD166 antigen OS=Homo sapiens GN=ALCAM PE=1 SV=2
40668	P62888	127.86	68	10	9	Y	12784	60S ribosomal protein L30 OS=Homo sapiens GN=RPL30 PE=1 SV=2
39856	B7Z9F1	127.27	30	11	11	Y	53455	Serine hydroxymethyltransferase OS=Homo sapiens GN=SHMT2 PE=2 SV=1
39857	P34897	127.27	29	11	11	Y	55993	Serine hydroxymethyltransferase mitochondrial OS=Homo sapiens GN=SHMT2 PE=1 SV=3
39858	Q53ET4	127.27	29	11	11	Y	55974	Serine hydroxymethyltransferase (Fragment) OS=Homo sapiens PE=2 SV=1
40157	Q6I9V5	126.89	37	15	7	Y	32866	SLC25A6 protein OS=Homo sapiens GN=SLC25A6 PE=2 SV=1
40158	P12236	126.89	37	15	7	Y	32866	ADP/ATP translocase 3 OS=Homo sapiens GN=SLC25A6 PE=1 SV=4
40160	Q59EI9	126.89	34	15	7	Y	35383	ADP ATP carrier protein liver isoform T2 variant (Fragment) OS=Homo sapiens PE=2 SV=1
40223	Q7Z355	126.84	13	12	12	Y	131705	Putative uncharacterized protein DKFZp686L17145 OS=Homo sapiens GN=DKFZp686L17145 PE=2 SV=1
40225	P41252	126.84	12	12	12	Y	144498	Isoleucine--tRNA ligase cytoplasmic OS=Homo sapiens GN=IARS PE=1 SV=2
40226	Q59G75	126.84	12	12	12	Y	146344	Isoleucyl-tRNA synthetase cytoplasmic variant (Fragment) OS=Homo sapiens PE=2 SV=1
40379	A8K6S3	126.69	17	7	7	Y	77877	cDNA FLJ77570 highly similar to Homo sapiens pleckstrin homology domain containing family C (with FERM domain) member 1 (PLEKHC1) mRNA OS=Homo sapiens PE=2 SV=1
40380	Q96AC1	126.69	17	7	7	Y	77861	Fermitin family homolog 2 OS=Homo sapiens GN=FERMT2 PE=1 SV=1
40381	B5TJY2	126.69	17	7	7	Y	78676	Fermitin family member 2 OS=Homo sapiens GN=FERMT2 PE=2 SV=1
40386	H0YJ34	126.69	18	7	7	Y	73353	Fermitin family member 2 (Fragment) OS=Homo sapiens GN=FERMT2 PE=4 SV=1
40434	Q9UHD8	126.46	21	12	12	Y	65402	Septin-9 OS=Homo sapiens GN=SEPT9 PE=1 SV=2
39970	Q0VGD6	126.45	16	10	5	Y	67861	HNRPR protein (Fragment) OS=Homo sapiens GN=HNRPR PE=2 SV=1
39971	Q6MZS5	126.45	16	10	5	Y	68360	Putative uncharacterized protein DKFZp686A13234 (Fragment) OS=Homo sapiens GN=DKFZp686A13234 PE=2 SV=1
39973	O43390	126.45	16	10	5	Y	70943	Heterogeneous nuclear ribonucleoprotein R OS=Homo sapiens GN=HNRNPR PE=1 SV=1
39974	E7ERE4	126.45	16	10	5	Y	71314	Uncharacterized protein OS=Homo sapiens GN=HNRNPR PE=4 SV=1
39975	B2R7W4	126.45	16	10	5	Y	70902	cDNA FLJ93632 highly similar to Homo sapiens heterogeneous nuclear ribonucleoprotein R (HNRPR) mRNA OS=Homo sapiens PE=2 SV=1
40271	B9A067	125.99	28	13	13	N	78974	Inner membrane protein mitochondrial OS=Homo sapiens GN=IMMT PE=4 SV=2
40272	B4DQY2	125.99	28	13	13	N	78950	cDNA FLJ59388 highly similar to Mitochondrial inner membrane protein OS=Homo sapiens PE=2 SV=1
40277	F5GZ32	125.99	27	13	13	N	82730	Inner membrane protein mitochondrial OS=Homo sapiens GN=IMMT PE=4 SV=1
40278	Q16891	125.99	26	13	13	N	83678	Mitochondrial inner membrane protein OS=Homo sapiens GN=IMMT PE=1 SV=1
40178	P62280	125.91	70	13	13	Y	18431	40S ribosomal protein S11 OS=Homo sapiens GN=RPS11 PE=1 SV=3
39912	Q9BSV4	125.9	28	12	10	Y	68631	SFPQ protein (Fragment) OS=Homo sapiens GN=SFPQ PE=2 SV=2
39916	Q86VG2	125.9	25	12	10	Y	76189	Splicing factor proline/glutamine-rich (Polypyrimidine tract binding protein associated) OS=Homo sapiens GN=SFPQ PE=2 SV=1
39917	P23246	125.9	25	12	10	Y	76150	Splicing factor proline- and glutamine-rich OS=Homo sapiens GN=SFPQ PE=1 SV=2
40253	B3KN06	125.89	29	11	10	Y	53224	cDNA FLJ13143 fis clone NT2RP3003230 highly similar to Coronin-1C OS=Homo sapiens PE=2 SV=1
40254	Q53G58	125.89	29	11	10	Y	53281	Coronin actin binding protein 1C variant (Fragment) OS=Homo sapiens PE=2 SV=1
40255	Q9ULV4	125.89	29	11	10	Y	53249	Coronin-1C OS=Homo sapiens GN=CORO1C PE=1 SV=1
40256	A7MAP0	125.89	29	11	10	Y	54067	Coronin actin binding protein 1C OS=Homo sapiens GN=CORO1C PE=2 SV=1
40257	Q59EA2	125.89	28	11	10	Y	56370	Coronin actin binding protein 1C variant (Fragment) OS=Homo sapiens PE=2 SV=1
40259	A7MAP1	125.89	26	11	10	Y	58948	Coronin-1C_i3 protein OS=Homo sapiens GN=CORO1C PE=2 SV=1
40042	Q96HC4	125.86	21	10	10	Y	63945	PDZ and LIM domain protein 5 OS=Homo sapiens GN=PDLIM5 PE=1 SV=5
39766	P54886	125.8	19	12	12	Y	87302	Delta-1-pyrroline-5-carboxylate synthase OS=Homo sapiens GN=ALDH18A1 PE=1 SV=2
40696	P10768	125.49	35	7	7	Y	31463	S-formylglutathione hydrolase OS=Homo sapiens GN=ESD PE=1 SV=2
39957	Q9BSJ8	125.23	14	12	12	Y	122856	Extended synaptotagmin-1 OS=Homo sapiens GN=ESYT1 PE=1 SV=1
40266	P27635	125.23	52	12	12	Y	24604	60S ribosomal protein L10 OS=Homo sapiens GN=RPL10 PE=1 SV=4
40267	Q5HY50	125.23	49	12	12	Y	26593	Ribosomal protein L10 (Fragment) OS=Homo sapiens GN=RPL10 PE=2 SV=1
40437	P52597	125.13	33	11	8	Y	45672	Heterogeneous nuclear ribonucleoprotein F OS=Homo sapiens GN=HNRNPF PE=1 SV=3
40052	D6W5C0	125.04	8	13	13	N	264438	Spectrin beta non-erythrocytic 1 isoform CRA_b OS=Homo sapiens GN=SPTBN1 PE=4 SV=1
40053	B2ZZ89	125.04	8	13	13	N	274608	Spectrin beta non-erythrocytic 1 OS=Homo sapiens GN=SPTBN1 PE=2 SV=1
40054	Q01082	125.04	8	13	13	N	274608	Spectrin beta chain brain 1 OS=Homo sapiens GN=SPTBN1 PE=1 SV=2
40438	Q14192	124.92	37	10	10	Y	32193	Four and a half LIM domains protein 2 OS=Homo sapiens GN=FHL2 PE=1 SV=3
40439	Q2TSB7	124.92	37	10	10	Y	32246	Aging-associated gene 11 OS=Homo sapiens GN=AAG11 PE=2 SV=1
40440	Q6I9R8	124.92	37	10	10	Y	32193	FHL2 protein OS=Homo sapiens GN=FHL2 PE=2 SV=1
40442	Q2XQU9	124.92	26	10	10	Y	44177	FHL2 isoform 5 OS=Homo sapiens PE=2 SV=1
40133	F8W181	124.88	46	15	15	N	25892	60S ribosomal protein L6 (Fragment) OS=Homo sapiens GN=RPL6 PE=3 SV=1
40146	Q8N5Z7	124.88	36	15	15	N	32726	60S ribosomal protein L6 OS=Homo sapiens GN=RPL6 PE=2 SV=1
40147	Q8TBK5	124.88	36	15	15	N	32742	60S ribosomal protein L6 OS=Homo sapiens GN=RPL6 PE=2 SV=1
40148	Q02878	124.88	36	15	15	N	32728	60S ribosomal protein L6 OS=Homo sapiens GN=RPL6 PE=1 SV=3
40149	Q9HBB3	124.88	36	15	15	N	32891	60S ribosomal protein L6 OS=Homo sapiens PE=2 SV=1
40171	E5KNY5	124.28	10	10	10	Y	157904	Leucine-rich PPR-motif containing OS=Homo sapiens GN=LRPPRC PE=4 SV=1
40172	P42704	124.28	10	10	10	Y	157904	Leucine-rich PPR motif-containing protein mitochondrial OS=Homo sapiens GN=LRPPRC PE=1 SV=3
40565	P22695	124.03	22	9	9	N	48443	Cytochrome b-c1 complex subunit 2 mitochondrial OS=Homo sapiens GN=UQCRC2 PE=1 SV=3
40426	B7Z2X9	123.98	26	7	2	Y	42707	Enolase OS=Homo sapiens GN=ENO2 PE=2 SV=1
40427	Q6FHV6	123.98	23	7	2	Y	47269	ENO2 protein OS=Homo sapiens GN=ENO2 PE=2 SV=1
40428	P09104	123.98	23	7	2	Y	47269	Gamma-enolase OS=Homo sapiens GN=ENO2 PE=1 SV=3
40409	F5H801	123.82	15	11	11	Y	110611	Oxoglutarate (alpha-ketoglutarate) dehydrogenase (lipoamide) OS=Homo sapiens GN=OGDH PE=4 SV=1
40410	B4DF00	123.82	15	11	11	Y	110526	cDNA FLJ53308 highly similar to 2-oxoglutarate dehydrogenase E1 component mitochondrial (EC 1.2.4.2) OS=Homo sapiens PE=2 SV=1
40411	Q02218	123.82	15	11	11	Y	115935	2-oxoglutarate dehydrogenase mitochondrial OS=Homo sapiens GN=OGDH PE=1 SV=3
40412	E9PDF2	123.82	15	11	11	Y	117244	Oxoglutarate (alpha-ketoglutarate) dehydrogenase (lipoamide) OS=Homo sapiens GN=OGDH PE=4 SV=1
40413	E9PCR7	123.82	14	11	11	Y	117665	Oxoglutarate (alpha-ketoglutarate) dehydrogenase (lipoamide) OS=Homo sapiens GN=OGDH PE=4 SV=1
39967	P61158	123.65	41	13	13	Y	47371	Actin-related protein 3 OS=Homo sapiens GN=ACTR3 PE=1 SV=3
39968	Q53QM2	123.65	41	13	13	Y	47371	ARP3 actin-related protein 3 homolog (Yeast) isoform CRA_a OS=Homo sapiens GN=ACTR3 PE=2 SV=1
41372	Q99878	122.94	47	12	4	N	13936	Histone H2A type 1-J OS=Homo sapiens GN=HIST1H2AJ PE=1 SV=3
41373	A3KPC7	122.94	47	12	4	N	13906	Histone H2A OS=Homo sapiens GN=HIST1H2AH PE=2 SV=1
41374	Q96KK5	122.94	47	12	4	N	13906	Histone H2A type 1-H OS=Homo sapiens GN=HIST1H2AH PE=1 SV=3
41375	Q16777	122.94	47	12	4	N	13988	Histone H2A type 2-C OS=Homo sapiens GN=HIST2H2AC PE=1 SV=4
41376	Q9BTM1	122.94	47	12	4	N	14019	Histone H2A.J OS=Homo sapiens GN=H2AFJ PE=1 SV=1
41377	Q6FI13	122.94	46	12	4	N	14095	Histone H2A type 2-A OS=Homo sapiens GN=HIST2H2AA3 PE=1 SV=3
41378	P0C0S8	122.94	46	12	4	N	14091	Histone H2A type 1 OS=Homo sapiens GN=HIST1H2AG PE=1 SV=2
41379	A4FTV9	122.94	46	12	4	N	14091	Histone H2A OS=Homo sapiens GN=HIST1H2AK PE=2 SV=1
41380	B2R5B3	122.94	46	12	4	N	14111	Histone H2A OS=Homo sapiens PE=2 SV=1
40838	B7Z254	122.83	20	10	10	N	47838	Protein disulfide isomerase family A member 6 OS=Homo sapiens GN=PDIA6 PE=2 SV=1
40839	Q53RC7	122.83	20	10	10	N	48121	Protein disulfide isomerase family A member 6 isoform CRA_b OS=Homo sapiens GN=P5 PE=2 SV=1
40840	Q15084	122.83	20	10	10	N	48121	Protein disulfide-isomerase A6 OS=Homo sapiens GN=PDIA6 PE=1 SV=1
40841	B7Z4M8	122.83	20	10	10	N	48701	cDNA FLJ58023 highly similar to Protein disulfide-isomerase A6 (EC 5.3.4.1) OS=Homo sapiens PE=2 SV=1
40842	F8WA83	122.83	20	10	10	N	48646	Protein disulfide isomerase family A member 6 OS=Homo sapiens GN=PDIA6 PE=3 SV=1
40843	B5MCQ5	122.83	18	10	10	N	53261	Protein disulfide isomerase family A member 6 OS=Homo sapiens GN=PDIA6 PE=3 SV=1
40844	B3KY95	122.83	18	10	10	N	53289	cDNA FLJ16143 fis clone BRAMY2038516 highly similar to Protein disulfide-isomerase A6 (EC 5.3.4.1) OS=Homo sapiens PE=2 SV=1
40301	P07339	122.26	30	9	9	Y	44552	Cathepsin D OS=Homo sapiens GN=CTSD PE=1 SV=1
40234	B4E1K8	122.23	31	9	9	Y	52828	cDNA FLJ58383 highly similar to Eukaryotic translation initiation factor 3 subunit 7 OS=Homo sapiens PE=2 SV=1
40235	B4DVY1	122.23	28	9	9	Y	58141	Eukaryotic translation initiation factor 3 subunit D OS=Homo sapiens GN=EIF3D PE=2 SV=1
40236	A8MWD3	122.23	26	9	9	Y	62040	Eukaryotic translation initiation factor 3 subunit D OS=Homo sapiens GN=EIF3D PE=2 SV=2
40237	O15371	122.23	25	9	9	Y	63973	Eukaryotic translation initiation factor 3 subunit D OS=Homo sapiens GN=EIF3D PE=1 SV=1
40718	Q5JR08	122.05	42	9	3	Y	21580	Ras homolog gene family member C (Fragment) OS=Homo sapiens GN=RHOC PE=2 SV=1
40719	P08134	122.05	41	9	3	Y	22006	Rho-related GTP-binding protein RhoC OS=Homo sapiens GN=RHOC PE=1 SV=1
40721	E9PN11	122.05	34	9	3	Y	25485	Ras homolog gene family member C (Fragment) OS=Homo sapiens GN=RHOC PE=3 SV=1
41244	P84098	122.03	36	11	10	N	23466	60S ribosomal protein L19 OS=Homo sapiens GN=RPL19 PE=1 SV=1
41245	Q53G49	122.03	36	11	10	N	23467	Ribosomal protein L19 (Fragment) OS=Homo sapiens PE=2 SV=1
41655	Q63ZY3	121.96	11	7	7	Y	91174	KN motif and ankyrin repeat domain-containing protein 2 OS=Homo sapiens GN=KANK2 PE=1 SV=1
41154	Q562R1	121.8	26	12	2	Y	42003	Beta-actin-like protein 2 OS=Homo sapiens GN=ACTBL2 PE=1 SV=2
40026	H0YEN5	121.73	47	10	10	Y	21154	Ribosomal protein S2 (Fragment) OS=Homo sapiens GN=RPS2 PE=3 SV=1
40028	P15880	121.73	31	10	10	Y	31324	40S ribosomal protein S2 OS=Homo sapiens GN=RPS2 PE=1 SV=2
43775	P02774	121.68	11	5	5	Y	52964	Vitamin D-binding protein OS=Homo sapiens GN=GC PE=1 SV=1
43776	D6RF35	121.68	11	5	5	Y	53021	Group-specific component (vitamin D-binding protein) OS=Homo sapiens GN=GC PE=4 SV=1
43777	D6RAK8	121.68	10	5	5	Y	55077	Group-specific component (vitamin D-binding protein) OS=Homo sapiens GN=GC PE=4 SV=1
40421	Q99536	121.58	33	9	9	Y	41920	Synaptic vesicle membrane protein VAT-1 homolog OS=Homo sapiens GN=VAT1 PE=1 SV=2
40332	P60981	120.76	55	14	11	Y	18506	Destrin OS=Homo sapiens GN=DSTN PE=1 SV=3
39926	P05556	120.64	20	13	13	Y	88415	Integrin beta-1 OS=Homo sapiens GN=ITGB1 PE=1 SV=2
40866	P32969	120.32	46	12	12	Y	21863	60S ribosomal protein L9 OS=Homo sapiens GN=RPL9 PE=1 SV=1
40867	Q53Z07	120.32	46	12	12	Y	21863	NPC-A-16 OS=Homo sapiens GN=RPL9 PE=1 SV=1
40728	P20020	120.31	7	6	3	Y	138755	Plasma membrane calcium-transporting ATPase 1 OS=Homo sapiens GN=ATP2B1 PE=1 SV=3
40055	B4E022	120.28	23	11	11	Y	62879	Uncharacterized protein OS=Homo sapiens GN=TKT PE=2 SV=1
40057	P29401	120.28	21	11	11	Y	67878	Transketolase OS=Homo sapiens GN=TKT PE=1 SV=3
40058	Q53EM5	120.28	21	11	11	Y	67906	Transketolase variant (Fragment) OS=Homo sapiens PE=2 SV=1
40059	E7EPA7	120.28	21	11	11	Y	68814	Transketolase OS=Homo sapiens GN=TKT PE=4 SV=1
40060	B4DE31	120.28	21	11	11	Y	68742	cDNA FLJ54957 highly similar to Transketolase (EC 2.2.1.1) OS=Homo sapiens PE=2 SV=1
40021	Q0VGA5	120.27	28	12	12	Y	58407	SARS protein OS=Homo sapiens GN=SARS PE=2 SV=1
40022	P49591	120.27	28	12	12	Y	58777	Serine--tRNA ligase cytoplasmic OS=Homo sapiens GN=SARS PE=1 SV=3
40023	Q53HA4	120.27	28	12	12	Y	58690	Seryl-tRNA synthetase variant (Fragment) OS=Homo sapiens PE=2 SV=1
40024	Q5T5C7	120.27	26	12	12	Y	61313	Seryl-tRNA synthetase OS=Homo sapiens GN=SARS PE=2 SV=1
40498	A8K766	120.25	38	8	8	Y	27922	cDNA FLJ77343 highly similar to Homo sapiens electron-transfer-flavoprotein beta polypeptide(ETFB) mRNA OS=Homo sapiens PE=2 SV=1
40499	P38117	120.25	38	8	8	Y	27844	Electron transfer flavoprotein subunit beta OS=Homo sapiens GN=ETFB PE=1 SV=3
40507	B4E1K7	120.16	45	9	9	N	33337	Uncharacterized protein OS=Homo sapiens GN=STOML2 PE=2 SV=1
40508	Q9UJZ1	120.16	39	9	9	N	38534	Stomatin-like protein 2 OS=Homo sapiens GN=STOML2 PE=1 SV=1
39941	E9PF17	120.16	8	12	12	Y	176829	Versican OS=Homo sapiens GN=VCAN PE=4 SV=2
39959	P13611	120.16	4	12	12	Y	372821	Versican core protein OS=Homo sapiens GN=VCAN PE=1 SV=3
39960	Q59FG9	120.16	4	12	12	Y	374370	Chondroitin sulfate proteoglycan 2 (Versican) variant (Fragment) OS=Homo sapiens PE=2 SV=1
40309	B7Z883	120.13	16	9	9	Y	111145	cDNA FLJ51414 highly similar to Integrin alpha-V OS=Homo sapiens PE=2 SV=1
40310	A5YM53	120.13	16	9	9	Y	116105	ITGAV protein OS=Homo sapiens GN=ITGAV PE=2 SV=1
40311	E7EWZ6	120.13	16	9	9	Y	111131	Integrin alpha V (vitronectin receptor alpha polypeptide antigen CD51) OS=Homo sapiens GN=ITGAV PE=3 SV=1
40312	P06756	120.13	16	9	9	Y	116038	Integrin alpha-V OS=Homo sapiens GN=ITGAV PE=1 SV=2
40759	B4DKN9	119.77	40	8	2	Y	19570	cDNA FLJ57740 highly similar to Transforming protein RhoA OS=Homo sapiens PE=2 SV=1
40760	P61586	119.77	36	8	2	Y	21768	Transforming protein RhoA OS=Homo sapiens GN=RHOA PE=1 SV=1
40943	P04844	119.75	15	7	7	Y	69284	Dolichyl-diphosphooligosaccharide--protein glycosyltransferase subunit 2 OS=Homo sapiens GN=RPN2 PE=1 SV=3
40944	B2RE46	119.75	15	7	7	Y	69334	cDNA FLJ96923 highly similar to Homo sapiens ribophorin II (RPN2) mRNA OS=Homo sapiens PE=2 SV=1
40801	G3V4W0	119.67	38	11	11	Y	28916	Heterogeneous nuclear ribonucleoprotein C (C1/C2) (Fragment) OS=Homo sapiens GN=HNRNPC PE=4 SV=1
40802	B4DY08	119.67	34	11	11	Y	31972	Uncharacterized protein OS=Homo sapiens GN=HNRNPC PE=2 SV=1
40803	B2R5W2	119.67	34	11	11	Y	31948	cDNA FLJ92657 highly similar to Homo sapiens heterogeneous nuclear ribonucleoprotein C (C1/C2) (HNRPC) transcript variant 2 mRNA OS=Homo sapiens PE=2 SV=1
40804	G3V4C1	119.67	34	11	11	Y	32238	Heterogeneous nuclear ribonucleoprotein C (C1/C2) OS=Homo sapiens GN=HNRNPC PE=4 SV=1
40805	B3KX96	119.67	34	11	11	Y	32330	cDNA FLJ45003 fis clone BRAWH3011623 highly similar to Heterogeneous nuclear ribonucleoproteins C OS=Homo sapiens PE=2 SV=1
40708	C9J9K3	119.67	38	6	6	Y	29506	Ribosomal protein SA (Fragment) OS=Homo sapiens GN=RPSA PE=3 SV=1
40709	P08865	119.67	34	6	6	Y	32854	40S ribosomal protein SA OS=Homo sapiens GN=RPSA PE=1 SV=4
40720	P09211	119.37	52	6	6	Y	23356	Glutathione S-transferase P OS=Homo sapiens GN=GSTP1 PE=1 SV=2
40175	P23284	119.17	57	14	13	Y	23743	Peptidyl-prolyl cis-trans isomerase B OS=Homo sapiens GN=PPIB PE=1 SV=2
40451	B4DJ10	119.13	10	8	8	Y	128038	Uncharacterized protein OS=Homo sapiens GN=LARS PE=2 SV=1
40452	F5H698	119.13	10	8	8	Y	129215	Leucyl-tRNA synthetase OS=Homo sapiens GN=LARS PE=3 SV=1
40453	B4E266	119.13	10	8	8	Y	129188	cDNA FLJ58466 highly similar to Leucyl-tRNA synthetase cytoplasmic (EC 6.1.1.4) OS=Homo sapiens PE=2 SV=1
40454	Q9P2J5	119.13	10	8	8	Y	134466	Leucine--tRNA ligase cytoplasmic OS=Homo sapiens GN=LARS PE=1 SV=2
40455	B2RCM2	119.13	10	8	8	Y	134439	cDNA FLJ96156 highly similar to Homo sapiens leucyl-tRNA synthetase (LARS) mRNA OS=Homo sapiens PE=2 SV=1
40598	P35442	119.1	8	7	5	Y	129991	Thrombospondin-2 OS=Homo sapiens GN=THBS2 PE=1 SV=2
40159	F8W1H5	118.97	56	10	7	Y	27036	RAB5C member RAS oncogene family OS=Homo sapiens GN=RAB5C PE=3 SV=1
40106	F5H365	118.91	24	11	9	Y	82969	Sec23 homolog A (S. cerevisiae) OS=Homo sapiens GN=SEC23A PE=4 SV=1
40107	Q15436	118.91	23	11	9	Y	86161	Protein transport protein Sec23A OS=Homo sapiens GN=SEC23A PE=1 SV=2
40654	H0YGL6	118.59	50	8	7	N	22768	RAB6A member RAS oncogene family (Fragment) OS=Homo sapiens GN=RAB6A PE=3 SV=1
40655	Q6FGX3	118.59	49	8	7	N	23550	RAB6A protein OS=Homo sapiens GN=RAB6A PE=2 SV=1
43305	P02795	118.46	84	6	4	Y	6042	Metallothionein-2 OS=Homo sapiens GN=MT2A PE=1 SV=1
40858	P56537	118.46	46	7	7	Y	26599	Eukaryotic translation initiation factor 6 OS=Homo sapiens GN=EIF6 PE=1 SV=1
41659	Q96HE7	118.45	19	6	6	Y	54393	ERO1-like protein alpha OS=Homo sapiens GN=ERO1L PE=1 SV=2
40400	B2RDE1	118.35	46	16	5	Y	29018	cDNA FLJ96568 highly similar to Homo sapiens tropomyosin 3 (TPM3) mRNA OS=Homo sapiens PE=2 SV=1
40238	P46781	118.26	54	15	15	N	22591	40S ribosomal protein S9 OS=Homo sapiens GN=RPS9 PE=1 SV=3
40239	A9C4C1	118.26	54	15	15	N	22591	Ribosomal protein S9 OS=Homo sapiens GN=RPS9 PE=3 SV=1
40287	P13010	118.23	19	11	11	Y	82705	X-ray repair cross-complementing protein 5 OS=Homo sapiens GN=XRCC5 PE=1 SV=3
40492	B4DK69	118.09	53	15	2	Y	33834	Aldo-keto reductase family 1 member C2 (dihydrodiol dehydrogenase 2; bile acid binding protein; 3-alpha hydroxysteroid dehydrogenase type III) OS=Homo sapiens GN=AKR1C2 PE=2 SV=1
40494	P52895	118.09	49	15	2	Y	36735	Aldo-keto reductase family 1 member C2 OS=Homo sapiens GN=AKR1C2 PE=1 SV=3
41564	P0CW22	118.08	57	6	6	Y	15550	40S ribosomal protein S17-like OS=Homo sapiens GN=RPS17L PE=3 SV=1
41565	P08708	118.08	57	6	6	Y	15550	40S ribosomal protein S17 OS=Homo sapiens GN=RPS17 PE=1 SV=2
40570	Q9BWC7	117.79	64	7	7	Y	20045	COMT protein OS=Homo sapiens GN=COMT PE=2 SV=2
40572	P21964	117.79	43	7	7	Y	30037	Catechol O-methyltransferase OS=Homo sapiens GN=COMT PE=1 SV=2
40648	Q9Y5X1	117.73	20	7	7	Y	66592	Sorting nexin-9 OS=Homo sapiens GN=SNX9 PE=1 SV=1
40649	B2RAU5	117.73	20	7	7	Y	66562	cDNA FLJ95128 highly similar to Homo sapiens sorting nexin 9 (SNX9) mRNA OS=Homo sapiens PE=2 SV=1
40365	Q9Y6M1	117.32	19	8	8	N	66121	Insulin-like growth factor 2 mRNA-binding protein 2 OS=Homo sapiens GN=IGF2BP2 PE=1 SV=2
40366	F8W930	117.32	19	8	8	N	66786	Insulin-like growth factor 2 mRNA-binding protein 2 OS=Homo sapiens GN=IGF2BP2 PE=4 SV=1
40432	P07195	117.12	27	8	5	Y	36639	L-lactate dehydrogenase B chain OS=Homo sapiens GN=LDHB PE=1 SV=2
40433	Q5U077	117.12	27	8	5	Y	36639	L-lactate dehydrogenase OS=Homo sapiens GN=LDHB PE=2 SV=1
40339	P62333	116.54	33	11	11	Y	44173	26S protease regulatory subunit 10B OS=Homo sapiens GN=PSMC6 PE=1 SV=1
40346	B4DPJ2	116.51	27	10	2	Y	45598	Annexin OS=Homo sapiens PE=2 SV=1
40347	E9PDK5	116.51	27	10	2	Y	45728	Annexin OS=Homo sapiens GN=ANXA11 PE=3 SV=1
40352	B4DVE7	116.51	24	10	2	Y	51242	Annexin OS=Homo sapiens GN=ANXA11 PE=2 SV=1
40354	P50995	116.51	22	10	2	Y	54390	Annexin A11 OS=Homo sapiens GN=ANXA11 PE=1 SV=1
40355	Q5T0G8	116.51	22	10	2	Y	54390	Annexin OS=Homo sapiens GN=ANXA11 PE=2 SV=1
40362	B7Z6L0	116.51	19	10	2	Y	65597	Annexin OS=Homo sapiens PE=2 SV=1
40009	Q9Y230	116.41	32	11	11	N	51157	RuvB-like 2 OS=Homo sapiens GN=RUVBL2 PE=1 SV=3
40774	B4DT77	116.27	22	8	8	Y	37805	Annexin OS=Homo sapiens GN=ANXA7 PE=2 SV=1
40780	B4DWU2	116.27	19	8	8	Y	43568	Annexin OS=Homo sapiens PE=2 SV=1
40782	B4DHY4	116.27	17	8	8	Y	47739	Annexin OS=Homo sapiens GN=ANXA7 PE=2 SV=1
40785	B2R7L2	116.27	16	8	8	Y	50284	Annexin OS=Homo sapiens PE=2 SV=1
40786	Q53HM8	116.27	16	8	8	Y	50228	Annexin (Fragment) OS=Homo sapiens PE=2 SV=1
40790	P20073	116.27	15	8	8	Y	52739	Annexin A7 OS=Homo sapiens GN=ANXA7 PE=1 SV=3
40051	B4DUL5	116.21	46	13	12	Y	40373	cDNA FLJ51625 highly similar to Ubiquinol-cytochrome-c reductase complex coreprotein I mitochondrial (EC 1.10.2.2) OS=Homo sapiens PE=2 SV=1
40056	P31930	116.21	35	13	12	Y	52646	Cytochrome b-c1 complex subunit 1 mitochondrial OS=Homo sapiens GN=UQCRC1 PE=1 SV=3
41014	Q9BUB1	116.18	19	6	6	N	43067	PRKAR2A protein OS=Homo sapiens GN=PRKAR2A PE=2 SV=1
41015	P13861	116.18	18	6	6	N	45518	cAMP-dependent protein kinase type II-alpha regulatory subunit OS=Homo sapiens GN=PRKAR2A PE=1 SV=2
41016	A8KAH7	116.18	18	6	6	N	45504	cDNA FLJ75444 highly similar to Homo sapiens protein kinase cAMP-dependent regulatory type II alpha (PRKAR2A) mRNA OS=Homo sapiens PE=2 SV=1
40669	C9JXB8	116.14	66	11	11	Y	14369	Ribosomal protein L24 OS=Homo sapiens GN=RPL24 PE=4 SV=1
40672	C9JNW5	116.14	53	11	11	Y	17543	Ribosomal protein L24 isoform CRA_e OS=Homo sapiens GN=RPL24 PE=4 SV=1
40673	P83731	116.14	51	11	11	Y	17779	60S ribosomal protein L24 OS=Homo sapiens GN=RPL24 PE=1 SV=1
40261	P61224	116.02	59	9	3	Y	20825	Ras-related protein Rap-1b OS=Homo sapiens GN=RAP1B PE=1 SV=1
41690	B4DJI2	115.65	12	6	6	Y	56853	cDNA FLJ53342 highly similar to Granulins OS=Homo sapiens PE=2 SV=1
41692	Q53HQ8	115.65	10	6	6	Y	63545	Granulin variant (Fragment) OS=Homo sapiens PE=2 SV=1
41693	P28799	115.65	10	6	6	Y	63545	Granulins OS=Homo sapiens GN=GRN PE=1 SV=2
40868	O75947	115.61	49	8	8	Y	18491	ATP synthase subunit d mitochondrial OS=Homo sapiens GN=ATP5H PE=1 SV=3
41757	A8K268	115.59	46	9	9	Y	20595	cDNA FLJ77815 highly similar to Homo sapiens cysteine and glycine-rich protein 1 (CSRP1) mRNA OS=Homo sapiens PE=2 SV=1
41771	B3KVC9	115.59	48	8	8	Y	18125	Cysteine and glycine-rich protein 1 OS=Homo sapiens GN=CSRP1 PE=2 SV=1
41772	B4DY28	115.59	44	8	8	Y	20042	cDNA FLJ61189 highly similar to Cysteine and glycine-rich protein 1 OS=Homo sapiens PE=2 SV=1
41773	Q5U0J2	115.59	42	8	8	Y	20567	Cysteine and glycine-rich protein 1 OS=Homo sapiens GN=CSRP1 PE=2 SV=1
41774	P21291	115.59	42	8	8	Y	20567	Cysteine and glycine-rich protein 1 OS=Homo sapiens GN=CSRP1 PE=1 SV=3
40389	B4DLW8	115.39	16	9	3	Y	60563	cDNA FLJ59339 highly similar to Probable ATP-dependent RNA helicase DDX5 (EC 3.6.1.-) OS=Homo sapiens PE=2 SV=1
40390	B4DNG2	115.39	15	9	3	Y	61516	cDNA FLJ59357 highly similar to Probable ATP-dependent RNA helicase DDX5 (EC 3.6.1.-) OS=Homo sapiens PE=2 SV=1
40391	E7ETL9	115.39	15	9	3	Y	61636	DEAD (Asp-Glu-Ala-Asp) box polypeptide 5 OS=Homo sapiens GN=DDX5 PE=3 SV=1
40394	B4DN41	115.39	14	9	3	Y	67763	cDNA FLJ53366 highly similar to Probable ATP-dependent RNA helicase DDX5 (EC 3.6.1.-) OS=Homo sapiens PE=2 SV=1
40395	B5BUE6	115.39	14	9	3	Y	69121	ATP-dependent RNA helicase DDX5 (Fragment) OS=Homo sapiens GN=DDX5 PE=2 SV=1
40396	P17844	115.39	14	9	3	Y	69148	Probable ATP-dependent RNA helicase DDX5 OS=Homo sapiens GN=DDX5 PE=1 SV=1
41002	P01024	115.2	5	8	8	Y	187147	Complement C3 OS=Homo sapiens GN=C3 PE=1 SV=2
40131	Q6NTA2	115	19	9	9	Y	61927	HNRNPL protein (Fragment) OS=Homo sapiens GN=HNRNPL PE=2 SV=2
40132	P14866	115	18	9	9	Y	64133	Heterogeneous nuclear ribonucleoprotein L OS=Homo sapiens GN=HNRNPL PE=1 SV=2
41843	P51991	114.95	28	7	7	N	39595	Heterogeneous nuclear ribonucleoprotein A3 OS=Homo sapiens GN=HNRNPA3 PE=1 SV=2
40342	Q9UQ80	114.93	29	11	11	Y	43787	Proliferation-associated protein 2G4 OS=Homo sapiens GN=PA2G4 PE=1 SV=3
40125	Q9Y4G6	114.56	5	13	3	Y	271611	Talin-2 OS=Homo sapiens GN=TLN2 PE=1 SV=4
42232	E9PNW4	114.5	33	7	7	Y	11985	CD59 molecule complement regulatory protein OS=Homo sapiens GN=CD59 PE=4 SV=1
42233	Q6FHM9	114.5	28	7	7	Y	14177	CD59 antigen complement regulatory protein isoform CRA_b OS=Homo sapiens GN=CD59 PE=2 SV=1
42234	P13987	114.5	28	7	7	Y	14177	CD59 glycoprotein OS=Homo sapiens GN=CD59 PE=1 SV=1
42235	E9PR17	114.5	28	7	7	Y	14529	CD59 molecule complement regulatory protein OS=Homo sapiens GN=CD59 PE=4 SV=1
41361	C9J0J7	114.41	64	7	7	Y	9840	Uncharacterized protein OS=Homo sapiens GN=PFN2 PE=4 SV=1
41362	B4DNH1	114.41	31	7	7	Y	20840	Profilin OS=Homo sapiens PE=2 SV=1
41363	G5E9Q6	114.41	31	7	7	Y	20787	Profilin OS=Homo sapiens GN=PFN2 PE=3 SV=1
41364	D3DNI2	114.41	17	7	7	Y	34944	Profilin (Fragment) OS=Homo sapiens GN=PFN2 PE=3 SV=1
40340	B4DLI2	114.33	21	9	9	N	48980	cDNA FLJ55714 highly similar to Dolichyl-diphosphooligosaccharide--protein glycosyltransferase 48 kDa subunit (EC 2.4.1.119) OS=Homo sapiens PE=2 SV=1
40344	P39656	114.33	20	9	9	N	50801	Dolichyl-diphosphooligosaccharide--protein glycosyltransferase 48 kDa subunit OS=Homo sapiens GN=DDOST PE=1 SV=4
40030	Q9Y3I0	113.97	26	11	11	N	55210	tRNA-splicing ligase RtcB homolog OS=Homo sapiens GN=C22orf28 PE=1 SV=1
40522	P62826	113.91	40	12	12	Y	24423	GTP-binding nuclear protein Ran OS=Homo sapiens GN=RAN PE=1 SV=3
40523	A8K3Z8	113.91	40	12	12	Y	24423	RAN member RAS oncogene family isoform CRA_b OS=Homo sapiens GN=RAN PE=1 SV=1
40524	B5MDF5	113.91	37	12	12	Y	26224	RAN member RAS oncogene family OS=Homo sapiens GN=RAN PE=4 SV=1
40893	F5H3R0	113.75	23	8	7	Y	52258	Heat shock 70kDa protein 4 OS=Homo sapiens GN=HSPA4 PE=3 SV=1
40894	O14992	113.75	23	8	7	Y	52368	HS24/P52 OS=Homo sapiens GN=HS24/p52 PE=2 SV=1
40895	Q59GF8	113.75	14	8	7	Y	88005	Heat shock 70kDa protein 4 isoform a variant (Fragment) OS=Homo sapiens PE=2 SV=1
40899	B4DH02	113.75	13	8	7	Y	94361	cDNA FLJ50510 highly similar to Heat shock 70 kDa protein 4 OS=Homo sapiens PE=2 SV=1
40900	P34932	113.75	13	8	7	Y	94331	Heat shock 70 kDa protein 4 OS=Homo sapiens GN=HSPA4 PE=1 SV=4
40511	F1T0B3	113.75	12	7	7	Y	73915	ATP-dependent RNA helicase DDX1 OS=Homo sapiens GN=DDX1 PE=2 SV=1
40512	A3RJH1	113.75	11	7	7	Y	82432	ATP-dependent RNA helicase DDX1 OS=Homo sapiens GN=DDX1 PE=2 SV=1
40513	Q92499	113.75	11	7	7	Y	82432	ATP-dependent RNA helicase DDX1 OS=Homo sapiens GN=DDX1 PE=1 SV=2
40859	Q6DD88	113.36	23	9	9	Y	60542	Atlastin-3 OS=Homo sapiens GN=ATL3 PE=1 SV=1
40558	D6RDU5	113.11	26	8	5	Y	43113	Septin 11 (Fragment) OS=Homo sapiens GN=SEPT11 PE=3 SV=1
40561	D6RGI3	113.11	23	8	5	Y	49006	Septin 11 OS=Homo sapiens GN=SEPT11 PE=3 SV=1
40562	Q9NVA2	113.11	22	8	5	Y	49398	Septin-11 OS=Homo sapiens GN=SEPT11 PE=1 SV=3
40563	D6RER5	113.11	22	8	5	Y	49809	Septin 11 OS=Homo sapiens GN=SEPT11 PE=3 SV=1
41043	Q2Q9B7	113.04	31	12	12	Y	54857	Glucose-6-phosphate 1-dehydrogenase (Fragment) OS=Homo sapiens GN=G6PD PE=2 SV=1
41044	Q2VF42	113.04	31	12	12	Y	54824	Glucose-6-phosphate 1-dehydrogenase (Fragment) OS=Homo sapiens GN=G6PD PE=2 SV=1
41045	Q2Q9H2	113.04	31	12	12	Y	54825	Glucose-6-phosphate 1-dehydrogenase (Fragment) OS=Homo sapiens GN=G6PD PE=2 SV=1
41053	P11413	113.04	28	12	12	Y	59257	Glucose-6-phosphate 1-dehydrogenase OS=Homo sapiens GN=G6PD PE=1 SV=4
41054	A8K8D9	113.04	28	12	12	Y	59315	Glucose-6-phosphate 1-dehydrogenase OS=Homo sapiens PE=2 SV=1
42141	Q149N0	112.91	7	7	6	Y	167778	COL11A1 protein OS=Homo sapiens GN=COL11A1 PE=2 SV=1
42142	E9PCU0	112.91	7	7	6	Y	167752	Collagen type XI alpha 1 OS=Homo sapiens GN=COL11A1 PE=4 SV=1
42143	D3DT71	112.91	6	7	6	Y	176629	Collagen type XI alpha 1 isoform CRA_b OS=Homo sapiens GN=COL11A1 PE=4 SV=1
42144	P12107	112.91	6	7	6	Y	181064	Collagen alpha-1(XI) chain OS=Homo sapiens GN=COL11A1 PE=1 SV=4
42145	D3DT72	112.91	6	7	6	Y	182417	Collagen type XI alpha 1 isoform CRA_c OS=Homo sapiens GN=COL11A1 PE=4 SV=1
40134	Q9UG16	112.85	13	10	10	N	152087	Putative uncharacterized protein DKFZp564P0562 (Fragment) OS=Homo sapiens GN=DKFZp564P0562 PE=2 SV=1
40137	F8W7K3	112.85	7	10	10	N	282145	Spectrin alpha non-erythrocytic 1 (alpha-fodrin) OS=Homo sapiens GN=SPTAN1 PE=4 SV=1
40138	Q13813	112.85	7	10	10	N	284538	Spectrin alpha chain brain OS=Homo sapiens GN=SPTAN1 PE=1 SV=3
40139	A6NG51	112.85	7	10	10	N	284946	Spectrin alpha non-erythrocytic 1 (alpha-fodrin) OS=Homo sapiens GN=SPTAN1 PE=4 SV=2
40882	P37837	112.72	22	9	9	Y	37540	Transaldolase OS=Homo sapiens GN=TALDO1 PE=1 SV=2
40318	B2R5V2	112.57	19	8	8	Y	56100	cDNA FLJ92639 highly similar to Homo sapiens 3-oxoacid CoA transferase (OXCT) nuclear geneencoding mitochondrial protein mRNA OS=Homo sapiens PE=2 SV=1
40319	Q6IAV5	112.57	19	8	8	Y	56192	OXCT protein OS=Homo sapiens GN=OXCT PE=2 SV=1
40320	P55809	112.57	19	8	8	Y	56158	Succinyl-CoA:3-ketoacid-coenzyme A transferase 1 mitochondrial OS=Homo sapiens GN=OXCT1 PE=1 SV=1
41459	P17301	112.45	8	5	5	Y	129295	Integrin alpha-2 OS=Homo sapiens GN=ITGA2 PE=1 SV=1
41272	B2R8A2	112.38	33	6	4	Y	25078	cDNA FLJ93804 highly similar to Homo sapiens gp25L2 protein (HSGP25L2G) mRNA OS=Homo sapiens PE=2 SV=1
41274	Q9BVK6	112.38	30	6	4	Y	27277	Transmembrane emp24 domain-containing protein 9 OS=Homo sapiens GN=TMED9 PE=1 SV=2
41215	Q7Z4W8	112.31	62	6	6	Y	14818	Heparin-binding protein HBp15 OS=Homo sapiens PE=2 SV=1
41216	P35268	112.31	62	6	6	Y	14787	60S ribosomal protein L22 OS=Homo sapiens GN=RPL22 PE=1 SV=2
40559	A8K3Z3	112.28	26	9	7	Y	44784	Proteasome (Prosome macropain) 26S subunit ATPase 5 isoform CRA_b OS=Homo sapiens GN=PSMC5 PE=2 SV=1
40560	P62195	112.28	26	9	7	Y	45626	26S protease regulatory subunit 8 OS=Homo sapiens GN=PSMC5 PE=1 SV=1
40485	Q53G72	112.08	40	13	13	N	27931	B-cell receptor-associated protein 31 variant (Fragment) OS=Homo sapiens PE=2 SV=1
40486	P51572	112.08	40	13	13	N	27992	B-cell receptor-associated protein 31 OS=Homo sapiens GN=BCAP31 PE=1 SV=3
40488	B3KQ79	112.08	31	13	13	N	34752	B-cell receptor-associated protein 31 isoform CRA_b OS=Homo sapiens GN=BCAP31 PE=2 SV=1
40764	G3V0I5	112.03	30	7	7	Y	50054	NADH dehydrogenase (Ubiquinone) flavoprotein 1 51kDa isoform CRA_c OS=Homo sapiens GN=NDUFV1 PE=4 SV=1
40765	Q53G70	112.03	29	7	7	Y	50801	NADH dehydrogenase (Ubiquinone) flavoprotein 1 51kDa variant (Fragment) OS=Homo sapiens PE=2 SV=1
40766	E5KNH5	112.03	29	7	7	Y	50817	Mitochondrial NADH dehydrogenase ubiquinone flavoprotein 1 OS=Homo sapiens PE=4 SV=1
40767	P49821	112.03	29	7	7	Y	50817	NADH dehydrogenase [ubiquinone] flavoprotein 1 mitochondrial OS=Homo sapiens GN=NDUFV1 PE=1 SV=4
40656	B4DUC1	111.75	17	8	8	Y	73528	Uncharacterized protein OS=Homo sapiens GN=NDUFS1 PE=2 SV=1
40657	P28331	111.75	15	8	8	Y	79468	NADH-ubiquinone oxidoreductase 75 kDa subunit mitochondrial OS=Homo sapiens GN=NDUFS1 PE=1 SV=3
40658	E5KRK5	111.75	15	8	8	Y	79468	Mitochondrial NADH-ubiquinone oxidoreductase 75 kDa subunit OS=Homo sapiens GN=NDUFS1 PE=4 SV=1
40659	B4DJA0	111.75	15	8	8	Y	80997	NADH dehydrogenase (Ubiquinone) Fe-S protein 1 75kDa (NADH-coenzyme Q reductase) isoform CRA_a OS=Homo sapiens GN=NDUFS1 PE=2 SV=1
41721	B3KN05	111.72	12	5	5	Y	79223	cDNA FLJ13129 fis clone NT2RP3002969 highly similar to Long-chain-fatty-acid--CoA ligase 3 (EC 6.2.1.3) OS=Homo sapiens PE=2 SV=1
41722	O95573	111.72	11	5	5	Y	80420	Long-chain-fatty-acid--CoA ligase 3 OS=Homo sapiens GN=ACSL3 PE=1 SV=3
41723	B2RBE0	111.72	11	5	5	Y	80348	cDNA FLJ95462 highly similar to Homo sapiens fatty-acid-Coenzyme A ligase long-chain 3 (FACL3) mRNA OS=Homo sapiens PE=2 SV=1
40903	B4DSZ6	111.72	27	7	7	Y	36171	Isocitrate dehydrogenase 2 (NADP+) mitochondrial OS=Homo sapiens GN=IDH2 PE=2 SV=1
40907	B4DFL2	111.72	22	7	7	Y	45180	Isocitrate dehydrogenase [NADP] OS=Homo sapiens GN=IDH2 PE=2 SV=1
40909	Q53GL5	111.72	19	7	7	Y	50910	Isocitrate dehydrogenase [NADP] (Fragment) OS=Homo sapiens PE=2 SV=1
40910	P48735	111.72	19	7	7	Y	50909	Isocitrate dehydrogenase [NADP] mitochondrial OS=Homo sapiens GN=IDH2 PE=1 SV=2
40851	A8K517	111.66	59	9	9	Y	15808	Ribosomal protein S23 isoform CRA_a OS=Homo sapiens GN=RPS23 PE=2 SV=1
40852	P62266	111.66	59	9	9	Y	15808	40S ribosomal protein S23 OS=Homo sapiens GN=RPS23 PE=1 SV=3
41353	G3V203	111.63	42	7	7	Y	18756	60S ribosomal protein L18 OS=Homo sapiens GN=RPL18 PE=3 SV=1
41354	F8VWC5	111.63	43	7	7	Y	18091	60S ribosomal protein L18 OS=Homo sapiens GN=RPL18 PE=3 SV=1
41355	Q0QEW2	111.63	42	7	7	Y	18732	60S ribosomal protein L18 (Fragment) OS=Homo sapiens GN=RPL18 PE=2 SV=1
41356	H0YHA7	111.63	41	7	7	Y	18982	60S ribosomal protein L18 (Fragment) OS=Homo sapiens GN=RPL18 PE=3 SV=1
41357	Q07020	111.63	37	7	7	Y	21634	60S ribosomal protein L18 OS=Homo sapiens GN=RPL18 PE=1 SV=2
40987	B4DU58	111.56	26	6	6	N	36248	Uncharacterized protein OS=Homo sapiens GN=CAPG PE=2 SV=1
40988	B2R9S4	111.56	25	6	6	N	38498	cDNA FLJ94534 highly similar to Homo sapiens capping protein (actin filament) gelsolin-like(CAPG) mRNA OS=Homo sapiens PE=2 SV=1
40989	P40121	111.56	25	6	6	N	38499	Macrophage-capping protein OS=Homo sapiens GN=CAPG PE=1 SV=2
40990	B8ZZS7	111.56	26	6	6	N	36857	Capping protein (actin filament) gelsolin-like OS=Homo sapiens GN=CAPG PE=4 SV=1
42380	B7Z553	111.55	20	7	7	N	23605	cDNA FLJ51266 highly similar to Vitronectin OS=Homo sapiens PE=2 SV=1
42506	P04004	111.55	9	7	7	N	54306	Vitronectin OS=Homo sapiens GN=VTN PE=1 SV=1
42507	D9ZGG2	111.55	9	7	7	N	54306	Vitronectin OS=Homo sapiens GN=VTN PE=4 SV=1
40489	Q96TA1	111.53	18	10	10	Y	84138	Niban-like protein 1 OS=Homo sapiens GN=FAM129B PE=1 SV=3
40916	O60664	111.19	28	7	7	Y	47075	Perilipin-3 OS=Homo sapiens GN=PLIN3 PE=1 SV=3
41590	Q6FI02	111.12	23	6	6	N	28994	EMD protein OS=Homo sapiens GN=EMD PE=2 SV=1
41591	P50402	111.12	23	6	6	N	28994	Emerin OS=Homo sapiens GN=EMD PE=1 SV=1
40630	P27348	111.11	30	9	4	Y	27764	14-3-3 protein theta OS=Homo sapiens GN=YWHAQ PE=1 SV=1
41896	P62263	111.06	43	8	8	Y	16273	40S ribosomal protein S14 OS=Homo sapiens GN=RPS14 PE=1 SV=3
40501	P05997	110.84	9	9	9	Y	144910	Collagen alpha-2(V) chain OS=Homo sapiens GN=COL5A2 PE=1 SV=3
41025	Q53G35	110.54	44	8	8	Y	28832	Phosphoglycerate mutase (Fragment) OS=Homo sapiens PE=2 SV=1
41026	P18669	110.54	44	8	8	Y	28804	Phosphoglycerate mutase 1 OS=Homo sapiens GN=PGAM1 PE=1 SV=2
41027	Q6P6D7	110.54	44	8	8	Y	28820	Phosphoglycerate mutase OS=Homo sapiens GN=PGAM1 PE=2 SV=1
41028	F2Z2J9	110.54	44	8	8	Y	28850	Phosphoglycerate mutase OS=Homo sapiens PE=3 SV=1
41029	Q6FHU2	110.54	44	8	8	Y	28804	Phosphoglycerate mutase (Fragment) OS=Homo sapiens GN=PGAM1 PE=2 SV=1
41019	B4DDD7	110.54	22	6	6	Y	37514	Uncharacterized protein OS=Homo sapiens GN=PDHB PE=2 SV=1
41020	P11177	110.54	21	6	6	Y	39233	Pyruvate dehydrogenase E1 component subunit beta mitochondrial OS=Homo sapiens GN=PDHB PE=1 SV=3
40273	B4E3E8	110.51	25	14	13	Y	71355	DEAD (Asp-Glu-Ala-Asp) box polypeptide 3 X-linked OS=Homo sapiens GN=DDX3X PE=2 SV=1
40274	O00571	110.51	24	14	13	Y	73244	ATP-dependent RNA helicase DDX3X OS=Homo sapiens GN=DDX3X PE=1 SV=3
40275	B5BTY4	110.51	24	14	13	Y	73172	ATP-dependent RNA helicase DDX3X OS=Homo sapiens GN=DDX3X PE=2 SV=1
40276	Q59GX6	110.51	24	14	13	Y	74579	DEAD/H (Asp-Glu-Ala-Asp/His) box polypeptide 3 variant (Fragment) OS=Homo sapiens PE=2 SV=1
40331	P41250	110.37	16	9	9	Y	83166	Glycine--tRNA ligase OS=Homo sapiens GN=GARS PE=1 SV=3
41009	E7EMK9	110.22	5	7	7	Y	246470	Uncharacterized protein OS=Homo sapiens GN=ACAN PE=4 SV=1
41010	B9EK55	110.22	4	7	7	Y	255509	ACAN protein OS=Homo sapiens GN=ACAN PE=2 SV=1
41011	H0YM81	110.22	4	7	7	Y	257438	Aggrecan OS=Homo sapiens GN=ACAN PE=4 SV=1
41012	E7EX88	110.22	4	7	7	Y	261325	Aggrecan OS=Homo sapiens GN=ACAN PE=4 SV=2
40744	Q9UJU6	110.13	20	6	6	Y	48207	Drebrin-like protein OS=Homo sapiens GN=DBNL PE=1 SV=1
41381	P36871	109.95	12	5	5	N	61449	Phosphoglucomutase-1 OS=Homo sapiens GN=PGM1 PE=1 SV=3
40832	P60900	109.87	33	6	6	Y	27399	Proteasome subunit alpha type-6 OS=Homo sapiens GN=PSMA6 PE=1 SV=1
40834	G3V5Z7	109.87	32	6	6	Y	28147	Proteasome subunit alpha type OS=Homo sapiens GN=PSMA6 PE=3 SV=1
40609	Q53QE9	109.82	22	8	8	Y	49221	Putative uncharacterized protein UGP2 (Fragment) OS=Homo sapiens GN=UGP2 PE=2 SV=1
40610	Q16851	109.82	19	8	8	Y	56940	UTP--glucose-1-phosphate uridylyltransferase OS=Homo sapiens GN=UGP2 PE=1 SV=5
40611	C9JKD6	109.82	19	8	8	Y	56967	Uncharacterized protein OS=Homo sapiens GN=UGP2 PE=4 SV=1
40612	E7EUC7	109.82	19	8	8	Y	57805	UDP-glucose pyrophosphorylase 2 OS=Homo sapiens GN=UGP2 PE=4 SV=1
40613	B4DUP2	109.82	19	8	8	Y	57791	cDNA FLJ56155 highly similar to UTP--glucose-1-phosphate uridylyltransferase 2 (EC 2.7.7.9) OS=Homo sapiens PE=2 SV=1
40789	P11047	109.68	7	8	8	Y	177602	Laminin subunit gamma-1 OS=Homo sapiens GN=LAMC1 PE=1 SV=3
40596	P31946	109.54	41	11	3	Y	28082	14-3-3 protein beta/alpha OS=Homo sapiens GN=YWHAB PE=1 SV=3
40597	B5BU24	109.54	41	11	3	Y	28112	14-3-3 protein beta/alpha OS=Homo sapiens GN=YWHAB PE=2 SV=1
40905	P54136	109.54	19	9	9	Y	75379	Arginine--tRNA ligase cytoplasmic OS=Homo sapiens GN=RARS PE=1 SV=2
41072	P62249	109.4	41	8	8	Y	16445	40S ribosomal protein S16 OS=Homo sapiens GN=RPS16 PE=1 SV=2
40815	Q92945	109.38	9	6	5	N	73115	Far upstream element-binding protein 2 OS=Homo sapiens GN=KHSRP PE=1 SV=4
40490	Q9BY76	109.14	30	8	8	Y	45214	Angiopoietin-related protein 4 OS=Homo sapiens GN=ANGPTL4 PE=1 SV=2
41883	Q9NRN5	109.11	15	5	5	Y	46010	Olfactomedin-like protein 3 OS=Homo sapiens GN=OLFML3 PE=2 SV=1
40436	Q9H9B4	109.07	30	8	6	Y	35619	Sideroflexin-1 OS=Homo sapiens GN=SFXN1 PE=1 SV=4
40807	B4DW73	108.98	18	6	6	Y	55953	Phosphoenolpyruvate carboxykinase 2 (mitochondrial) OS=Homo sapiens GN=PCK2 PE=2 SV=1
40808	Q6IB91	108.98	15	6	6	Y	70697	PCK2 protein OS=Homo sapiens GN=PCK2 PE=2 SV=1
40809	Q16822	108.98	15	6	6	Y	70730	Phosphoenolpyruvate carboxykinase [GTP] mitochondrial OS=Homo sapiens GN=PCK2 PE=1 SV=3
40252	Q04446	108.82	16	9	9	N	80474	1 4-alpha-glucan-branching enzyme OS=Homo sapiens GN=GBE1 PE=1 SV=3
40258	Q59ET0	108.82	15	9	9	N	86114	Glucan branching enzyme 1 variant (Fragment) OS=Homo sapiens PE=2 SV=1
40116	P27816	108.74	14	10	10	Y	121005	Microtubule-associated protein 4 OS=Homo sapiens GN=MAP4 PE=1 SV=3
40117	E7EVA0	108.74	7	10	10	Y	245442	Microtubule-associated protein OS=Homo sapiens GN=MAP4 PE=4 SV=1
40476	Q70UQ0	108.65	25	9	9	N	39309	Inhibitor of nuclear factor kappa-B kinase-interacting protein OS=Homo sapiens GN=IKBIP PE=1 SV=1
40889	P49257	108.61	18	11	11	Y	57549	Protein ERGIC-53 OS=Homo sapiens GN=LMAN1 PE=1 SV=2
40890	Q53FS4	108.61	18	11	11	Y	57558	Lectin mannose-binding 1 variant (Fragment) OS=Homo sapiens PE=2 SV=1
41397	Q93077	108.59	46	10	2	N	14105	Histone H2A type 1-C OS=Homo sapiens GN=HIST1H2AC PE=1 SV=3
40806	Q8NBJ5	108.26	18	11	11	Y	71636	Procollagen galactosyltransferase 1 OS=Homo sapiens GN=GLT25D1 PE=1 SV=1
41088	P46779	108.24	51	10	10	Y	15747	60S ribosomal protein L28 OS=Homo sapiens GN=RPL28 PE=1 SV=3
41201	Q04837	108.11	66	9	9	N	17260	Single-stranded DNA-binding protein mitochondrial OS=Homo sapiens GN=SSBP1 PE=1 SV=1
41202	Q567R6	108.11	66	9	9	N	17359	Single-stranded DNA binding protein 1 OS=Homo sapiens GN=SSBP1 PE=2 SV=1
41203	A4D1U3	108.11	66	9	9	N	17260	Single-stranded DNA binding protein 1 OS=Homo sapiens GN=SSBP1 PE=2 SV=1
40848	B7Z1R5	107.95	16	6	6	N	64736	ATPase H+ transporting lysosomal 70kDa V1 subunit A OS=Homo sapiens GN=ATP6V1A PE=2 SV=1
40849	P38606	107.95	15	6	6	N	68304	V-type proton ATPase catalytic subunit A OS=Homo sapiens GN=ATP6V1A PE=1 SV=2
41212	Q16222	107.86	14	6	5	Y	58769	UDP-N-acetylhexosamine pyrophosphorylase OS=Homo sapiens GN=UAP1 PE=1 SV=3
40430	Q9NR12	107.77	27	10	10	Y	49845	PDZ and LIM domain protein 7 OS=Homo sapiens GN=PDLIM7 PE=1 SV=1
40964	Q13011	107.27	27	6	6	Y	35816	Delta(3 5)-Delta(2 4)-dienoyl-CoA isomerase mitochondrial OS=Homo sapiens GN=ECH1 PE=1 SV=2
41808	Q8N9Z3	107.02	11	5	4	Y	66047	cDNA FLJ36025 fis clone TESTI2016701 highly similar to TUMOR NECROSIS FACTOR TYPE 1 RECEPTOR ASSOCIATED PROTEIN OS=Homo sapiens PE=2 SV=1
41809	F5H897	107.02	10	5	4	Y	74267	TNF receptor-associated protein 1 OS=Homo sapiens GN=TRAP1 PE=3 SV=1
41810	Q9BV61	107.02	9	5	4	Y	79357	TRAP1 protein (Fragment) OS=Homo sapiens GN=TRAP1 PE=2 SV=2
41811	Q53G55	107.02	9	5	4	Y	80039	TNF receptor-associated protein 1 variant (Fragment) OS=Homo sapiens PE=2 SV=1
41812	Q12931	107.02	9	5	4	Y	80110	Heat shock protein 75 kDa mitochondrial OS=Homo sapiens GN=TRAP1 PE=1 SV=3
41813	Q53FS6	107.02	9	5	4	Y	80091	TNF receptor-associated protein 1 variant (Fragment) OS=Homo sapiens PE=2 SV=1
40963	P61981	107	35	11	4	Y	28303	14-3-3 protein gamma OS=Homo sapiens GN=YWHAG PE=1 SV=2
40992	P05141	106.96	23	10	2	Y	32852	ADP/ATP translocase 2 OS=Homo sapiens GN=SLC25A5 PE=1 SV=7
40993	Q6NVC0	106.96	21	10	2	Y	35294	SLC25A5 protein (Fragment) OS=Homo sapiens GN=SLC25A5 PE=2 SV=1
41265	P30041	106.72	43	6	6	Y	25035	Peroxiredoxin-6 OS=Homo sapiens GN=PRDX6 PE=1 SV=3
41184	P22626	106.72	28	10	10	Y	37430	Heterogeneous nuclear ribonucleoproteins A2/B1 OS=Homo sapiens GN=HNRNPA2B1 PE=1 SV=2
41407	E9PL01	106.68	54	6	6	Y	17027	Signal peptidase complex subunit 2 homolog (S. cerevisiae) OS=Homo sapiens GN=SPCS2 PE=4 SV=1
41408	Q15005	106.68	38	6	6	Y	25003	Signal peptidase complex subunit 2 OS=Homo sapiens GN=SPCS2 PE=1 SV=3
41409	E9PI68	106.68	33	6	6	Y	28503	Signal peptidase complex subunit 2 homolog (S. cerevisiae) OS=Homo sapiens GN=SPCS2 PE=4 SV=1
41911	P19105	106.56	29	5	4	Y	19794	Myosin regulatory light chain 12A OS=Homo sapiens GN=MYL12A PE=1 SV=2
41912	Q53HL1	106.56	29	5	4	Y	19793	Myosin regulatory light chain MRCL3 variant (Fragment) OS=Homo sapiens PE=2 SV=1
41913	Q53X45	106.56	29	5	4	Y	19794	Myosin regulatory light chain OS=Homo sapiens GN=MRLC3 PE=2 SV=1
41914	O14950	106.56	29	5	4	Y	19779	Myosin regulatory light chain 12B OS=Homo sapiens GN=MYL12B PE=1 SV=2
41229	Q5M7Z9	106.54	10	5	5	Y	78606	TARS protein (Fragment) OS=Homo sapiens GN=TARS PE=2 SV=1
41230	B2RDX5	106.54	10	5	5	Y	82114	cDNA FLJ96812 highly similar to Homo sapiens threonyl-tRNA synthetase (TARS) mRNA OS=Homo sapiens PE=2 SV=1
41231	P26639	106.54	10	5	5	Y	83435	Threonine--tRNA ligase cytoplasmic OS=Homo sapiens GN=TARS PE=1 SV=3
41232	Q53GX7	106.54	10	5	5	Y	83445	Threonyl-tRNA synthetase variant (Fragment) OS=Homo sapiens PE=2 SV=1
41205	P21281	106.5	16	5	5	N	56501	V-type proton ATPase subunit B brain isoform OS=Homo sapiens GN=ATP6V1B2 PE=1 SV=3
40294	B3KPA6	106.46	19	9	9	Y	62582	Acyl-Coenzyme A dehydrogenase very long chain isoform CRA_e OS=Homo sapiens GN=ACADVL PE=2 SV=1
40295	Q53HR2	106.46	17	9	9	Y	70418	Acyl-Coenzyme A dehydrogenase very long chain variant (Fragment) OS=Homo sapiens PE=2 SV=1
40296	P49748	106.46	17	9	9	Y	70390	Very long-chain specific acyl-CoA dehydrogenase mitochondrial OS=Homo sapiens GN=ACADVL PE=1 SV=1
40297	F5H2A9	106.46	16	9	9	Y	72927	Acyl-CoA dehydrogenase very long chain OS=Homo sapiens GN=ACADVL PE=3 SV=1
40298	G3V1M7	106.46	16	9	9	Y	75209	Acyl-CoA dehydrogenase very long chain OS=Homo sapiens GN=ACADVL PE=3 SV=1
40299	B4DEA8	106.46	16	9	9	Y	75210	cDNA FLJ56425 highly similar to Very-long-chain specific acyl-CoAdehydrogenase mitochondrial (EC 1.3.99.-) OS=Homo sapiens PE=2 SV=1
41328	E9PD66	106.29	3	5	5	Y	480460	Uncharacterized protein OS=Homo sapiens GN=HUWE1 PE=4 SV=1
41329	Q7Z6Z7	106.29	3	5	5	Y	481896	E3 ubiquitin-protein ligase HUWE1 OS=Homo sapiens GN=HUWE1 PE=1 SV=3
41330	E7EVU8	106.29	3	5	5	Y	482153	Uncharacterized protein OS=Homo sapiens GN=HUWE1 PE=4 SV=1
41103	P61313	106.17	39	9	9	Y	24146	60S ribosomal protein L15 OS=Homo sapiens GN=RPL15 PE=1 SV=2
40661	P09543	105.83	25	8	8	Y	47579	2' 3'-cyclic-nucleotide 3'-phosphodiesterase OS=Homo sapiens GN=CNP PE=1 SV=2
40458	Q15942	105.72	24	9	9	Y	61277	Zyxin OS=Homo sapiens GN=ZYX PE=1 SV=1
40692	P12956	105.67	28	13	13	N	69843	X-ray repair cross-complementing protein 6 OS=Homo sapiens GN=XRCC6 PE=1 SV=2
41398	P30050	105.51	38	5	5	Y	17819	60S ribosomal protein L12 OS=Homo sapiens GN=RPL12 PE=1 SV=1
41150	P31942	105.39	20	6	6	N	36926	Heterogeneous nuclear ribonucleoprotein H3 OS=Homo sapiens GN=HNRNPH3 PE=1 SV=2
41151	Q53F48	105.39	20	6	6	N	36926	Heterogeneous nuclear ribonucleoprotein H3 isoform a variant (Fragment) OS=Homo sapiens PE=2 SV=1
40638	G8JLI4	105.26	9	9	7	Y	134272	Collagen type II alpha 1 OS=Homo sapiens GN=COL2A1 PE=4 SV=1
40643	P02458	105.26	9	9	7	Y	141786	Collagen alpha-1(II) chain OS=Homo sapiens GN=COL2A1 PE=1 SV=3
40554	E9PM69	105.1	27	9	9	N	44324	Proteasome (prosome macropain) 26S subunit ATPase 3 OS=Homo sapiens GN=PSMC3 PE=3 SV=1
40556	P17980	105.1	25	9	9	N	49204	26S protease regulatory subunit 6A OS=Homo sapiens GN=PSMC3 PE=1 SV=3
42198	F5GWW0	104.96	19	5	5	Y	30782	Uncharacterized protein OS=Homo sapiens GN=CTSB PE=3 SV=1
42199	B4DL49	104.96	19	5	5	Y	30768	cDNA FLJ58073 moderately similar to Cathepsin B (EC 3.4.22.1) OS=Homo sapiens PE=2 SV=1
42200	A8K2H4	104.96	15	5	5	Y	37794	cDNA FLJ78235 OS=Homo sapiens PE=2 SV=1
42201	P07858	104.96	15	5	5	Y	37822	Cathepsin B OS=Homo sapiens GN=CTSB PE=1 SV=3
40794	Q13148	104.92	20	8	7	Y	44740	TAR DNA-binding protein 43 OS=Homo sapiens GN=TARDBP PE=1 SV=1
40901	B7Z6B8	104.84	26	7	7	Y	34994	Uncharacterized protein OS=Homo sapiens GN=DECR1 PE=2 SV=1
40902	Q16698	104.84	25	7	7	Y	36068	2 4-dienoyl-CoA reductase mitochondrial OS=Homo sapiens GN=DECR1 PE=1 SV=1
40402	A6NLG9	104.52	40	10	10	Y	34876	Biglycan OS=Homo sapiens GN=BGN PE=2 SV=1
40403	B4DDQ2	104.52	37	10	10	Y	37618	cDNA FLJ55187 highly similar to Biglycan OS=Homo sapiens PE=2 SV=1
40404	Q53FI4	104.52	34	10	10	Y	41605	Biglycan preproprotein variant (Fragment) OS=Homo sapiens PE=2 SV=1
40405	P21810	104.52	34	10	10	Y	41654	Biglycan OS=Homo sapiens GN=BGN PE=1 SV=2
40406	Q53HU6	104.52	34	10	10	Y	41655	Biglycan preproprotein variant (Fragment) OS=Homo sapiens PE=2 SV=1
40407	A8K7E0	104.52	34	10	10	Y	41669	cDNA FLJ76911 highly similar to Homo sapiens biglycan (BGN) mRNA OS=Homo sapiens PE=2 SV=1
41170	P18085	103.94	38	6	3	Y	20511	ADP-ribosylation factor 4 OS=Homo sapiens GN=ARF4 PE=1 SV=3
40746	B4DY23	103.85	31	6	6	Y	28432	cDNA FLJ61188 highly similar to Basigin OS=Homo sapiens PE=2 SV=1
40747	Q54A51	103.85	30	6	6	Y	29221	Basigin (Ok blood group) isoform CRA_a OS=Homo sapiens GN=hEMMPRIN PE=2 SV=1
40748	P35613	103.85	21	6	6	Y	42200	Basigin OS=Homo sapiens GN=BSG PE=1 SV=2
40937	P18124	103.79	26	9	9	N	29226	60S ribosomal protein L7 OS=Homo sapiens GN=RPL7 PE=1 SV=1
40493	B2RDM2	103.7	26	7	7	Y	36178	HCG1811539 isoform CRA_b OS=Homo sapiens GN=TXNDC5 PE=2 SV=1
40495	Q86UY0	103.7	24	7	7	Y	40369	TXNDC5 protein OS=Homo sapiens GN=TXNDC5 PE=2 SV=1
40496	Q6EHZ3	103.7	23	7	7	Y	40703	Putative uncharacterized protein STRF8 OS=Homo sapiens GN=STRF8 PE=2 SV=1
40497	Q658S9	103.7	22	7	7	Y	43505	Putative uncharacterized protein DKFZp666I134 (Fragment) OS=Homo sapiens GN=DKFZp666I134 PE=2 SV=1
40500	Q8NBS9	103.7	20	7	7	Y	47629	Thioredoxin domain-containing protein 5 OS=Homo sapiens GN=TXNDC5 PE=1 SV=2
41131	P61513	103.55	70	9	9	Y	10275	60S ribosomal protein L37a OS=Homo sapiens GN=RPL37A PE=1 SV=2
42892	O00264	103.37	21	5	5	N	21671	Membrane-associated progesterone receptor component 1 OS=Homo sapiens GN=PGRMC1 PE=1 SV=3
42893	Q6IB11	103.37	21	5	5	N	21671	PGRMC1 protein OS=Homo sapiens GN=PGRMC1 PE=2 SV=1
40684	B4DDB8	103.34	27	7	7	Y	41637	cDNA FLJ56529 highly similar to Sushi repeat-containing protein SRPX OS=Homo sapiens PE=2 SV=1
40685	F5H4D7	103.34	27	7	7	Y	41750	Sushi-repeat-containing protein X-linked OS=Homo sapiens GN=SRPX PE=4 SV=1
40686	B3KWP8	103.34	23	7	7	Y	49242	cDNA FLJ43554 fis clone PROST2018090 highly similar to SUSHI REPEAT-CONTAINING PROTEIN SRPX OS=Homo sapiens PE=2 SV=1
40687	G3V1L0	103.34	23	7	7	Y	49382	Sushi-repeat containing protein X-linked OS=Homo sapiens GN=SRPX PE=4 SV=1
40688	P78539	103.34	22	7	7	Y	51572	Sushi repeat-containing protein SRPX OS=Homo sapiens GN=SRPX PE=2 SV=1
41414	Q9NX63	103.18	30	6	6	Y	26152	Coiled-coil-helix-coiled-coil-helix domain-containing protein 3 mitochondrial OS=Homo sapiens GN=CHCHD3 PE=1 SV=1
41415	A4D1N4	103.18	30	6	6	Y	26152	Coiled-coil-helix-coiled-coil-helix domain containing 3 OS=Homo sapiens GN=CHCHD3 PE=4 SV=1
41416	C9JRZ6	103.18	29	6	6	Y	26694	Coiled-coil-helix-coiled-coil-helix domain-containing 3 OS=Homo sapiens GN=CHCHD3 PE=4 SV=1
41500	B2RBR9	103.06	7	5	5	N	97184	cDNA FLJ95650 highly similar to Homo sapiens karyopherin (importin) beta 1 (KPNB1) mRNA OS=Homo sapiens PE=2 SV=1
41501	Q14974	103.06	7	5	5	N	97170	Importin subunit beta-1 OS=Homo sapiens GN=KPNB1 PE=1 SV=2
40714	B4DN59	102.89	22	7	7	Y	35973	cDNA FLJ52702 highly similar to Homo sapiens CD44 antigen (homing function and Indian blood group system) (CD44) transcript variant 4 mRNA OS=Homo sapiens PE=2 SV=1
40715	Q9H5A4	102.89	21	7	7	Y	36733	CD44 molecule (Indian blood group) (Fragment) OS=Homo sapiens GN=CD44 PE=2 SV=1
40716	B6EAT9	102.89	21	7	7	Y	37278	CD44 OS=Homo sapiens GN=CD44 PE=2 SV=1
40722	Q9H5A6	102.89	15	7	7	Y	50728	CD44 molecule (Indian blood group) (Fragment) OS=Homo sapiens GN=CD44 PE=2 SV=1
40732	Q9H5A7	102.89	11	7	7	Y	73929	CD44 molecule (Indian blood group) (Fragment) OS=Homo sapiens GN=CD44 PE=2 SV=1
40733	E7EPC6	102.89	10	7	7	Y	78517	CD44 molecule (Indian blood group) OS=Homo sapiens GN=CD44 PE=4 SV=2
40734	P16070	102.89	10	7	7	Y	81538	CD44 antigen OS=Homo sapiens GN=CD44 PE=1 SV=3
40704	P50914	102.88	32	8	8	Y	23432	60S ribosomal protein L14 OS=Homo sapiens GN=RPL14 PE=1 SV=4
40705	A8K7N0	102.88	32	8	8	Y	23646	cDNA FLJ75556 highly similar to Homo sapiens ribosomal protein L14 mRNA OS=Homo sapiens PE=2 SV=1
40706	Q6IPH7	102.88	31	8	8	Y	23787	RPL14 protein OS=Homo sapiens GN=RPL14 PE=2 SV=1
40896	Q6FI52	102.84	47	10	10	Y	22551	TAGLN protein OS=Homo sapiens GN=TAGLN PE=2 SV=1
40897	Q01995	102.84	47	10	10	Y	22611	Transgelin OS=Homo sapiens GN=TAGLN PE=1 SV=4
40898	Q5U0D2	102.84	47	10	10	Y	22611	Putative uncharacterized protein DKFZp686P11128 OS=Homo sapiens GN=DKFZp686P11128 PE=2 SV=1
40978	A8K318	102.78	14	9	9	Y	59178	Protein kinase C substrate 80K-H OS=Homo sapiens GN=PRKCSH PE=2 SV=1
40979	P14314	102.78	14	9	9	Y	59426	Glucosidase 2 subunit beta OS=Homo sapiens GN=PRKCSH PE=1 SV=2
40980	B4DJQ5	102.78	14	9	9	Y	60134	cDNA FLJ59211 highly similar to Glucosidase 2 subunit beta OS=Homo sapiens PE=2 SV=1
40981	E7EQZ9	102.78	14	9	9	Y	60192	Uncharacterized protein OS=Homo sapiens GN=PRKCSH PE=4 SV=1
41919	Q53F60	102.73	17	4	2	Y	30868	Carbonyl reductase 3 variant (Fragment) OS=Homo sapiens PE=2 SV=1
41920	O75828	102.73	17	4	2	Y	30850	Carbonyl reductase [NADPH] 3 OS=Homo sapiens GN=CBR3 PE=1 SV=3
40939	P02511	102.62	58	11	11	N	20159	Alpha-crystallin B chain OS=Homo sapiens GN=CRYAB PE=1 SV=2
40940	C3VMY8	102.62	58	11	11	N	20140	Alpha B crystallin OS=Homo sapiens GN=CRYAB PE=2 SV=1
40444	B7ZL00	102.33	8	8	8	Y	127556	SEC31 homolog A (S. cerevisiae) OS=Homo sapiens GN=SEC31A PE=2 SV=1
40445	B4DIW6	102.33	8	8	8	Y	130775	cDNA FLJ58531 highly similar to Homo sapiens SEC31-like 1 (SEC31L1) transcript variant 1 mRNA OS=Homo sapiens PE=2 SV=1
40446	O94979	102.33	8	8	8	Y	133015	Protein transport protein Sec31A OS=Homo sapiens GN=SEC31A PE=1 SV=3
40447	D6REX3	102.33	8	8	8	Y	136226	SEC31 homolog A (S. cerevisiae) OS=Homo sapiens GN=SEC31A PE=4 SV=1
40797	P48047	102.25	39	9	9	N	23277	ATP synthase subunit O mitochondrial OS=Homo sapiens GN=ATP5O PE=1 SV=1
41897	Q4TT76	102.2	14	5	5	Y	45950	OTTHUMP00000041238 (Fragment) OS=Homo sapiens GN=LA04NC01-25A3.2-001 PE=2 SV=1
41898	E7EV99	102.2	9	5	5	Y	70056	Adducin 1 (alpha) OS=Homo sapiens GN=ADD1 PE=4 SV=1
41899	A2A3N8	102.2	9	5	5	Y	73333	Adducin 1 (Alpha) OS=Homo sapiens GN=ADD1 PE=4 SV=1
41900	E7ENY0	102.2	9	5	5	Y	73404	Adducin 1 (alpha) OS=Homo sapiens GN=ADD1 PE=4 SV=1
41901	P35611	102.2	8	5	5	Y	80955	Alpha-adducin OS=Homo sapiens GN=ADD1 PE=1 SV=2
41171	Q5SSJ5	102	12	7	7	Y	61207	Heterochromatin protein 1-binding protein 3 OS=Homo sapiens GN=HP1BP3 PE=1 SV=1
44176	P02765	101.89	9	6	6	Y	39325	Alpha-2-HS-glycoprotein OS=Homo sapiens GN=AHSG PE=1 SV=1
44177	F5H0Q5	101.89	7	6	6	Y	46601	Alpha-2-HS-glycoprotein OS=Homo sapiens GN=AHSG PE=4 SV=1
44178	B7Z8Q2	101.89	7	6	6	Y	46627	cDNA FLJ55606 highly similar to Alpha-2-HS-glycoprotein OS=Homo sapiens PE=2 SV=1
40828	E7EQR4	101.7	17	8	2	Y	65579	Ezrin OS=Homo sapiens GN=EZR PE=4 SV=2
40830	P15311	101.7	16	8	2	Y	69413	Ezrin OS=Homo sapiens GN=EZR PE=1 SV=4
40831	Q6NUR7	101.7	16	8	2	Y	69242	Ezrin OS=Homo sapiens GN=EZR PE=2 SV=1
41687	A8K2M0	101.7	35	9	8	N	47366	Proteasome (Prosome macropain) 26S subunit ATPase 4 isoform CRA_b OS=Homo sapiens GN=PSMC4 PE=2 SV=1
41688	P43686	101.7	35	9	8	N	47366	26S protease regulatory subunit 6B OS=Homo sapiens GN=PSMC4 PE=1 SV=2
40425	O95782	101.58	11	9	6	Y	107546	AP-2 complex subunit alpha-1 OS=Homo sapiens GN=AP2A1 PE=1 SV=3
40582	O94905	101.55	45	12	9	Y	37840	Erlin-2 OS=Homo sapiens GN=ERLIN2 PE=1 SV=1
41434	P62081	101.44	38	10	10	N	22127	40S ribosomal protein S7 OS=Homo sapiens GN=RPS7 PE=1 SV=1
41435	Q57Z92	101.44	38	10	10	N	22127	Putative uncharacterized protein RPS7 OS=Homo sapiens GN=RPS7 PE=2 SV=1
41321	D6RAF8	101.4	32	5	4	Y	23076	Heterogeneous nuclear ribonucleoprotein D (AU-rich element RNA-binding protein 1 37kDa) (Fragment) OS=Homo sapiens GN=HNRNPD PE=4 SV=1
41322	H0Y8G5	101.4	27	5	4	Y	29724	Heterogeneous nuclear ribonucleoprotein D (AU-rich element RNA-binding protein 1 37kDa) (Fragment) OS=Homo sapiens GN=HNRNPD PE=4 SV=1
41323	Q14103	101.4	20	5	4	Y	38434	Heterogeneous nuclear ribonucleoprotein D0 OS=Homo sapiens GN=HNRNPD PE=1 SV=1
40741	Q06830	101.34	43	10	6	N	22110	Peroxiredoxin-1 OS=Homo sapiens GN=PRDX1 PE=1 SV=1
42326	Q6NUK1	101.07	16	5	5	Y	53354	Calcium-binding mitochondrial carrier protein SCaMC-1 OS=Homo sapiens GN=SLC25A24 PE=1 SV=2
42327	B4E290	101.07	16	5	5	Y	53296	cDNA FLJ50039 highly similar to Homo sapiens solute carrier family 25 member 24 transcript variant 1 mRNA OS=Homo sapiens PE=2 SV=1
41300	P50552	100.92	18	5	5	Y	39830	Vasodilator-stimulated phosphoprotein OS=Homo sapiens GN=VASP PE=1 SV=3
40959	B5BU22	100.81	17	8	8	Y	76764	Protein kinase C OS=Homo sapiens GN=PRKCA PE=2 SV=1
40960	Q2TSD3	100.81	17	8	8	Y	76762	Protein kinase C OS=Homo sapiens PE=2 SV=1
40961	P17252	100.81	17	8	8	Y	76750	Protein kinase C alpha type OS=Homo sapiens GN=PRKCA PE=1 SV=4
41608	B4DJA5	100.77	37	5	2	N	22178	RAB5A member RAS oncogene family OS=Homo sapiens GN=RAB5A PE=2 SV=1
41609	P20339	100.77	35	5	2	N	23659	Ras-related protein Rab-5A OS=Homo sapiens GN=RAB5A PE=1 SV=2
41610	Q6FI44	100.77	35	5	2	N	23659	Cervical cancer oncogene 10 protein OS=Homo sapiens GN=RAB5A PE=2 SV=1
41485	P62910	100.46	53	7	7	Y	15860	60S ribosomal protein L32 OS=Homo sapiens GN=RPL32 PE=1 SV=2
41486	F8W727	100.46	46	7	7	Y	17962	Ribosomal protein L32 OS=Homo sapiens GN=RPL32 PE=4 SV=1
41503	D3YTB1	100.46	48	6	6	Y	15617	Ribosomal protein L32 (Fragment) OS=Homo sapiens GN=RPL32 PE=4 SV=1
40811	Q96D15	100.42	27	6	6	N	37493	Reticulocalbin-3 OS=Homo sapiens GN=RCN3 PE=1 SV=1
41063	P07305	100.04	37	9	9	N	20863	Histone H1.0 OS=Homo sapiens GN=H1F0 PE=1 SV=3
42753	Q07812	99.95	28	5	5	Y	21184	Apoptosis regulator BAX OS=Homo sapiens GN=BAX PE=1 SV=1
42170	B0LM41	99.94	22	4	3	Y	37034	RBM14-RBM4 readthrough OS=Homo sapiens GN=RBM14/RBM4 fusion PE=2 SV=1
41022	B7Z8A2	99.68	18	6	6	Y	54554	cDNA FLJ51671 highly similar to Prenylcysteine oxidase (EC 1.8.3.5) OS=Homo sapiens PE=2 SV=1
41023	Q9UHG3	99.68	17	6	6	Y	56640	Prenylcysteine oxidase 1 OS=Homo sapiens GN=PCYOX1 PE=1 SV=3
41630	E9PDF6	99.63	8	7	7	Y	128481	Myosin IB OS=Homo sapiens GN=MYO1B PE=4 SV=1
41631	B0I1S9	99.63	8	7	7	Y	131985	MYO1B variant protein OS=Homo sapiens GN=MYO1B PE=2 SV=1
41632	O43795	99.63	8	7	7	Y	131985	Unconventional myosin-Ib OS=Homo sapiens GN=MYO1B PE=2 SV=3
41192	O60763	99.38	10	6	6	Y	107895	General vesicular transport factor p115 OS=Homo sapiens GN=USO1 PE=1 SV=2
42386	P36507	99.38	20	6	6	Y	44424	Dual specificity mitogen-activated protein kinase kinase 2 OS=Homo sapiens GN=MAP2K2 PE=1 SV=1
42744	P62906	99.38	32	7	7	Y	24831	60S ribosomal protein L10a OS=Homo sapiens GN=RPL10A PE=1 SV=2
41480	Q969G5	99.27	23	7	7	N	27701	Protein kinase C delta-binding protein OS=Homo sapiens GN=PRKCDBP PE=1 SV=3
41481	E9PIE3	99.27	21	7	7	N	31088	Protein kinase C delta-binding protein OS=Homo sapiens GN=PRKCDBP PE=4 SV=1
40675	B4E2W0	98.93	37	13	13	Y	48880	Hydroxyacyl-CoA dehydrogenase/3-ketoacyl-CoA thiolase/enoyl-CoA hydratase (trifunctional protein) beta subunit OS=Homo sapiens GN=HADHB PE=2 SV=1
40676	P55084	98.93	35	13	13	Y	51294	Trifunctional enzyme subunit beta mitochondrial OS=Homo sapiens GN=HADHB PE=1 SV=3
41464	P07203	98.89	37	5	5	Y	22088	Glutathione peroxidase 1 OS=Homo sapiens GN=GPX1 PE=1 SV=4
41818	G8JLI6	98.85	9	6	6	Y	81723	Leprecan-like 2 OS=Homo sapiens GN=LEPREL2 PE=4 SV=1
41819	Q8IVL6	98.85	9	6	6	Y	81837	Prolyl 3-hydroxylase 3 OS=Homo sapiens GN=LEPREL2 PE=2 SV=1
42796	P07741	98.77	27	3	3	Y	19608	Adenine phosphoribosyltransferase OS=Homo sapiens GN=APRT PE=1 SV=2
41777	B4DT72	98.64	17	6	6	N	41184	Proteasome (prosome macropain) 26S subunit non-ATPase 3 OS=Homo sapiens GN=PSMD3 PE=2 SV=1
41780	B3KNN7	98.64	12	6	6	N	57232	cDNA FLJ30049 fis clone ADRGL1000033 highly similar to 26S proteasome non-ATPase regulatory subunit 3 OS=Homo sapiens PE=2 SV=1
41781	B4DEB0	98.64	12	6	6	N	58549	cDNA FLJ56054 highly similar to 26S proteasome non-ATPase regulatory subunit 3 OS=Homo sapiens PE=2 SV=1
41782	B4DPM7	98.64	12	6	6	N	58363	cDNA FLJ55739 highly similar to 26S proteasome non-ATPase regulatory subunit 3 OS=Homo sapiens PE=2 SV=1
41783	Q96N86	98.64	11	6	6	N	59574	cDNA FLJ31237 fis clone KIDNE2004846 highly similar to 26S PROTEASOME REGULATORY SUBUNIT S3 OS=Homo sapiens PE=2 SV=1
41784	Q8N9M2	98.64	11	6	6	N	59717	cDNA FLJ36887 fis clone BNGH42005504 highly similar to 26S PROTEASOME REGULATORY SUBUNIT S3 OS=Homo sapiens PE=2 SV=1
41785	B4DV84	98.64	11	6	6	N	59386	cDNA FLJ56159 highly similar to 26S proteasome non-ATPase regulatory subunit 3 OS=Homo sapiens PE=2 SV=1
41786	F5H8K4	98.64	11	6	6	N	59767	Proteasome (prosome macropain) 26S subunit non-ATPase 3 OS=Homo sapiens GN=PSMD3 PE=4 SV=1
41787	Q6IBN0	98.64	11	6	6	N	60946	PSMD3 protein OS=Homo sapiens GN=PSMD3 PE=2 SV=1
41788	O43242	98.64	11	6	6	N	60978	26S proteasome non-ATPase regulatory subunit 3 OS=Homo sapiens GN=PSMD3 PE=1 SV=2
41301	P22102	98.56	10	6	6	Y	107767	Trifunctional purine biosynthetic protein adenosine-3 OS=Homo sapiens GN=GART PE=1 SV=1
41302	Q3B7A7	98.56	10	6	6	Y	107723	Phosphoribosylglycinamide formyltransferase phosphoribosylglycinamide synthetase phosphoribosylaminoimidazole synthetase OS=Homo sapiens GN=GART PE=2 SV=1
41305	Q59HH3	98.56	9	6	6	Y	112138	Phosphoribosylglycinamide formyltransferase phosphoribosylglycinamide synthetase phosphoribosylaminoimidazole synthetase isoform 1 variant (Fragment) OS=Homo sapiens PE=2 SV=1
41728	B4DMX4	98.55	15	6	6	Y	50756	cDNA FLJ57154 highly similar to Alpha-fetoprotein OS=Homo sapiens PE=2 SV=1
41729	B4DMW9	98.55	14	6	6	Y	54207	cDNA FLJ51509 highly similar to Alpha-fetoprotein OS=Homo sapiens PE=2 SV=1
41730	P02771	98.55	11	6	6	Y	68678	Alpha-fetoprotein OS=Homo sapiens GN=AFP PE=1 SV=1
40566	B7Z766	98.19	11	9	9	N	94199	cDNA FLJ54564 highly similar to 150 kDa oxygen-regulated protein (Orp150) OS=Homo sapiens PE=2 SV=1
40567	F5H4X7	98.19	11	9	9	N	94272	Hypoxia up-regulated 1 OS=Homo sapiens GN=HYOU1 PE=3 SV=1
40573	E9PL22	98.19	10	9	9	N	104779	Hypoxia up-regulated 1 OS=Homo sapiens GN=HYOU1 PE=3 SV=1
40576	B7Z2N4	98.19	9	9	9	N	109705	cDNA FLJ56074 highly similar to 150 kDa oxygen-regulated protein (Orp150) OS=Homo sapiens PE=2 SV=1
40577	F5H4Z5	98.19	9	9	9	N	109576	Hypoxia up-regulated 1 OS=Homo sapiens GN=HYOU1 PE=3 SV=1
40578	Q9Y4L1	98.19	9	9	9	N	111335	Hypoxia up-regulated protein 1 OS=Homo sapiens GN=HYOU1 PE=1 SV=1
40579	A8C1Z0	98.19	9	9	9	N	111335	150 kDa oxygen-regulated protein OS=Homo sapiens GN=ORP150 PE=2 SV=1
41992	B4DZJ6	98.12	7	4	4	N	93940	cDNA FLJ54706 highly similar to Ubiquitin-associated protein 2-like OS=Homo sapiens PE=2 SV=1
41993	B4DYY5	98.12	6	4	4	N	113560	cDNA FLJ55671 highly similar to Ubiquitin-associated protein 2-like OS=Homo sapiens PE=2 SV=1
41994	F8W726	98.12	6	4	4	N	113499	Ubiquitin-associated protein 2-like OS=Homo sapiens GN=UBAP2L PE=4 SV=1
41995	Q14157	98.12	6	4	4	N	114534	Ubiquitin-associated protein 2-like OS=Homo sapiens GN=UBAP2L PE=1 SV=2
40965	Q9BSQ6	98.02	41	13	13	Y	23375	RPL13A protein (Fragment) OS=Homo sapiens GN=RPL13A PE=2 SV=2
40966	P40429	98.02	41	13	13	Y	23577	60S ribosomal protein L13a OS=Homo sapiens GN=RPL13A PE=1 SV=2
40967	Q5QTS3	98.02	41	13	13	Y	23662	FWP004 OS=Homo sapiens PE=2 SV=1
41266	A6NJA2	97.96	16	7	7	Y	52386	Ubiquitin carboxyl-terminal hydrolase OS=Homo sapiens GN=USP14 PE=3 SV=1
41267	B7Z4N8	97.96	16	7	7	Y	54770	Ubiquitin carboxyl-terminal hydrolase OS=Homo sapiens GN=USP14 PE=2 SV=1
41268	P54578	97.96	15	7	7	Y	56069	Ubiquitin carboxyl-terminal hydrolase 14 OS=Homo sapiens GN=USP14 PE=1 SV=3
41269	B2RD79	97.96	15	7	7	Y	56042	Ubiquitin carboxyl-terminal hydrolase OS=Homo sapiens PE=2 SV=1
41039	Q6FHF5	97.88	37	7	7	Y	28706	Proliferating cell nuclear antigen (Fragment) OS=Homo sapiens GN=PCNA PE=2 SV=1
41040	P12004	97.88	37	7	7	Y	28769	Proliferating cell nuclear antigen OS=Homo sapiens GN=PCNA PE=1 SV=1
41348	E7EPM0	97.71	6	5	5	N	135195	Flightless I homolog (Drosophila) OS=Homo sapiens GN=FLII PE=4 SV=1
41349	B4DIL0	97.71	6	5	5	N	135146	cDNA FLJ50164 highly similar to Protein flightless-1 homolog OS=Homo sapiens PE=2 SV=1
41350	B4DIX0	97.71	6	5	5	N	141481	cDNA FLJ50778 highly similar to Protein flightless-1 homolog OS=Homo sapiens PE=2 SV=1
41351	Q13045	97.71	6	5	5	N	144751	Protein flightless-1 homolog OS=Homo sapiens GN=FLII PE=1 SV=2
41698	B4DN60	97.7	27	7	7	Y	34922	Asparaginyl-tRNA synthetase OS=Homo sapiens GN=NARS PE=2 SV=1
41714	O43776	97.7	15	7	7	Y	62943	Asparagine--tRNA ligase cytoplasmic OS=Homo sapiens GN=NARS PE=1 SV=1
41648	B3KQQ0	97.64	10	5	5	Y	63068	cDNA PSEC0007 fis clone NT2RM1000634 highly similar to FK506-binding protein 9 (EC 5.2.1.8) OS=Homo sapiens PE=2 SV=1
41649	O95302	97.64	10	5	5	Y	63084	Peptidyl-prolyl cis-trans isomerase FKBP9 OS=Homo sapiens GN=FKBP9 PE=1 SV=2
41650	B7Z6H3	97.64	9	5	5	Y	69155	FK506 binding protein 9 63 kDa OS=Homo sapiens GN=FKBP9 PE=2 SV=1
41595	G5E9S1	97.49	6	6	6	Y	154932	Eukaryotic translation initiation factor 4 gamma 1 isoform CRA_a OS=Homo sapiens GN=EIF4G1 PE=4 SV=1
41596	E7EX73	97.49	6	6	6	Y	158644	Eukaryotic translation initiation factor 4 gamma 1 OS=Homo sapiens GN=EIF4G1 PE=4 SV=1
41597	E9PGM1	97.49	6	6	6	Y	166746	Eukaryotic translation initiation factor 4 gamma 1 OS=Homo sapiens GN=EIF4G1 PE=4 SV=1
41598	E7EUU4	97.49	6	6	6	Y	171641	Eukaryotic translation initiation factor 4 gamma 1 OS=Homo sapiens GN=EIF4G1 PE=4 SV=1
41599	B4DGF1	97.49	6	6	6	Y	172158	cDNA FLJ56479 highly similar to Eukaryotic translation initiation factor 4 gamma 1 OS=Homo sapiens PE=2 SV=1
41600	Q04637	97.49	6	6	6	Y	175490	Eukaryotic translation initiation factor 4 gamma 1 OS=Homo sapiens GN=EIF4G1 PE=1 SV=4
41601	D3DNT2	97.49	6	6	6	Y	175618	Eukaryotic translation initiation factor 4 gamma 1 isoform CRA_c OS=Homo sapiens GN=EIF4G1 PE=4 SV=1
41602	B2RU10	97.49	6	6	6	Y	176206	EIF4G1 protein OS=Homo sapiens GN=EIF4G1 PE=2 SV=1
41603	E9PFM1	97.49	6	6	6	Y	176236	Uncharacterized protein OS=Homo sapiens GN=EIF4G1 PE=4 SV=1
41604	B2RU06	97.49	6	6	6	Y	176174	EIF4G1 protein OS=Homo sapiens GN=EIF4G1 PE=2 SV=1
41605	Q4LE58	97.49	5	6	6	Y	178154	EIF4G1 variant protein (Fragment) OS=Homo sapiens GN=EIF4G1 variant protein PE=2 SV=1
41217	Q5T985	97.46	7	6	6	N	105216	Inter-alpha (Globulin) inhibitor H2 OS=Homo sapiens GN=ITIH2 PE=2 SV=1
41219	A2RTY6	97.46	7	6	6	N	106436	Inter-alpha (Globulin) inhibitor H2 OS=Homo sapiens GN=ITIH2 PE=2 SV=1
41220	P19823	97.46	7	6	6	N	106463	Inter-alpha-trypsin inhibitor heavy chain H2 OS=Homo sapiens GN=ITIH2 PE=1 SV=2
41221	D3DRR6	97.46	7	6	6	N	106569	Inter-alpha (Globulin) inhibitor H2 isoform CRA_a OS=Homo sapiens GN=ITIH2 PE=4 SV=1
42097	P61626	97.45	31	6	6	Y	16537	Lysozyme C OS=Homo sapiens GN=LYZ PE=1 SV=1
42098	B2R4C5	97.45	31	6	6	Y	16537	Lysozyme OS=Homo sapiens GN=LYZ PE=2 SV=1
41047	A8K3W4	97.29	17	7	6	Y	84822	cDNA FLJ75163 highly similar to Homo sapiens heterogeneous nuclear ribonucleoprotein U-like 1 (HNRPUL1) transcript variant 4 mRNA OS=Homo sapiens PE=2 SV=1
41051	B7Z4B8	97.29	17	7	6	Y	86122	Uncharacterized protein OS=Homo sapiens GN=HNRNPUL1 PE=2 SV=1
41055	Q9BUJ2	97.29	15	7	6	Y	95739	Heterogeneous nuclear ribonucleoprotein U-like protein 1 OS=Homo sapiens GN=HNRNPUL1 PE=1 SV=2
41119	B0V2L1	96.8	23	8	8	Y	38125	HLA-B associated transcript 1 (Fragment) OS=Homo sapiens GN=BAT1 PE=4 SV=1
41120	H0Y7G4	96.8	23	8	8	Y	38244	DEAD (Asp-Glu-Ala-Asp) box polypeptide 39B (Fragment) OS=Homo sapiens GN=DDX39B PE=4 SV=1
41121	B4DP52	96.8	21	8	8	Y	40577	DEAD (Asp-Glu-Ala-Asp) box polypeptide 39B OS=Homo sapiens GN=DDX39B PE=2 SV=1
41124	Q13838	96.8	18	8	8	Y	48991	Spliceosome RNA helicase DDX39B OS=Homo sapiens GN=DDX39B PE=1 SV=1
41125	F8VQ10	96.8	17	8	8	Y	50746	DEAD (Asp-Glu-Ala-Asp) box polypeptide 39B OS=Homo sapiens GN=DDX39B PE=4 SV=1
41917	Q96HD1	96.78	11	4	4	Y	45440	Cysteine-rich with EGF-like domain protein 1 OS=Homo sapiens GN=CRELD1 PE=1 SV=3
41424	O95336	96.65	31	5	5	Y	27547	6-phosphogluconolactonase OS=Homo sapiens GN=PGLS PE=1 SV=2
41041	P61006	96.59	34	7	3	N	23668	Ras-related protein Rab-8A OS=Homo sapiens GN=RAB8A PE=1 SV=1
42015	F8VRJ2	96.55	46	4	4	N	13500	Nucleosome assembly protein 1-like 1 (Fragment) OS=Homo sapiens GN=NAP1L1 PE=3 SV=1
42017	F8W118	96.55	25	4	4	N	24694	Nucleosome assembly protein 1-like 1 (Fragment) OS=Homo sapiens GN=NAP1L1 PE=3 SV=1
42018	F8VV59	96.55	16	4	4	N	38029	Nucleosome assembly protein 1-like 1 OS=Homo sapiens GN=NAP1L1 PE=3 SV=1
42019	B7Z9C2	96.55	15	4	4	N	40512	Nucleosome assembly protein 1-like 1 OS=Homo sapiens GN=NAP1L1 PE=2 SV=1
42124	P50570	96.54	11	7	7	Y	98064	Dynamin-2 OS=Homo sapiens GN=DNM2 PE=1 SV=2
41206	B5BUB1	96.46	18	6	6	N	50216	RuvB-like 1 (Fragment) OS=Homo sapiens GN=RUVBL1 PE=2 SV=1
41207	Q9Y265	96.46	18	6	6	N	50228	RuvB-like 1 OS=Homo sapiens GN=RUVBL1 PE=1 SV=1
42492	O75477	96.27	18	6	3	Y	38926	Erlin-1 OS=Homo sapiens GN=ERLIN1 PE=1 SV=1
42493	B2RDK6	96.27	18	6	3	Y	38912	cDNA FLJ96656 highly similar to Homo sapiens SPFH domain family member 1 (SPFH1) mRNA OS=Homo sapiens PE=2 SV=1
42494	D3DR65	96.27	18	6	3	Y	39171	SPFH domain family member 1 isoform CRA_a OS=Homo sapiens GN=SPFH1 PE=4 SV=1
41639	F8VVM2	96.23	23	7	7	Y	36161	Solute carrier family 25 (mitochondrial carrier; phosphate carrier) member 3 OS=Homo sapiens GN=SLC25A3 PE=3 SV=1
41645	Q53HC3	96.23	21	7	7	Y	39929	Solute carrier family 25 member 3 isoform b variant (Fragment) OS=Homo sapiens PE=2 SV=1
41646	B2RE88	96.23	21	7	7	Y	39949	cDNA FLJ96465 highly similar to Homo sapiens solute carrier family 25 (mitochondrial carrier;phosphate carrier) member 3 (SLC25A3) nuclear gene encodingmitochondrial protein transcript variant 1b mRNA OS=Homo sapiens PE=2 SV=...
41647	Q8NCF7	96.23	21	7	7	Y	39933	cDNA FLJ90278 fis clone NT2RP1000325 highly similar to Phosphate carrier protein mitochondrialprecursor OS=Homo sapiens PE=2 SV=1
41522	E7EW34	96.22	11	6	6	Y	85606	Proteasome (prosome macropain) 26S subunit non-ATPase 2 OS=Homo sapiens GN=PSMD2 PE=4 SV=1
41523	B4DX07	96.22	11	6	6	Y	85590	cDNA FLJ54077 highly similar to 26S proteasome non-ATPase regulatory subunit 2 OS=Homo sapiens PE=2 SV=1
41524	F5GZ16	96.22	9	6	6	Y	99272	Proteasome (prosome macropain) 26S subunit non-ATPase 2 OS=Homo sapiens GN=PSMD2 PE=4 SV=1
41525	Q13200	96.22	9	6	6	Y	100200	26S proteasome non-ATPase regulatory subunit 2 OS=Homo sapiens GN=PSMD2 PE=1 SV=3
41526	Q53XQ4	96.22	9	6	6	Y	100249	Proteasome (Prosome macropain) 26S subunit non-ATPase 2 OS=Homo sapiens PE=2 SV=1
41528	Q59EG8	96.22	9	6	6	Y	100588	Proteasome 26S non-ATPase subunit 2 variant (Fragment) OS=Homo sapiens PE=2 SV=1
41033	Q9HAV0	96.01	25	7	2	Y	37567	Guanine nucleotide-binding protein subunit beta-4 OS=Homo sapiens GN=GNB4 PE=1 SV=3
40735	P45974	95.87	15	8	8	N	95786	Ubiquitin carboxyl-terminal hydrolase 5 OS=Homo sapiens GN=USP5 PE=1 SV=2
40948	H0YCH5	95.85	24	6	6	Y	49652	Eukaryotic translation initiation factor 4 gamma 2 (Fragment) OS=Homo sapiens GN=EIF4G2 PE=4 SV=1
40949	H0Y3P2	95.85	12	6	6	Y	98118	Eukaryotic translation initiation factor 4 gamma 2 OS=Homo sapiens GN=EIF4G2 PE=4 SV=1
40950	P78344	95.85	12	6	6	Y	102362	Eukaryotic translation initiation factor 4 gamma 2 OS=Homo sapiens GN=EIF4G2 PE=1 SV=1
40951	D3DQV9	95.85	12	6	6	Y	102330	Eukaryotic translation initiation factor 4 gamma 2 (Fragment) OS=Homo sapiens GN=EIF4G2 PE=4 SV=1
40952	Q59G42	95.85	11	6	6	Y	105828	Eukaryotic translation initiation factor 4 gamma 2 variant (Fragment) OS=Homo sapiens PE=2 SV=1
40953	B4DZF2	95.85	11	6	6	Y	110260	cDNA FLJ59571 highly similar to Eukaryotic translation initiation factor 4gamma 2 OS=Homo sapiens PE=2 SV=1
42686	F5H5Y3	95.83	11	4	4	Y	60285	Signal recognition particle 68kDa OS=Homo sapiens GN=SRP68 PE=4 SV=1
42687	B4DVI7	95.83	11	4	4	Y	60227	cDNA FLJ54176 highly similar to Signal recognition particle 68 kDa protein OS=Homo sapiens PE=2 SV=1
42689	B3KWY7	95.83	10	4	4	Y	66109	cDNA FLJ44270 fis clone TLIVE2008229 highly similar to SIGNAL RECOGNITION PARTICLE 68 kDa PROTEIN OS=Homo sapiens PE=2 SV=1
42690	G3V1U4	95.83	10	4	4	Y	66108	Signal recognition particle 68kDa isoform CRA_e OS=Homo sapiens GN=SRP68 PE=4 SV=1
42691	Q9UHB9	95.83	9	4	4	Y	70730	Signal recognition particle 68 kDa protein OS=Homo sapiens GN=SRP68 PE=1 SV=2
42844	F5GX33	95.76	9	3	2	N	62245	Solute carrier family 25 member 13 (citrin) OS=Homo sapiens GN=SLC25A13 PE=3 SV=1
42845	B7Z2E2	95.76	9	3	2	N	62287	cDNA FLJ54671 highly similar to Calcium-binding mitochondrial carrier protein Aralar2 OS=Homo sapiens PE=2 SV=1
42846	Q9UJS0	95.76	8	3	2	N	74176	Calcium-binding mitochondrial carrier protein Aralar2 OS=Homo sapiens GN=SLC25A13 PE=1 SV=2
42847	Q53GR7	95.76	8	3	2	N	74116	Solute carrier family 25 member 13 (Citrin) variant (Fragment) OS=Homo sapiens PE=2 SV=1
42848	Q546F9	95.76	8	3	2	N	74304	Mitochondrial aspartate-glutamate carrier protein OS=Homo sapiens GN=SLC25A13 PE=2 SV=1
41071	Q08211	95.73	7	8	8	Y	140958	ATP-dependent RNA helicase A OS=Homo sapiens GN=DHX9 PE=1 SV=4
42987	P20674	95.63	33	7	7	N	16762	Cytochrome c oxidase subunit 5A mitochondrial OS=Homo sapiens GN=COX5A PE=1 SV=2
41846	P12259	95.46	3	5	5	N	251701	Coagulation factor V OS=Homo sapiens GN=F5 PE=1 SV=4
41946	B4DMR3	95.27	14	5	5	N	37157	cDNA FLJ51896 highly similar to Glia-derived nexin OS=Homo sapiens PE=2 SV=1
41947	P07093	95.27	12	5	5	N	44002	Glia-derived nexin OS=Homo sapiens GN=SERPINE2 PE=1 SV=1
41948	B4DIF2	95.27	11	5	5	N	45267	Serpin peptidase inhibitor clade E (nexin plasminogen activator inhibitor type 1) member 2 OS=Homo sapiens GN=SERPINE2 PE=2 SV=1
42564	Q9Y3F4	95.16	20	5	5	N	38438	Serine-threonine kinase receptor-associated protein OS=Homo sapiens GN=STRAP PE=1 SV=1
42565	B4DNJ6	95.16	19	5	5	N	39778	Serine/threonine kinase receptor associated protein OS=Homo sapiens GN=STRAP PE=2 SV=1
43886	P00734	95.08	6	5	5	Y	70037	Prothrombin OS=Homo sapiens GN=F2 PE=1 SV=2
43896	E9PIT3	95.08	5	4	4	Y	65409	Coagulation factor II (thrombin) OS=Homo sapiens GN=F2 PE=3 SV=1
41515	B4DTT0	95.07	13	5	5	Y	53421	Uncharacterized protein OS=Homo sapiens GN=GNS PE=2 SV=1
41516	Q7Z3X3	95.07	12	5	5	Y	56346	Putative uncharacterized protein DKFZp686E12166 OS=Homo sapiens GN=DKFZp686E12166 PE=2 SV=1
41517	B4DYH8	95.07	11	5	5	Y	59989	Uncharacterized protein OS=Homo sapiens GN=GNS PE=2 SV=1
41518	A8K6V6	95.07	11	5	5	Y	62101	cDNA FLJ75883 highly similar to Homo sapiens glucosamine (N-acetyl)-6-sulfatase (Sanfilippo disease IIID) (GNS) mRNA OS=Homo sapiens PE=2 SV=1
41519	P15586	95.07	11	5	5	Y	62082	N-acetylglucosamine-6-sulfatase OS=Homo sapiens GN=GNS PE=1 SV=3
41520	F6S8M0	95.07	10	5	5	Y	65710	Glucosamine (N-acetyl)-6-sulfatase OS=Homo sapiens GN=GNS PE=4 SV=1
41521	B4E284	95.07	10	5	5	Y	65809	cDNA FLJ51188 highly similar to N-acetylglucosamine-6-sulfatase (EC3.1.6.14) OS=Homo sapiens PE=2 SV=1
41937	E9PF10	94.98	6	4	4	Y	148094	Nucleoporin 155kDa OS=Homo sapiens GN=NUP155 PE=4 SV=1
41938	O75694	94.98	5	4	4	Y	155199	Nuclear pore complex protein Nup155 OS=Homo sapiens GN=NUP155 PE=1 SV=1
41385	B7Z4L7	94.92	20	5	5	N	36464	cDNA FLJ59035 highly similar to RNA-binding region-containing protein 2 OS=Homo sapiens PE=2 SV=1
41386	Q6N037	94.92	18	5	5	N	39818	Putative uncharacterized protein DKFZp686A11192 OS=Homo sapiens GN=DKFZp686A11192 PE=2 SV=1
41387	E1P5S2	94.92	18	5	5	N	40541	RNA-binding region (RNP1 RRM) containing 2 isoform CRA_b OS=Homo sapiens GN=RBM39 PE=4 SV=1
41388	G3XAC6	94.92	16	5	5	N	48024	RNA-binding motif protein 39 OS=Homo sapiens GN=RBM39 PE=4 SV=1
41389	B4DLM0	94.92	13	5	5	N	56333	cDNA FLJ60296 highly similar to RNA-binding region-containing protein 2 OS=Homo sapiens PE=2 SV=1
41390	B3KWX7	94.92	13	5	5	N	56744	cDNA FLJ44170 fis clone THYMU2035319 highly similar to RNA-binding region-containing protein 2 OS=Homo sapiens PE=2 SV=1
41391	Q68DD9	94.92	13	5	5	N	57444	Putative uncharacterized protein DKFZp781C0423 (Fragment) OS=Homo sapiens GN=DKFZp781C0423 PE=2 SV=2
41392	B4E1M7	94.92	13	5	5	N	58406	cDNA FLJ58465 highly similar to RNA-binding region-containing protein 2 OS=Homo sapiens PE=2 SV=1
41393	B4DRA0	94.92	13	5	5	N	56411	cDNA FLJ58459 highly similar to RNA-binding region-containing protein 2 OS=Homo sapiens PE=2 SV=1
41394	A2RRD3	94.92	13	5	5	N	57090	RBM39 protein OS=Homo sapiens GN=RBM39 PE=2 SV=1
41395	Q14498	94.92	13	5	5	N	59380	RNA-binding protein 39 OS=Homo sapiens GN=RBM39 PE=1 SV=2
42108	P61106	94.88	26	5	3	N	23897	Ras-related protein Rab-14 OS=Homo sapiens GN=RAB14 PE=1 SV=4
41275	B3KUZ8	94.86	18	5	5	Y	41326	Aspartate aminotransferase OS=Homo sapiens PE=2 SV=1
41276	P00505	94.86	15	5	5	Y	47518	Aspartate aminotransferase mitochondrial OS=Homo sapiens GN=GOT2 PE=1 SV=3
41989	E1B6W5	94.56	36	4	4	Y	15079	Sterol carrier protein 2 OS=Homo sapiens GN=SCP2 PE=4 SV=1
42014	B4DHP6	94.56	11	4	4	Y	50342	Sterol carrier protein 2 OS=Homo sapiens GN=SCP2 PE=2 SV=1
42020	A6NM69	94.56	10	4	4	Y	54415	Sterol carrier protein 2 OS=Homo sapiens GN=SCP2 PE=4 SV=2
42021	B4DGJ9	94.56	10	4	4	Y	56497	cDNA FLJ53982 highly similar to Nonspecific lipid-transfer protein (EC 2.3.1.176) OS=Homo sapiens PE=2 SV=1
42022	C9JC79	94.56	10	4	4	Y	56497	Sterol carrier protein 2 OS=Homo sapiens GN=SCP2 PE=4 SV=2
42024	P22307	94.56	9	4	4	Y	58994	Non-specific lipid-transfer protein OS=Homo sapiens GN=SCP2 PE=1 SV=2
42025	B2R761	94.56	9	4	4	Y	59022	cDNA FLJ93299 highly similar to Homo sapiens sterol carrier protein 2 (SCP2) mRNA OS=Homo sapiens PE=2 SV=1
41060	Q05BS0	94.53	12	8	8	Y	74667	EIF3A protein (Fragment) OS=Homo sapiens GN=EIF3A PE=2 SV=1
41061	Q6P1R0	94.53	12	8	8	Y	74908	EIF3A protein (Fragment) OS=Homo sapiens GN=EIF3A PE=2 SV=1
41062	Q3B770	94.53	12	8	8	Y	75395	EIF3A protein (Fragment) OS=Homo sapiens GN=EIF3A PE=2 SV=1
41066	Q7Z5T5	94.53	9	8	8	Y	96864	EIF3A protein (Fragment) OS=Homo sapiens GN=EIF3A PE=2 SV=1
41082	F5H335	94.53	5	8	8	Y	162636	Eukaryotic translation initiation factor 3 subunit A OS=Homo sapiens GN=EIF3A PE=4 SV=1
41083	B4DYS1	94.53	5	8	8	Y	162419	cDNA FLJ50921 highly similar to Eukaryotic translation initiation factor 3 subunit 10 OS=Homo sapiens PE=2 SV=1
41086	Q14152	94.53	5	8	8	Y	166569	Eukaryotic translation initiation factor 3 subunit A OS=Homo sapiens GN=EIF3A PE=1 SV=1
41087	Q24JU4	94.53	5	8	8	Y	166470	Eukaryotic translation initiation factor 3 subunit A OS=Homo sapiens GN=EIF3A PE=2 SV=1
42872	Q9BUT1	94.43	18	3	3	Y	26724	3-hydroxybutyrate dehydrogenase type 2 OS=Homo sapiens GN=BDH2 PE=1 SV=2
42658	E7EUG1	94.42	8	4	3	Y	71179	Heat shock 105kDa/110kDa protein 1 OS=Homo sapiens GN=HSPH1 PE=3 SV=1
42659	B4DZB4	94.42	8	4	3	Y	71206	cDNA FLJ51707 highly similar to Heat-shock protein 105 kDa OS=Homo sapiens PE=2 SV=1
42660	B4DF68	94.42	6	4	3	Y	85756	cDNA FLJ55325 highly similar to Heat-shock protein 105 kDa OS=Homo sapiens PE=2 SV=1
42662	Q92598	94.42	6	4	3	Y	96865	Heat shock protein 105 kDa OS=Homo sapiens GN=HSPH1 PE=1 SV=1
42663	B4DYH1	94.42	6	4	3	Y	97460	Heat shock 105kDa/110kDa protein 1 OS=Homo sapiens GN=HSPH1 PE=2 SV=1
42557	B2R923	94.26	17	4	4	Y	37306	cDNA FLJ94174 OS=Homo sapiens PE=2 SV=1
42558	Q6YN16	94.26	14	4	4	Y	45395	Hydroxysteroid dehydrogenase-like protein 2 OS=Homo sapiens GN=HSDL2 PE=1 SV=1
41890	Q08ES8	94.04	35	7	7	Y	20094	Cell growth-inhibiting protein 34 OS=Homo sapiens PE=2 SV=1
41891	P62913	94.04	35	7	7	Y	20252	60S ribosomal protein L11 OS=Homo sapiens GN=RPL11 PE=1 SV=2
41892	Q5VVD0	94.04	35	7	7	Y	20252	Ribosomal protein L11 OS=Homo sapiens GN=RPL11 PE=2 SV=1
41246	P11498	94.01	7	6	6	Y	129634	Pyruvate carboxylase mitochondrial OS=Homo sapiens GN=PC PE=1 SV=2
42830	Q2NLC8	94.01	25	4	4	Y	19385	GSTK1 protein (Fragment) OS=Homo sapiens GN=GSTK1 PE=2 SV=1
42831	E9PFN5	94.01	23	4	4	Y	21707	Glutathione S-transferase kappa 1 OS=Homo sapiens GN=GSTK1 PE=4 SV=1
42832	Q6FII1	94.01	19	4	4	Y	25497	Glutathione S-transferase kappa 1 OS=Homo sapiens GN=LOC51064 PE=2 SV=1
42833	Q9Y2Q3	94.01	19	4	4	Y	25497	Glutathione S-transferase kappa 1 OS=Homo sapiens GN=GSTK1 PE=1 SV=3
41510	Q6IAL5	93.73	25	6	6	Y	35047	Putative uncharacterized protein tmp_locus_1 OS=Homo sapiens GN=SUCLG1 PE=2 SV=1
41511	A8K4W7	93.73	25	6	6	Y	35048	cDNA FLJ76284 highly similar to Homo sapiens succinate-CoA ligase GDP-forming alpha subunit (SUCLG1) mRNA OS=Homo sapiens PE=2 SV=1
41512	P53597	93.73	24	6	6	Y	36250	Succinyl-CoA ligase [ADP/GDP-forming] subunit alpha mitochondrial OS=Homo sapiens GN=SUCLG1 PE=1 SV=4
41382	Q9Y3A5	93.61	32	5	5	Y	28764	Ribosome maturation protein SBDS OS=Homo sapiens GN=SBDS PE=1 SV=4
42250	B4DM97	93.53	20	5	5	Y	38275	cDNA FLJ55002 highly similar to Alpha-centractin OS=Homo sapiens PE=2 SV=1
42255	P61163	93.53	18	5	5	Y	42614	Alpha-centractin OS=Homo sapiens GN=ACTR1A PE=1 SV=1
41477	A8K5W7	93.47	7	5	5	Y	105940	cDNA FLJ75180 highly similar to Homo sapiens mitochondrial isoleucine tRNA synthetase mRNA OS=Homo sapiens PE=2 SV=1
41478	F6SBX2	93.47	7	5	5	Y	106040	Isoleucyl-tRNA synthetase 2 mitochondrial OS=Homo sapiens GN=IARS2 PE=3 SV=1
41479	Q9NSE4	93.47	6	5	5	Y	113791	Isoleucine--tRNA ligase mitochondrial OS=Homo sapiens GN=IARS2 PE=1 SV=2
41017	P52907	93.39	36	6	5	Y	32923	F-actin-capping protein subunit alpha-1 OS=Homo sapiens GN=CAPZA1 PE=1 SV=3
41018	A8K0T9	93.39	36	6	5	Y	32909	cDNA FLJ75422 highly similar to Homo sapiens capping protein (actin filament) muscle Z-line alpha 1 mRNA OS=Homo sapiens PE=2 SV=1
42128	A9LSU1	93.17	28	4	4	Y	25331	Type IV collagen alpha 1 (Fragment) OS=Homo sapiens PE=2 SV=1
42129	Q59F15	93.17	8	4	4	Y	82980	COL4A1 protein variant (Fragment) OS=Homo sapiens PE=2 SV=1
42130	P02462	93.17	4	4	4	Y	160615	Collagen alpha-1(IV) chain OS=Homo sapiens GN=COL4A1 PE=1 SV=3
42131	F8WEC9	93.17	5	4	4	Y	128027	Collagen type IV alpha 1 OS=Homo sapiens GN=COL4A1 PE=4 SV=1
42047	B4DIC4	93.12	37	4	4	Y	14598	LIM and SH3 protein 1 OS=Homo sapiens GN=LASP1 PE=2 SV=1
42048	B4DJI4	93.12	21	4	4	Y	24503	cDNA FLJ58065 highly similar to LIM and SH3 domain protein 1 OS=Homo sapiens PE=2 SV=1
42051	Q14847	93.12	18	4	4	Y	29717	LIM and SH3 domain protein 1 OS=Homo sapiens GN=LASP1 PE=1 SV=2
42052	A8K1D2	93.12	18	4	4	Y	29645	cDNA FLJ76601 highly similar to Homo sapiens LIM and SH3 protein 1 (LASP1) mRNA OS=Homo sapiens PE=2 SV=1
42054	C9JVR8	93.12	14	4	4	Y	35446	Uncharacterized protein OS=Homo sapiens GN=LASP1 PE=4 SV=1
41335	B4DVY7	93.05	21	6	6	N	42080	Uncharacterized protein OS=Homo sapiens GN=FLOT1 PE=2 SV=1
41336	Q5ST80	93.05	19	6	6	N	47355	FLOT1 protein OS=Homo sapiens GN=FLOT1 PE=2 SV=1
41337	Q6IB58	93.05	19	6	6	N	47337	FLOT1 protein OS=Homo sapiens GN=FLOT1 PE=2 SV=1
41338	Q53HQ0	93.05	19	6	6	N	47354	Flotillin 1 variant (Fragment) OS=Homo sapiens PE=2 SV=1
41339	O75955	93.05	19	6	6	N	47355	Flotillin-1 OS=Homo sapiens GN=FLOT1 PE=1 SV=3
41443	B4DT13	93.01	41	8	8	N	17659	cDNA FLJ51542 highly similar to Ras-related protein Rab-11B OS=Homo sapiens PE=2 SV=1
41444	B4DMK0	93.01	36	8	8	N	19971	cDNA FLJ61134 highly similar to Ras-related protein Rab-11B OS=Homo sapiens PE=2 SV=1
41445	P62491	93.01	30	8	8	N	24394	Ras-related protein Rab-11A OS=Homo sapiens GN=RAB11A PE=1 SV=3
41446	A5YM50	93.01	29	8	8	N	24517	RAB11B protein OS=Homo sapiens GN=RAB11B PE=2 SV=1
41447	Q6FI42	93.01	29	8	8	N	24472	RAB11B protein OS=Homo sapiens GN=RAB11B PE=2 SV=1
41448	Q5U0I1	93.01	29	8	8	N	24489	RAB11B member RAS oncogene family OS=Homo sapiens PE=2 SV=1
41449	Q15907	93.01	29	8	8	N	24488	Ras-related protein Rab-11B OS=Homo sapiens GN=RAB11B PE=1 SV=4
41450	Q6FHR0	93.01	29	8	8	N	24435	RAB11B protein (Fragment) OS=Homo sapiens GN=RAB11B PE=2 SV=1
41451	B4DMN1	93.01	25	8	8	N	28862	cDNA FLJ61136 highly similar to Ras-related protein Rab-11A OS=Homo sapiens PE=2 SV=1
40946	P20700	92.79	13	8	6	Y	66408	Lamin-B1 OS=Homo sapiens GN=LMNB1 PE=1 SV=2
42427	O75534	92.76	8	5	5	Y	88885	Cold shock domain-containing protein E1 OS=Homo sapiens GN=CSDE1 PE=1 SV=2
42428	E9PGZ0	92.76	8	5	5	Y	90605	Cold shock domain containing E1 RNA-binding OS=Homo sapiens GN=CSDE1 PE=4 SV=1
42429	Q9GZV0	92.76	9	5	5	Y	85730	cDNA FLJ12454 fis clone NT2RM1000555 highly similar to UNR PROTEIN OS=Homo sapiens PE=2 SV=1
42430	Q68DF1	92.76	8	5	5	Y	90555	Putative uncharacterized protein DKFZp779B0247 OS=Homo sapiens GN=DKFZp779B0247 PE=2 SV=1
42431	G5E9Q2	92.76	8	5	5	Y	93742	Cold shock domain containing E1 RNA-binding OS=Homo sapiens GN=CSDE1 PE=4 SV=1
43251	B4DZZ0	92.72	23	4	4	N	19206	cDNA FLJ52128 highly similar to PRA1 family protein 3 OS=Homo sapiens PE=2 SV=1
43252	E9PER8	92.72	23	4	4	N	19263	Uncharacterized protein OS=Homo sapiens GN=ARL6IP5 PE=4 SV=1
43261	B3KQB4	92.72	20	4	4	N	21555	cDNA FLJ90131 fis clone HEMBB1000447 highly similar to PRA1 family protein 3 OS=Homo sapiens PE=2 SV=1
43262	O75915	92.72	20	4	4	N	21615	PRA1 family protein 3 OS=Homo sapiens GN=ARL6IP5 PE=1 SV=1
42120	A8MXL6	92.71	21	4	4	Y	31595	SEC13 homolog (S. cerevisiae) OS=Homo sapiens GN=SEC13 PE=4 SV=1
42121	Q59FA6	92.71	19	4	4	Y	33553	SEC13-like 1 isoform b variant (Fragment) OS=Homo sapiens PE=2 SV=1
42122	A8MV37	92.71	19	4	4	Y	34012	SEC13 homolog (S. cerevisiae) OS=Homo sapiens GN=SEC13 PE=4 SV=1
42123	E9PHR5	92.71	19	4	4	Y	34197	Uncharacterized protein OS=Homo sapiens GN=SEC13 PE=4 SV=1
42126	P55735	92.71	18	4	4	Y	35541	Protein SEC13 homolog OS=Homo sapiens GN=SEC13 PE=1 SV=3
42127	B4DXJ1	92.71	16	4	4	Y	40747	cDNA FLJ56334 highly similar to SEC13-related protein OS=Homo sapiens PE=2 SV=1
41089	Q5T9B9	92.67	17	7	7	Y	67542	Endoglin OS=Homo sapiens GN=ENG PE=2 SV=1
41090	A8K2X4	92.67	17	7	7	Y	70548	cDNA FLJ75401 highly similar to Homo sapiens endoglin (Osler-Rendu-Weber syndrome 1) mRNA OS=Homo sapiens PE=2 SV=1
41091	P17813	92.67	17	7	7	Y	70578	Endoglin OS=Homo sapiens GN=ENG PE=1 SV=2
41928	P61026	92.64	24	5	2	N	22541	Ras-related protein Rab-10 OS=Homo sapiens GN=RAB10 PE=1 SV=1
41734	P61019	92.49	30	5	4	N	23546	Ras-related protein Rab-2A OS=Homo sapiens GN=RAB2A PE=1 SV=1
42590	P38919	92.24	13	5	3	N	46871	Eukaryotic initiation factor 4A-III OS=Homo sapiens GN=EIF4A3 PE=1 SV=4
41562	P60953	92.22	39	6	5	Y	21259	Cell division control protein 42 homolog OS=Homo sapiens GN=CDC42 PE=1 SV=2
41563	B4E1U9	92.22	32	6	5	Y	26528	cDNA FLJ54776 highly similar to Cell division control protein 42 homolog OS=Homo sapiens PE=2 SV=1
41991	Q13131	92.17	9	4	4	N	64009	5'-AMP-activated protein kinase catalytic subunit alpha-1 OS=Homo sapiens GN=PRKAA1 PE=1 SV=4
41847	Q8IXJ3	92.17	9	6	2	Y	95372	Small nuclear ribonucleoprotein component OS=Homo sapiens GN=SNRP116 PE=2 SV=1
41848	B4DZB1	92.17	8	6	2	Y	103822	cDNA FLJ59645 highly similar to 116 kDa U5 small nuclear ribonucleoprotein component OS=Homo sapiens PE=2 SV=1
41849	B4DK30	92.17	8	6	2	Y	105384	Elongation factor Tu GTP binding domain containing 2 OS=Homo sapiens GN=EFTUD2 PE=2 SV=1
41850	B3KX19	92.17	8	6	2	Y	108210	cDNA FLJ44500 fis clone UTERU3000828 highly similar to 116 kDa U5 small nuclear ribonucleoprotein component OS=Homo sapiens PE=2 SV=1
41851	Q6IBM8	92.17	8	6	2	Y	109460	U5-116KD protein OS=Homo sapiens GN=U5-116KD PE=2 SV=1
41852	Q15029	92.17	8	6	2	Y	109436	116 kDa U5 small nuclear ribonucleoprotein component OS=Homo sapiens GN=EFTUD2 PE=1 SV=1
41853	A8KAP3	92.17	8	6	2	Y	109476	cDNA FLJ78483 highly similar to Homo sapiens elongation factor Tu GTP binding domain containing 2 (EFTUD2) mRNA OS=Homo sapiens PE=2 SV=1
42034	Q13151	92.09	21	4	4	N	30841	Heterogeneous nuclear ribonucleoprotein A0 OS=Homo sapiens GN=HNRNPA0 PE=1 SV=1
41642	B4DWN1	91.97	25	6	6	Y	32578	Uncharacterized protein OS=Homo sapiens GN=LMAN2 PE=2 SV=1
41643	Q12907	91.97	20	6	6	Y	40229	Vesicular integral-membrane protein VIP36 OS=Homo sapiens GN=LMAN2 PE=1 SV=1
41644	A8K7T4	91.97	20	6	6	Y	40243	cDNA FLJ75774 highly similar to Homo sapiens lectin mannose-binding 2 (LMAN2) mRNA OS=Homo sapiens PE=2 SV=1
42903	P62917	91.94	31	9	9	Y	28025	60S ribosomal protein L8 OS=Homo sapiens GN=RPL8 PE=1 SV=2
42908	E7EW01	91.94	32	8	8	Y	20630	Uncharacterized protein OS=Homo sapiens GN=RPL8 PE=4 SV=1
42909	B4DVG7	91.94	32	8	8	Y	20617	cDNA FLJ53750 highly similar to 60S ribosomal protein L8 OS=Homo sapiens PE=2 SV=1
41792	B4DIU6	91.89	11	6	6	Y	79084	cDNA FLJ59542 highly similar to Sad1/unc-84-like protein 2 OS=Homo sapiens PE=2 SV=1
41793	Q9UH99	91.89	11	6	6	Y	80311	SUN domain-containing protein 2 OS=Homo sapiens GN=SUN2 PE=1 SV=3
41794	A8K129	91.89	11	6	6	Y	80368	cDNA FLJ75032 highly similar to Homo sapiens unc-84 homolog B (C. elegans) (UNC84B) mRNA OS=Homo sapiens PE=2 SV=1
41795	B0QY62	91.89	11	6	6	Y	82502	Unc-84 homolog B (C. elegans) OS=Homo sapiens GN=UNC84B PE=4 SV=1
41796	Q504T5	91.89	11	6	6	Y	82575	UNC84B protein OS=Homo sapiens GN=UNC84B PE=2 SV=1
41797	B4E2A6	91.89	10	6	6	Y	83965	cDNA FLJ55508 highly similar to Sad1/unc-84-like protein 2 OS=Homo sapiens PE=2 SV=1
41800	E9KL42	91.74	21	5	5	N	46277	Epididymis secretory sperm binding protein Li 188n OS=Homo sapiens PE=2 SV=1
41801	Q86TX2	91.74	21	5	5	N	46277	Acyl-coenzyme A thioesterase 1 OS=Homo sapiens GN=ACOT1 PE=1 SV=1
41802	A1L172	91.74	21	5	5	N	46296	Acyl-CoA thioesterase 1 OS=Homo sapiens GN=ACOT1 PE=2 SV=1
41803	B4DV16	91.74	21	5	5	N	46276	cDNA FLJ54503 highly similar to Acyl-coenzyme A thioesterase 1 (EC 3.1.2.2) OS=Homo sapiens PE=2 SV=1
41804	B7ZMC1	91.74	22	5	5	N	43761	Putative uncharacterized protein OS=Homo sapiens PE=2 SV=1
41805	G3V4F2	91.74	22	5	5	N	43733	Acyl-CoA thioesterase 1 OS=Homo sapiens GN=ACOT1 PE=4 SV=1
43733	Q14257	91.72	18	4	4	N	36876	Reticulocalbin-2 OS=Homo sapiens GN=RCN2 PE=1 SV=1
43734	F8WCY5	91.72	17	4	4	N	39139	Reticulocalbin 2 EF-hand calcium-binding domain OS=Homo sapiens GN=RCN2 PE=4 SV=1
43055	O15143	91.67	11	3	3	Y	40950	Actin-related protein 2/3 complex subunit 1B OS=Homo sapiens GN=ARPC1B PE=1 SV=3
43056	A4D275	91.67	11	3	3	Y	40950	Actin related protein 2/3 complex subunit 1B 41kDa OS=Homo sapiens GN=ARPC1B PE=2 SV=1
43380	C9JUN6	91.67	27	5	3	Y	24085	Transmembrane emp24 protein transport domain-containing 4 OS=Homo sapiens GN=TMED4 PE=3 SV=1
43381	Q7Z7H5	91.67	26	5	3	Y	25943	Transmembrane emp24 domain-containing protein 4 OS=Homo sapiens GN=TMED4 PE=1 SV=1
41640	P30044	91.64	49	7	7	Y	22086	Peroxiredoxin-5 mitochondrial OS=Homo sapiens GN=PRDX5 PE=1 SV=4
43332	P00441	91.63	31	4	4	Y	15936	Superoxide dismutase [Cu-Zn] OS=Homo sapiens GN=SOD1 PE=1 SV=2
41142	P30085	91.54	46	7	7	N	22222	UMP-CMP kinase OS=Homo sapiens GN=CMPK1 PE=1 SV=3
42039	B4DUD6	91.51	16	7	6	Y	47881	cDNA FLJ54551 highly similar to Septin-7 OS=Homo sapiens PE=2 SV=1
42040	Q8TC62	91.51	16	7	6	Y	48659	Septin 7 OS=Homo sapiens GN=SEPT7 PE=2 SV=3
42041	Q3LIE9	91.51	16	7	6	Y	48774	Predicted protein product of Nbla02942 OS=Homo sapiens GN=Nbla02942 PE=2 SV=1
42042	A4GYY8	91.51	15	7	6	Y	50263	Putative uncharacterized protein DKFZp686F17268 (Fragment) OS=Homo sapiens GN=DKFZp686F17268 PE=2 SV=1
42043	A8K3D0	91.51	15	7	6	Y	50509	cDNA FLJ75185 OS=Homo sapiens PE=2 SV=1
42044	E7EPK1	91.51	15	7	6	Y	50567	Septin 7 OS=Homo sapiens GN=SEPT7 PE=3 SV=1
42045	E7ES33	91.51	15	7	6	Y	50609	Septin 7 OS=Homo sapiens GN=SEPT7 PE=3 SV=2
42046	Q16181	91.51	15	7	6	Y	50680	Septin-7 OS=Homo sapiens GN=SEPT7 PE=1 SV=2
41342	B7Z4B2	91.42	10	6	6	N	92866	cDNA FLJ56108 highly similar to Puromycin-sensitive aminopeptidase (EC 3.4.11.-) OS=Homo sapiens PE=2 SV=1
41343	E9PLK3	91.42	9	6	6	N	102988	Aminopeptidase puromycin-sensitive OS=Homo sapiens GN=NPEPPS PE=4 SV=1
41344	B7Z899	91.42	9	6	6	N	102932	cDNA FLJ55506 highly similar to Puromycin-sensitive aminopeptidase (EC3.4.11.-) OS=Homo sapiens PE=2 SV=1
41345	P55786	91.42	9	6	6	N	103276	Puromycin-sensitive aminopeptidase OS=Homo sapiens GN=NPEPPS PE=1 SV=2
42159	Q53FJ5	91.31	11	6	6	Y	58141	Prosaposin (Variant Gaucher disease and variant metachromatic leukodystrophy) variant (Fragment) OS=Homo sapiens PE=2 SV=1
42160	P07602	91.31	11	6	6	Y	58113	Proactivator polypeptide OS=Homo sapiens GN=PSAP PE=1 SV=2
42161	B1AVU8	91.31	10	6	6	Y	61693	Prosaposin OS=Homo sapiens GN=PSAP PE=4 SV=1
42109	Q5FWY2	91.27	13	4	3	N	44250	GNAS complex locus OS=Homo sapiens GN=GNAS PE=2 SV=2
42110	P63092	91.27	12	4	3	N	45665	Guanine nucleotide-binding protein G(s) subunit alpha isoforms short OS=Homo sapiens GN=GNAS PE=1 SV=1
42111	A6NI00	91.27	12	4	3	N	45752	GNAS complex locus OS=Homo sapiens GN=GNAS PE=4 SV=3
42113	Q5JWF2	91.27	5	4	3	N	111024	Guanine nucleotide-binding protein G(s) subunit alpha isoforms XLas OS=Homo sapiens GN=GNAS PE=1 SV=2
42514	P47985	91.25	27	5	5	N	29668	Cytochrome b-c1 complex subunit Rieske mitochondrial OS=Homo sapiens GN=UQCRFS1 PE=1 SV=2
42515	P0C7P4	91.25	26	5	5	N	30815	Putative cytochrome b-c1 complex subunit Rieske-like protein 1 OS=Homo sapiens GN=UQCRFS1P1 PE=5 SV=1
42433	P41091	91.08	12	4	4	Y	51110	Eukaryotic translation initiation factor 2 subunit 3 OS=Homo sapiens GN=EIF2S3 PE=1 SV=3
42434	A8K2Y2	91.08	12	4	4	Y	51111	cDNA FLJ78120 highly similar to Homo sapiens eukaryotic translation initiation factor 2 subunit 3 gamma 52kDa (EIF2S3) mRNA OS=Homo sapiens PE=2 SV=1
42435	Q53HK3	91.08	12	4	4	Y	51083	Eukaryotic translation initiation factor 2 subunit 3 gamma 52kDa variant (Fragment) OS=Homo sapiens PE=2 SV=1
41752	P50148	91.02	19	5	4	Y	42142	Guanine nucleotide-binding protein G(q) subunit alpha OS=Homo sapiens GN=GNAQ PE=1 SV=4
41753	G9FP35	91.02	19	5	4	Y	42111	Guanine nucleotide binding protein OS=Homo sapiens GN=GNAQ PE=2 SV=1
41713	P62269	90.98	30	8	8	N	17719	40S ribosomal protein S18 OS=Homo sapiens GN=RPS18 PE=1 SV=3
41612	P42224	90.95	12	6	6	Y	87335	Signal transducer and activator of transcription 1-alpha/beta OS=Homo sapiens GN=STAT1 PE=1 SV=2
40795	O60568	90.86	12	7	7	Y	84785	Procollagen-lysine 2-oxoglutarate 5-dioxygenase 3 OS=Homo sapiens GN=PLOD3 PE=1 SV=1
41453	Q9BR76	90.67	17	6	5	Y	54235	Coronin-1B OS=Homo sapiens GN=CORO1B PE=1 SV=1
42219	B4E2V5	90.6	28	4	4	Y	25964	Uncharacterized protein OS=Homo sapiens GN=STOM PE=2 SV=1
42220	B4DZK8	90.6	24	4	4	Y	30834	cDNA FLJ61192 highly similar to Erythrocyte band 7 integral membrane protein OS=Homo sapiens PE=2 SV=1
42221	P27105	90.6	23	4	4	Y	31731	Erythrocyte band 7 integral membrane protein OS=Homo sapiens GN=STOM PE=1 SV=3
42304	B4DZI8	90.39	8	4	4	Y	99046	Coatomer protein complex subunit beta 2 (Beta prime) isoform CRA_b OS=Homo sapiens GN=COPB2 PE=2 SV=1
42305	P35606	90.39	8	4	4	Y	102487	Coatomer subunit beta' OS=Homo sapiens GN=COPB2 PE=1 SV=2
42063	O14558	90.1	39	5	5	N	17136	Heat shock protein beta-6 OS=Homo sapiens GN=HSPB6 PE=1 SV=2
42064	E9PCI5	90.1	32	5	5	N	21135	Heat shock protein alpha-crystallin-related B6 OS=Homo sapiens GN=HSPB6 PE=3 SV=2
42065	B4DNC2	90.1	32	5	5	N	21063	cDNA FLJ51906 highly similar to Heat-shock protein beta-6 OS=Homo sapiens PE=2 SV=1
41710	P51570	89.83	18	5	5	Y	42272	Galactokinase OS=Homo sapiens GN=GALK1 PE=1 SV=1
41711	Q6ZP37	89.83	17	5	5	Y	42952	CDNA FLJ26554 fis clone LNF01773 highly similar to Galactokinase OS=Homo sapiens PE=2 SV=1
41712	B4E1G6	89.83	16	5	5	Y	45358	Galactokinase 1 OS=Homo sapiens GN=GALK1 PE=2 SV=1
43227	B4DVC3	89.35	16	3	3	Y	34608	cDNA FLJ51963 highly similar to Alcohol dehydrogenase 1B (EC 1.1.1.1) OS=Homo sapiens PE=2 SV=1
43228	A8MYN5	89.35	16	3	3	Y	35393	Alcohol dehydrogenase 1B (class I) beta polypeptide OS=Homo sapiens GN=ADH1B PE=3 SV=3
43229	F5HB16	89.35	15	3	3	Y	38343	Alcohol dehydrogenase 1B (class I) beta polypeptide OS=Homo sapiens GN=ADH1B PE=2 SV=1
43230	P00325	89.35	14	3	3	Y	39855	Alcohol dehydrogenase 1B OS=Homo sapiens GN=ADH1B PE=1 SV=2
41467	Q8N610	89	22	9	9	Y	53795	EGF-like repeats and discoidin I-like domains 3 OS=Homo sapiens GN=EDIL3 PE=2 SV=1
41468	O43854	89	22	9	9	Y	53765	EGF-like repeat and discoidin I-like domain-containing protein 3 OS=Homo sapiens GN=EDIL3 PE=1 SV=1
42390	Q9BWL6	88.94	19	5	4	Y	53586	Malic enzyme OS=Homo sapiens GN=ME2 PE=2 SV=1
42391	B2R8J2	88.94	15	5	4	Y	65460	Malic enzyme OS=Homo sapiens PE=2 SV=1
42392	P23368	88.94	15	5	4	Y	65444	NAD-dependent malic enzyme mitochondrial OS=Homo sapiens GN=ME2 PE=1 SV=1
42104	Q53XC0	88.84	18	4	4	Y	36112	Eukaryotic translation initiation factor 2 subunit 1 alpha 35kDa isoform CRA_a OS=Homo sapiens GN=EIF2S1 PE=2 SV=1
42105	P05198	88.84	18	4	4	Y	36112	Eukaryotic translation initiation factor 2 subunit 1 OS=Homo sapiens GN=EIF2S1 PE=1 SV=3
41111	H0Y4R1	88.5	23	7	7	Y	51077	IMP (inosine 5'-monophosphate) dehydrogenase 2 (Fragment) OS=Homo sapiens GN=IMPDH2 PE=3 SV=1
41112	P12268	88.5	21	7	7	Y	55805	Inosine-5'-monophosphate dehydrogenase 2 OS=Homo sapiens GN=IMPDH2 PE=1 SV=2
42091	P62854	88.47	37	5	5	Y	13015	40S ribosomal protein S26 OS=Homo sapiens GN=RPS26 PE=1 SV=3
42092	Q5JVH5	88.47	37	5	5	Y	13001	Ribosomal protein 26 (RPS26) pseudogene OS=Homo sapiens GN=RP11-151A6.3-001 PE=2 SV=1
42147	Q13263	88.39	9	5	5	N	88550	Transcription intermediary factor 1-beta OS=Homo sapiens GN=TRIM28 PE=1 SV=5
42148	B2R8R5	88.39	9	5	5	N	88560	cDNA FLJ94025 highly similar to Homo sapiens tripartite motif-containing 28 (TRIM28) mRNA OS=Homo sapiens PE=2 SV=1
42939	B3KQF5	88.09	18	6	6	N	37019	cDNA FLJ90381 fis clone NT2RP2005035 highly similar to Calumenin OS=Homo sapiens PE=2 SV=1
42940	Q6IAW5	88.09	18	6	6	N	37107	CALU protein OS=Homo sapiens GN=CALU PE=2 SV=1
42941	O43852	88.09	18	6	6	N	37107	Calumenin OS=Homo sapiens GN=CALU PE=1 SV=2
42942	B3KPG9	88.09	17	6	6	N	38051	Calumenin isoform 3 OS=Homo sapiens GN=CALU PE=2 SV=1
42620	B4DUN2	87.87	26	4	4	Y	27025	Malate dehydrogenase OS=Homo sapiens GN=MDH1 PE=2 SV=1
42621	P40925	87.87	19	4	4	Y	36426	Malate dehydrogenase cytoplasmic OS=Homo sapiens GN=MDH1 PE=1 SV=4
42622	F5H098	87.87	18	4	4	Y	38628	Malate dehydrogenase OS=Homo sapiens GN=MDH1 PE=3 SV=1
42623	B7Z3I7	87.87	18	4	4	Y	38656	Malate dehydrogenase OS=Homo sapiens PE=2 SV=1
41166	Q07955	87.81	35	7	7	Y	27745	Serine/arginine-rich splicing factor 1 OS=Homo sapiens GN=SRSF1 PE=1 SV=2
42981	O95479	87.74	6	3	3	Y	88893	GDH/6PGL endoplasmic bifunctional protein OS=Homo sapiens GN=H6PD PE=1 SV=2
42436	P53618	87.64	7	4	4	Y	107142	Coatomer subunit beta OS=Homo sapiens GN=COPB1 PE=1 SV=3
42736	Q08380	87.52	15	6	6	Y	65331	Galectin-3-binding protein OS=Homo sapiens GN=LGALS3BP PE=1 SV=1
42455	O43294	87.46	13	4	4	Y	49814	Transforming growth factor beta-1-induced transcript 1 protein OS=Homo sapiens GN=TGFB1I1 PE=1 SV=2
42664	F8W0A9	87.45	15	4	4	N	40794	Aldehyde dehydrogenase 2 family (mitochondrial) OS=Homo sapiens GN=ALDH2 PE=3 SV=1
42665	E7EUE5	87.45	12	4	4	N	50989	Aldehyde dehydrogenase 2 family (mitochondrial) OS=Homo sapiens GN=ALDH2 PE=3 SV=1
42666	P05091	87.45	11	4	4	N	56381	Aldehyde dehydrogenase mitochondrial OS=Homo sapiens GN=ALDH2 PE=1 SV=2
42667	Q53FB6	87.45	11	4	4	N	56367	Mitochondrial aldehyde dehydrogenase 2 variant (Fragment) OS=Homo sapiens PE=2 SV=1
43429	P08572	87.34	4	4	4	Y	167553	Collagen alpha-2(IV) chain OS=Homo sapiens GN=COL4A2 PE=1 SV=4
43430	E7EPD1	87.34	4	4	4	Y	168045	Collagen type IV alpha 2 OS=Homo sapiens GN=COL4A2 PE=4 SV=2
41556	H0YNE9	87.24	30	6	2	N	21868	RAB8B member RAS oncogene family (Fragment) OS=Homo sapiens GN=RAB8B PE=3 SV=1
41557	Q92930	87.24	28	6	2	N	23584	Ras-related protein Rab-8B OS=Homo sapiens GN=RAB8B PE=1 SV=2
42262	P50479	87.17	17	4	4	Y	35398	PDZ and LIM domain protein 4 OS=Homo sapiens GN=PDLIM4 PE=1 SV=2
43401	B4DJ51	87.08	30	3	3	N	16838	Calmodulin 1 (Phosphorylase kinase delta) isoform CRA_a OS=Homo sapiens GN=CALM3 PE=2 SV=1
43402	P62158	87.08	30	3	3	N	16838	Calmodulin OS=Homo sapiens GN=CALM1 PE=1 SV=2
43403	B2RDW0	87.08	30	3	3	N	16777	cDNA FLJ96792 highly similar to Homo sapiens calmodulin 2 (phosphorylase kinase delta) (CALM2) mRNA OS=Homo sapiens PE=2 SV=1
43404	E7ETZ0	87.08	30	3	3	N	16966	Calmodulin 1 (phosphorylase kinase delta) OS=Homo sapiens GN=CALM1 PE=4 SV=1
43408	H0Y7A7	87.08	24	3	3	N	20762	Calmodulin 2 (phosphorylase kinase delta) (Fragment) OS=Homo sapiens GN=CALM2 PE=4 SV=1
43409	E7EMB3	87.08	23	3	3	N	21689	Calmodulin 2 (phosphorylase kinase delta) OS=Homo sapiens GN=CALM2 PE=4 SV=1
41755	Q71UI9	86.9	39	6	4	N	13509	Histone H2A.V OS=Homo sapiens GN=H2AFV PE=1 SV=3
41756	P0C0S5	86.9	39	6	4	N	13553	Histone H2A.Z OS=Homo sapiens GN=H2AFZ PE=1 SV=2
41209	A8KAK1	86.84	13	13	13	N	175006	cDNA FLJ77398 highly similar to Homo sapiens UDP-glucose ceramide glucosyltransferase-like 1 transcript variant 2 mRNA OS=Homo sapiens PE=2 SV=1
41210	Q9NYU2	86.84	12	13	13	N	177189	UDP-glucose:glycoprotein glucosyltransferase 1 OS=Homo sapiens GN=UGGT1 PE=1 SV=3
40872	F5H7N9	86.81	31	8	8	Y	42452	Milk fat globule-EGF factor 8 protein OS=Homo sapiens GN=MFGE8 PE=4 SV=1
40873	Q08431	86.81	30	8	8	Y	43123	Lactadherin OS=Homo sapiens GN=MFGE8 PE=1 SV=2
41413	P28838	86.73	14	5	5	Y	56166	Cytosol aminopeptidase OS=Homo sapiens GN=LAP3 PE=1 SV=3
41538	Q96QK1	86.4	9	6	6	N	91707	Vacuolar protein sorting-associated protein 35 OS=Homo sapiens GN=VPS35 PE=1 SV=2
41368	Q53HG5	86.35	20	5	5	N	34761	KIAA0103 variant (Fragment) OS=Homo sapiens PE=2 SV=1
41369	A8K4K9	86.35	20	5	5	N	34862	cDNA FLJ76169 OS=Homo sapiens PE=2 SV=1
41370	Q15006	86.35	20	5	5	N	34833	Tetratricopeptide repeat protein 35 OS=Homo sapiens GN=TTC35 PE=1 SV=1
43231	F8VS02	86.21	8	4	4	Y	51411	Aldehyde dehydrogenase 7 family member A1 OS=Homo sapiens GN=ALDH7A1 PE=3 SV=1
43232	E7EPT3	86.21	8	4	4	Y	53987	Aldehyde dehydrogenase 7 family member A1 OS=Homo sapiens GN=ALDH7A1 PE=3 SV=1
43233	B4DMA0	86.21	8	4	4	Y	54015	cDNA FLJ56008 highly similar to Aldehyde dehydrogenase family 7 member A1 (EC 1.2.1.3) OS=Homo sapiens PE=2 SV=1
43234	P49419	86.21	7	4	4	Y	58487	Alpha-aminoadipic semialdehyde dehydrogenase OS=Homo sapiens GN=ALDH7A1 PE=1 SV=5
41156	A8CZ64	86.11	26	7	6	Y	36432	Extracellular signal-regulated kinase-2 splice variant OS=Homo sapiens GN=MAPK1 PE=2 SV=1
41157	B4DHN0	86.11	24	7	6	Y	40421	Mitogen-activated protein kinase 1 OS=Homo sapiens GN=MAPK1 PE=2 SV=1
41158	Q1HBJ4	86.11	23	7	6	Y	41390	Mitogen-activated protein kinase 1 OS=Homo sapiens GN=MAPK1 PE=4 SV=1
41159	P28482	86.11	23	7	6	Y	41390	Mitogen-activated protein kinase 1 OS=Homo sapiens GN=MAPK1 PE=1 SV=3
42222	B4E0N6	86.09	28	5	5	N	26259	cDNA FLJ56280 highly similar to Endoplasmic reticulum-Golgi intermediate compartment protein 1 OS=Homo sapiens PE=2 SV=1
42223	Q969X5	86.09	22	5	5	N	32592	Endoplasmic reticulum-Golgi intermediate compartment protein 1 OS=Homo sapiens GN=ERGIC1 PE=1 SV=1
42536	B4DHU5	86.09	17	4	4	Y	31011	cDNA FLJ52495 highly similar to Calponin-2 OS=Homo sapiens PE=2 SV=1
42537	E7ENR3	86.09	16	4	4	Y	31382	Calponin 2 OS=Homo sapiens GN=CNN2 PE=4 SV=1
42538	B4DDF4	86.09	16	4	4	Y	32617	cDNA FLJ52469 highly similar to Calponin-2 OS=Homo sapiens PE=2 SV=1
42539	Q6FHC3	86.09	15	4	4	Y	33729	CNN2 protein (Fragment) OS=Homo sapiens GN=CNN2 PE=2 SV=1
42540	Q99439	86.09	15	4	4	Y	33697	Calponin-2 OS=Homo sapiens GN=CNN2 PE=1 SV=4
42541	Q6FHE4	86.09	15	4	4	Y	33709	CNN2 protein OS=Homo sapiens GN=CNN2 PE=2 SV=1
42542	B4DUT8	86.09	14	4	4	Y	35944	cDNA FLJ52765 highly similar to Calponin-2 OS=Homo sapiens PE=2 SV=1
41260	B7Z418	86.07	15	6	6	Y	44349	Integrin-linked kinase OS=Homo sapiens GN=ILK PE=2 SV=1
41262	Q13418	86.07	13	6	6	Y	51419	Integrin-linked protein kinase OS=Homo sapiens GN=ILK PE=1 SV=2
42951	P35625	86.01	27	5	5	Y	24145	Metalloproteinase inhibitor 3 OS=Homo sapiens GN=TIMP3 PE=1 SV=2
42508	Q5QNZ2	85.84	32	6	6	Y	22275	ATP synthase H+ transporting mitochondrial F0 complex subunit B1 OS=Homo sapiens GN=ATP5F1 PE=2 SV=1
42510	Q53GB3	85.84	25	6	6	Y	28837	ATP synthase H+ transporting mitochondrial F0 complex subunit b isoform 1 variant (Fragment) OS=Homo sapiens PE=2 SV=1
42511	P24539	85.84	25	6	6	Y	28909	ATP synthase subunit b mitochondrial OS=Homo sapiens GN=ATP5F1 PE=1 SV=2
42512	Q08ET0	85.84	25	6	6	Y	28909	Cell proliferation-inducing protein 47 OS=Homo sapiens GN=hCG_39985 PE=2 SV=1
42513	A8K4W2	85.84	25	6	6	Y	28881	cDNA FLJ78635 highly similar to Homo sapiens ATP synthase H+ transporting mitochondrial F0 complex subunit b isoform 1 (ATP5F1) transcript variant 1 mRNA OS=Homo sapiens PE=2 SV=1
43874	F5H1E1	85.78	17	4	4	Y	34510	Coatomer protein complex subunit epsilon OS=Homo sapiens GN=COPE PE=4 SV=1
43875	A6NE29	85.78	20	4	4	Y	28773	Coatomer protein complex subunit epsilon isoform CRA_e OS=Homo sapiens GN=COPE PE=4 SV=1
43876	Q9UGP6	85.78	17	4	4	Y	34494	Epsilon COP OS=Homo sapiens PE=2 SV=1
43877	O14579	85.78	17	4	4	Y	34482	Coatomer subunit epsilon OS=Homo sapiens GN=COPE PE=1 SV=3
43878	Q53HJ6	85.78	17	4	4	Y	34528	Epsilon subunit of coatomer protein complex isoform a variant (Fragment) OS=Homo sapiens PE=2 SV=1
42522	B4DDH8	85.26	12	4	4	Y	50563	cDNA FLJ55184 highly similar to Homo sapiens leukocyte receptor cluster (LRC) member 4 (LENG4) mRNA OS=Homo sapiens PE=2 SV=1
42523	Q96N66	85.26	11	4	4	Y	52765	Lysophospholipid acyltransferase 7 OS=Homo sapiens GN=MBOAT7 PE=1 SV=2
42602	P04181	85.24	10	4	3	N	48535	Ornithine aminotransferase mitochondrial OS=Homo sapiens GN=OAT PE=1 SV=1
42393	Q6ICQ8	85.23	37	4	3	Y	21308	ARHG protein (Fragment) OS=Homo sapiens GN=ARHG PE=2 SV=1
42394	P84095	85.23	37	4	3	Y	21308	Rho-related GTP-binding protein RhoG OS=Homo sapiens GN=RHOG PE=1 SV=1
44465	B3KQ39	85.18	18	3	3	Y	30170	cDNA FLJ32740 fis clone TESTI2001339 highly similar to UDP-GLUCOSE 4-EPIMERASE (EC 5.1.3.2) OS=Homo sapiens PE=2 SV=1
44466	Q14376	85.18	14	3	3	Y	38282	UDP-glucose 4-epimerase OS=Homo sapiens GN=GALE PE=1 SV=2
44467	Q38G75	85.18	14	3	3	Y	38282	UDP galactose 4'-epimerase OS=Homo sapiens GN=GALE PE=2 SV=1
42402	E4W6B6	85.18	29	5	5	N	14257	RPL27/NME2 fusion protein (Fragment) OS=Homo sapiens GN=RPL27 PE=2 SV=1
42403	P61353	85.18	27	5	5	N	15798	60S ribosomal protein L27 OS=Homo sapiens GN=RPL27 PE=1 SV=2
42449	B4E0E1	85.14	7	5	5	Y	111127	cDNA FLJ53442 highly similar to Poly (ADP-ribose) polymerase 1 (EC 2.4.2.30) OS=Homo sapiens PE=2 SV=1
42450	B2R5W3	85.14	7	5	5	Y	113086	cDNA FLJ92658 highly similar to Homo sapiens poly (ADP-ribose) polymerase family member 1 (PARP1) mRNA OS=Homo sapiens PE=2 SV=1
42451	P09874	85.14	7	5	5	Y	113084	Poly [ADP-ribose] polymerase 1 OS=Homo sapiens GN=PARP1 PE=1 SV=4
42320	Q9NZB2	85.08	6	5	5	Y	121888	Constitutive coactivator of PPAR-gamma-like protein 1 OS=Homo sapiens GN=FAM120A PE=1 SV=2
43507	B4DND4	85.08	13	3	3	Y	53799	Uncharacterized protein OS=Homo sapiens GN=GGT5 PE=2 SV=1
43508	Q53XM9	85.08	11	3	3	Y	62261	GGTLA1 protein OS=Homo sapiens GN=GGTLA1 PE=2 SV=1
43509	P36269	85.08	11	3	3	Y	62261	Gamma-glutamyltransferase 5 OS=Homo sapiens GN=GGT5 PE=1 SV=2
43510	Q6GMP0	85.08	11	3	3	Y	62332	Gamma-glutamyltransferase 5 OS=Homo sapiens GN=GGT5 PE=2 SV=1
41905	P60866	84.68	53	7	6	Y	13373	40S ribosomal protein S20 OS=Homo sapiens GN=RPS20 PE=1 SV=1
41910	B4DW28	84.68	44	7	6	Y	16006	Uncharacterized protein OS=Homo sapiens GN=RPS20 PE=2 SV=1
41970	B2RD24	84.57	7	4	4	N	79639	cDNA FLJ96424 OS=Homo sapiens PE=2 SV=1
41971	Q6UB35	84.57	5	4	4	N	105790	Monofunctional C1-tetrahydrofolate synthase mitochondrial OS=Homo sapiens GN=MTHFD1L PE=1 SV=1
41972	B7ZM99	84.57	5	4	4	N	105889	MTHFD1L protein OS=Homo sapiens GN=MTHFD1L PE=2 SV=1
43036	D6R9I9	84.51	10	3	3	N	47037	ATP-binding cassette sub-family E (OABP) member 1 OS=Homo sapiens GN=ABCE1 PE=4 SV=1
43037	P61221	84.51	7	3	3	N	67314	ATP-binding cassette sub-family E member 1 OS=Homo sapiens GN=ABCE1 PE=1 SV=1
42568	B4DE36	84.43	10	4	4	N	60186	Glucose-6-phosphate isomerase OS=Homo sapiens PE=2 SV=1
42569	B4DVJ0	84.43	10	4	4	N	59991	Glucose-6-phosphate isomerase OS=Homo sapiens PE=2 SV=1
42572	P06744	84.43	10	4	4	N	63147	Glucose-6-phosphate isomerase OS=Homo sapiens GN=GPI PE=1 SV=4
42574	B4DG39	84.43	9	4	4	N	64325	Glucose-6-phosphate isomerase OS=Homo sapiens GN=GPI PE=2 SV=1
44271	Q9ULC3	84.42	14	2	2	N	26659	Ras-related protein Rab-23 OS=Homo sapiens GN=RAB23 PE=1 SV=1
42334	A4D2P1	84.4	27	5	3	Y	21450	Ras-related C3 botulinum toxin substrate 1 (Rho family small GTP binding protein Rac1) OS=Homo sapiens GN=RAC1 PE=2 SV=1
42335	P63000	84.4	27	5	3	Y	21450	Ras-related C3 botulinum toxin substrate 1 OS=Homo sapiens GN=RAC1 PE=1 SV=1
42336	A4D2P0	84.4	24	5	3	Y	23467	Ras-related C3 botulinum toxin substrate 1 (Rho family small GTP binding protein Rac1) OS=Homo sapiens GN=RAC1 PE=2 SV=1
42037	P10253	84.38	7	5	5	Y	105324	Lysosomal alpha-glucosidase OS=Homo sapiens GN=GAA PE=1 SV=4
42498	A4D177	84.13	30	4	4	Y	20811	Chromobox homolog 3 (HP1 gamma homolog Drosophila) OS=Homo sapiens GN=CBX3 PE=4 SV=1
42499	Q13185	84.13	30	4	4	Y	20811	Chromobox protein homolog 3 OS=Homo sapiens GN=CBX3 PE=1 SV=4
42500	P62140	84.09	14	4	4	Y	37187	Serine/threonine-protein phosphatase PP1-beta catalytic subunit OS=Homo sapiens GN=PPP1CB PE=1 SV=3
43389	Q14393	83.97	14	6	2	Y	79677	Growth arrest-specific protein 6 OS=Homo sapiens GN=GAS6 PE=1 SV=2
41126	Q68D11	83.94	10	7	7	Y	94466	Putative uncharacterized protein DKFZp686K23100 OS=Homo sapiens GN=DKFZp686K23100 PE=2 SV=1
41127	P43243	83.94	10	7	7	Y	94623	Matrin-3 OS=Homo sapiens GN=MATR3 PE=1 SV=2
41128	A8MXP9	83.94	9	7	7	Y	99967	Uncharacterized protein OS=Homo sapiens GN=MATR3 PE=4 SV=1
41607	Q07960	83.74	14	5	5	Y	50436	Rho GTPase-activating protein 1 OS=Homo sapiens GN=ARHGAP1 PE=1 SV=1
41828	B4DJ66	83.73	24	7	7	Y	35347	Proteasome (Prosome macropain) 26S subunit non-ATPase 13 isoform CRA_d OS=Homo sapiens GN=PSMD13 PE=2 SV=1
41830	Q9UNM6	83.73	20	7	7	Y	42946	26S proteasome non-ATPase regulatory subunit 13 OS=Homo sapiens GN=PSMD13 PE=1 SV=2
41831	B2RBM7	83.73	20	7	7	Y	42873	cDNA FLJ95595 highly similar to Homo sapiens proteasome (prosome macropain) 26S subunit non-ATPase 13 (PSMD13) mRNA OS=Homo sapiens PE=2 SV=1
42274	A8K4I8	83.68	18	6	6	Y	33252	cDNA FLJ78131 highly similar to Homo sapiens nipsnap homolog 1 (C. elegans) (NIPSNAP1) mRNA OS=Homo sapiens PE=2 SV=1
42275	Q9BPW8	83.68	18	6	6	Y	33310	Protein NipSnap homolog 1 OS=Homo sapiens GN=NIPSNAP1 PE=1 SV=1
43923	B2R8G6	83.54	11	3	3	N	38495	cDNA FLJ93891 Homo sapiens FK506 binding protein 8 38kDa (FKBP8) mRNA OS=Homo sapiens PE=2 SV=1
43924	Q14318	83.54	9	3	3	N	44562	Peptidyl-prolyl cis-trans isomerase FKBP8 OS=Homo sapiens GN=FKBP8 PE=1 SV=2
43925	B7Z6M0	83.54	9	3	3	N	47172	cDNA FLJ56370 highly similar to Homo sapiens FK506 binding protein 8 38kDa (FKBP8) mRNA OS=Homo sapiens PE=2 SV=1
41567	P25398	83.46	52	6	6	Y	14515	40S ribosomal protein S12 OS=Homo sapiens GN=RPS12 PE=1 SV=3
44281	B7ZAJ4	83.41	18	2	2	Y	21618	cDNA FLJ79208 highly similar to Protein-lysine 6-oxidase (EC 1.4.3.13) OS=Homo sapiens PE=2 SV=1
44282	B4DN04	83.41	13	2	2	Y	29319	cDNA FLJ51899 highly similar to Protein-lysine 6-oxidase (EC 1.4.3.13) OS=Homo sapiens PE=2 SV=1
44283	B4DQF8	83.41	9	2	2	Y	42437	Uncharacterized protein OS=Homo sapiens GN=LOX PE=2 SV=1
44284	D0PNI2	83.41	8	2	2	Y	46944	Lysyl oxidase OS=Homo sapiens GN=LOX PE=4 SV=1
44285	Q96PQ9	83.41	8	2	2	Y	46970	Lysyl oxidase OS=Homo sapiens GN=LOX PE=2 SV=1
44286	P28300	83.41	8	2	2	Y	46944	Protein-lysine 6-oxidase OS=Homo sapiens GN=LOX PE=1 SV=2
41617	B7Z4X2	83.34	8	5	5	Y	73161	Uncharacterized protein OS=Homo sapiens GN=LTF PE=2 SV=1
41618	B7ZAL5	83.34	8	5	5	Y	73170	cDNA FLJ79229 highly similar to Lactotransferrin (EC 3.4.21.-) OS=Homo sapiens PE=2 SV=1
41619	E7EQB2	83.34	7	5	5	Y	76626	Lactotransferrin (Fragment) OS=Homo sapiens GN=LTF PE=4 SV=1
41620	B3KSL2	83.34	7	5	5	Y	76753	cDNA FLJ36533 fis clone TRACH2004428 highly similar to Lactotransferrin (EC 3.4.21.-) (Fragment) OS=Homo sapiens PE=2 SV=1
41621	E7ER44	83.34	7	5	5	Y	77970	Lactotransferrin OS=Homo sapiens GN=LTF PE=4 SV=1
41622	Q2TUW9	83.34	7	5	5	Y	77981	Lactoferrin OS=Homo sapiens PE=2 SV=1
41623	P02788	83.34	7	5	5	Y	78182	Lactotransferrin OS=Homo sapiens GN=LTF PE=1 SV=6
41624	Q5EK51	83.34	7	5	5	Y	78322	Lactoferrin OS=Homo sapiens PE=2 SV=1
41625	B3VMW0	83.34	7	5	5	Y	78357	Lactoferrin OS=Homo sapiens PE=2 SV=1
41626	Q5DSM0	83.34	7	5	5	Y	78384	Growth-inhibiting protein 12 OS=Homo sapiens GN=GIG12 PE=2 SV=1
41627	B2MV13	83.34	7	5	5	Y	78396	Lactoferrin OS=Homo sapiens GN=LTF PE=4 SV=1
41628	A8K9U8	83.34	7	5	5	Y	78338	cDNA FLJ75480 highly similar to Human lactoferrin OS=Homo sapiens PE=2 SV=1
41876	P69849	83.27	5	5	5	N	134133	Nodal modulator 3 OS=Homo sapiens GN=NOMO3 PE=2 SV=2
41877	Q15155	83.27	5	5	5	N	134324	Nodal modulator 1 OS=Homo sapiens GN=NOMO1 PE=1 SV=5
41878	Q5JPE7	83.27	5	5	5	N	139439	Nodal modulator 2 OS=Homo sapiens GN=NOMO2 PE=1 SV=1
42697	B4E2Z3	83.17	12	4	4	N	55940	Uncharacterized protein OS=Homo sapiens GN=SLC3A2 PE=2 SV=1
42698	F5H4J7	83.17	10	4	4	N	68054	Uncharacterized protein OS=Homo sapiens GN=SLC3A2 PE=4 SV=1
42699	F5GZS6	83.17	10	4	4	N	64873	Solute carrier family 3 (activators of dibasic and neutral amino acid transport) member 2 OS=Homo sapiens GN=SLC3A2 PE=4 SV=1
42700	P08195	83.17	10	4	4	N	67994	4F2 cell-surface antigen heavy chain OS=Homo sapiens GN=SLC3A2 PE=1 SV=3
42854	F5H7K4	83.14	9	3	3	N	49881	Neutral cholesterol ester hydrolase 1 OS=Homo sapiens GN=NCEH1 PE=4 SV=1
42855	Q6PIU2	83.14	10	3	3	N	45808	Neutral cholesterol ester hydrolase 1 OS=Homo sapiens GN=NCEH1 PE=1 SV=3
42580	F2Z2Y4	82.86	24	4	4	N	30638	Pyridoxal (pyridoxine vitamin B6) kinase OS=Homo sapiens GN=PDXK PE=4 SV=1
42581	O00764	82.86	21	4	4	N	35102	Pyridoxal kinase OS=Homo sapiens GN=PDXK PE=1 SV=1
43907	Q9UH62	82.79	13	3	3	Y	42501	Armadillo repeat-containing X-linked protein 3 OS=Homo sapiens GN=ARMCX3 PE=1 SV=1
43811	Q5JXY0	82.54	22	3	3	Y	20754	Microfibrillar-associated protein 2 OS=Homo sapiens GN=MFAP2 PE=2 SV=1
43812	P55001	82.54	22	3	3	Y	20826	Microfibrillar-associated protein 2 OS=Homo sapiens GN=MFAP2 PE=2 SV=1
41105	B1APW5	82.52	8	7	4	Y	129403	ATPase Ca++ transporting plasma membrane 4 OS=Homo sapiens GN=ATP2B4 PE=2 SV=1
41106	A7E2D8	82.52	8	7	4	Y	128831	ATP2B4 protein OS=Homo sapiens GN=ATP2B4 PE=2 SV=1
41107	Q68DH9	82.52	8	7	4	Y	133874	Putative uncharacterized protein DKFZp686M088 OS=Homo sapiens GN=DKFZp686M088 PE=2 SV=1
41108	P23634	82.52	7	7	4	Y	137920	Plasma membrane calcium-transporting ATPase 4 OS=Homo sapiens GN=ATP2B4 PE=1 SV=2
42626	B4DFA2	82.18	7	4	4	Y	71584	N-ethylmaleimide-sensitive factor OS=Homo sapiens GN=NSF PE=2 SV=1
42627	B7Z9U2	82.18	7	4	4	Y	72229	cDNA FLJ78956 highly similar to Vesicle-fusing ATPase (EC 3.6.4.6) OS=Homo sapiens PE=2 SV=1
42628	B4DH19	82.18	7	4	4	Y	72259	cDNA FLJ54615 highly similar to Vesicle-fusing ATPase (EC 3.6.4.6) OS=Homo sapiens PE=2 SV=1
42629	B4DGR3	82.18	6	4	4	Y	77877	cDNA FLJ54349 highly similar to Vesicle-fusing ATPase (EC 3.6.4.6) OS=Homo sapiens PE=2 SV=1
42630	F5H2E1	82.18	6	4	4	Y	77937	Uncharacterized protein OS=Homo sapiens GN=NSF PE=3 SV=1
42631	B4DSK5	82.18	6	4	4	Y	77961	cDNA FLJ54381 highly similar to Vesicle-fusing ATPase (EC 3.6.4.6) OS=Homo sapiens PE=2 SV=1
42632	B7Z5J7	82.18	6	4	4	Y	82058	cDNA FLJ58682 highly similar to Vesicle-fusing ATPase (EC 3.6.4.6) OS=Homo sapiens PE=2 SV=1
42633	P46459	82.18	6	4	4	Y	82594	Vesicle-fusing ATPase OS=Homo sapiens GN=NSF PE=1 SV=3
42135	O43681	82.15	17	4	4	Y	38793	ATPase ASNA1 OS=Homo sapiens GN=ASNA1 PE=1 SV=2
42243	Q06210	82.09	8	5	5	Y	78806	Glucosamine--fructose-6-phosphate aminotransferase [isomerizing] 1 OS=Homo sapiens GN=GFPT1 PE=1 SV=3
42756	B7Z806	82.02	8	4	4	Y	75113	Uncharacterized protein OS=Homo sapiens GN=GYS1 PE=2 SV=1
42757	Q9BTT9	82.02	8	4	4	Y	76483	GYS1 protein OS=Homo sapiens GN=GYS1 PE=2 SV=1
42758	B7Z6I6	82.02	8	4	4	Y	77557	cDNA FLJ54059 highly similar to Glycogen (starch) synthase muscle (EC 2.4.1.11) OS=Homo sapiens PE=2 SV=1
42759	A8K6K7	82.02	7	4	4	Y	83814	cDNA FLJ76881 highly similar to Homo sapiens glycogen synthase 1 (muscle) (GYS1) mRNA OS=Homo sapiens PE=2 SV=1
42760	Q53ER0	82.02	7	4	4	Y	83858	Glycogen synthase 1 (Muscle) variant (Fragment) OS=Homo sapiens PE=2 SV=1
42761	P13807	82.02	7	4	4	Y	83786	Glycogen [starch] synthase muscle OS=Homo sapiens GN=GYS1 PE=1 SV=2
42115	F2Z388	81.95	43	6	6	N	10645	Ribosomal protein L35 OS=Homo sapiens GN=RPL35 PE=3 SV=1
42116	H0Y3A0	81.95	43	6	6	N	10632	Ribosomal protein L35 (Fragment) OS=Homo sapiens GN=RPL35 PE=3 SV=1
42117	P42766	81.95	33	6	6	N	14551	60S ribosomal protein L35 OS=Homo sapiens GN=RPL35 PE=1 SV=2
43020	Q96PK6	81.83	7	4	3	Y	69492	RNA-binding protein 14 OS=Homo sapiens GN=RBM14 PE=1 SV=2
42423	Q14165	81.82	23	4	4	N	32234	Malectin OS=Homo sapiens GN=MLEC PE=1 SV=1
41139	A4D0U5	81.78	28	8	8	Y	47996	Testis derived transcript (3 LIM domains) OS=Homo sapiens GN=TES PE=4 SV=1
41140	Q9UGI8	81.78	28	8	8	Y	47996	Testin OS=Homo sapiens GN=TES PE=1 SV=1
41141	H0Y2M4	81.78	28	8	8	Y	48011	Testis-derived transcript (3 LIM domains) OS=Homo sapiens GN=TES PE=4 SV=1
41889	P30837	81.71	13	6	6	N	57206	Aldehyde dehydrogenase X mitochondrial OS=Homo sapiens GN=ALDH1B1 PE=1 SV=3
42979	Q96CX2	81.32	18	4	4	Y	35701	BTB/POZ domain-containing protein KCTD12 OS=Homo sapiens GN=KCTD12 PE=1 SV=1
42980	B3KY04	81.32	18	4	4	Y	35731	cDNA FLJ46506 fis clone THYMU3030752 highly similar to BTB/POZ domain-containing protein KCTD12 OS=Homo sapiens PE=2 SV=1
44024	P46108	81.29	14	3	3	N	33831	Adapter molecule crk OS=Homo sapiens GN=CRK PE=1 SV=2
42001	P49207	81.25	42	8	8	Y	13293	60S ribosomal protein L34 OS=Homo sapiens GN=RPL34 PE=1 SV=3
42207	B3KU28	81.16	12	6	6	Y	95152	Lon protease homolog OS=Homo sapiens PE=2 SV=1
42208	Q2VPA0	81.16	12	6	6	Y	95097	Lon protease homolog (Fragment) OS=Homo sapiens GN=LONP1 PE=2 SV=1
42209	Q8N8K8	81.16	11	6	6	Y	100397	Lon protease homolog OS=Homo sapiens PE=2 SV=1
42210	B3KXS5	81.16	11	6	6	Y	103105	Lon protease homolog OS=Homo sapiens GN=LONP1 PE=2 SV=1
42211	E5KMI6	81.16	11	6	6	Y	106503	Lon protease homolog OS=Homo sapiens PE=3 SV=1
42212	E5KMH8	81.16	11	6	6	Y	106503	Lon protease homolog OS=Homo sapiens PE=3 SV=1
42213	P36776	81.16	11	6	6	Y	106489	Lon protease homolog mitochondrial OS=Homo sapiens GN=LONP1 PE=1 SV=2
42917	Q8TC12	80.5	13	3	3	Y	35386	Retinol dehydrogenase 11 OS=Homo sapiens GN=RDH11 PE=1 SV=2
43522	B7Z5Z7	80.49	28	3	3	Y	15012	cDNA FLJ53648 highly similar to Protein NDRG1 OS=Homo sapiens PE=2 SV=1
43523	E7ESM1	80.49	28	3	3	Y	15000	N-myc downstream-regulated 1 OS=Homo sapiens GN=NDRG1 PE=4 SV=1
43524	B3KWB2	80.49	19	3	3	Y	22079	cDNA FLJ42719 fis clone BRAMY3010492 highly similar to Protein NDRG1 OS=Homo sapiens PE=2 SV=1
43525	B7Z505	80.49	18	3	3	Y	23938	Uncharacterized protein OS=Homo sapiens GN=NDRG1 PE=2 SV=1
43526	B3KR80	80.49	12	3	3	Y	33650	N-myc downstream regulated gene 1 isoform CRA_a OS=Homo sapiens GN=NDRG1 PE=2 SV=1
43527	Q8N959	80.49	12	3	3	Y	35226	cDNA FLJ38330 fis clone FCBBF3025280 highly similar to NDRG1 PROTEIN OS=Homo sapiens PE=2 SV=1
43528	E9PDL6	80.49	12	3	3	Y	35297	N-myc downstream-regulated 1 OS=Homo sapiens GN=NDRG1 PE=4 SV=2
43529	B7Z446	80.49	12	3	3	Y	35521	Uncharacterized protein OS=Homo sapiens GN=NDRG1 PE=2 SV=1
43530	B3KU62	80.49	11	3	3	Y	38574	cDNA FLJ39243 fis clone OCBBF2008283 highly similar to Protein NDRG1 OS=Homo sapiens PE=2 SV=1
43531	Q92597	80.49	10	3	3	Y	42835	Protein NDRG1 OS=Homo sapiens GN=NDRG1 PE=1 SV=1
43532	Q597H1	80.49	10	3	3	Y	42819	Transformation-related protein 14 OS=Homo sapiens GN=TRG14 PE=2 SV=1
42056	P51153	80.46	23	4	3	N	22774	Ras-related protein Rab-13 OS=Homo sapiens GN=RAB13 PE=1 SV=1
42057	Q504R6	80.46	19	4	3	N	27199	RAB13 protein (Fragment) OS=Homo sapiens GN=RAB13 PE=2 SV=1
42837	Q53GE2	80.41	18	3	2	N	32967	Capping protein (Actin filament) muscle Z-line alpha 2 variant (Fragment) OS=Homo sapiens PE=2 SV=1
42838	Q53GC7	80.41	18	3	2	N	32967	Capping protein (Actin filament) muscle Z-line alpha 2 variant (Fragment) OS=Homo sapiens PE=2 SV=1
42839	A4D0V4	80.41	18	3	2	N	32949	Capping protein (Actin filament) muscle Z-line alpha 2 OS=Homo sapiens GN=CAPZA2 PE=2 SV=1
42840	A8MW68	80.41	18	3	2	N	33066	Uncharacterized protein OS=Homo sapiens GN=CAPZA2 PE=4 SV=1
42841	P47755	80.41	18	3	2	N	32949	F-actin-capping protein subunit alpha-2 OS=Homo sapiens GN=CAPZA2 PE=1 SV=3
44497	G3V279	80.25	35	2	2	Y	8203	Enhancer of rudimentary homolog (Drosophila) OS=Homo sapiens GN=ERH PE=4 SV=1
44499	P84090	80.25	24	2	2	Y	12259	Enhancer of rudimentary homolog OS=Homo sapiens GN=ERH PE=1 SV=1
43050	F8W1K5	80.24	40	3	3	Y	11662	Canopy 2 homolog (zebrafish) (Fragment) OS=Homo sapiens GN=CNPY2 PE=4 SV=1
43051	F8VXJ7	80.24	24	3	3	Y	19052	Canopy 2 homolog (zebrafish) (Fragment) OS=Homo sapiens GN=CNPY2 PE=4 SV=1
43052	Q9Y2B0	80.24	23	3	3	Y	20652	Protein canopy homolog 2 OS=Homo sapiens GN=CNPY2 PE=1 SV=1
43053	F8W031	80.24	16	3	3	Y	29224	Uncharacterized protein (Fragment) OS=Homo sapiens PE=4 SV=1
43927	P61160	80.23	14	4	4	Y	44761	Actin-related protein 2 OS=Homo sapiens GN=ACTR2 PE=1 SV=1
42912	P24534	80.05	41	8	5	Y	24764	Elongation factor 1-beta OS=Homo sapiens GN=EEF1B2 PE=1 SV=3
42379	P51571	79.92	34	5	5	N	18999	Translocon-associated protein subunit delta OS=Homo sapiens GN=SSR4 PE=1 SV=1
42267	Q15293	79.84	19	5	5	Y	38890	Reticulocalbin-1 OS=Homo sapiens GN=RCN1 PE=1 SV=1
42944	B4DMZ0	79.76	10	3	3	N	42097	cDNA FLJ55227 highly similar to Tyrosine-protein kinase CSK (EC 2.7.10.2) OS=Homo sapiens PE=2 SV=1
42945	Q53EL3	79.76	8	3	3	N	50617	C-src tyrosine kinase variant (Fragment) OS=Homo sapiens PE=2 SV=1
42946	B5BU52	79.76	8	3	3	N	50674	C-src tyrosine kinase OS=Homo sapiens GN=CSK PE=2 SV=1
42947	B2R6Q4	79.76	8	3	3	N	50704	C-src tyrosine kinase isoform CRA_a OS=Homo sapiens GN=CSK PE=2 SV=1
42948	A8K3B6	79.76	8	3	3	N	50702	cDNA FLJ78579 highly similar to Homo sapiens c-src tyrosine kinase (CSK) mRNA OS=Homo sapiens PE=2 SV=1
42949	P41240	79.76	8	3	3	N	50704	Tyrosine-protein kinase CSK OS=Homo sapiens GN=CSK PE=1 SV=1
41366	B2R4W8	79.65	61	8	8	Y	14840	HCG1994130 isoform CRA_a OS=Homo sapiens GN=hCG_1994130 PE=2 SV=1
41367	P62244	79.65	61	8	8	Y	14840	40S ribosomal protein S15a OS=Homo sapiens GN=RPS15A PE=1 SV=2
44338	O95865	79.46	14	2	2	Y	29644	N(G) N(G)-dimethylarginine dimethylaminohydrolase 2 OS=Homo sapiens GN=DDAH2 PE=1 SV=1
42087	B4E0E9	79.41	21	5	5	Y	48639	cDNA FLJ55046 highly similar to Methionyl-tRNA synthetase (EC 6.1.1.10) OS=Homo sapiens PE=2 SV=1
42088	B3KVK7	79.41	16	5	5	Y	61816	Uncharacterized protein OS=Homo sapiens GN=MARS PE=2 SV=1
42089	A8K492	79.41	10	5	5	Y	101144	cDNA FLJ76789 highly similar to Homo sapiens methionine-tRNA synthetase (MARS) mRNA OS=Homo sapiens PE=2 SV=1
42090	P56192	79.41	10	5	5	Y	101116	Methionine--tRNA ligase cytoplasmic OS=Homo sapiens GN=MARS PE=1 SV=2
41778	H2N333	79.3	11	7	7	Y	95677	Promyelocytic leukemia OS=Homo sapiens GN=PML PE=4 SV=1
41779	P29590	79.3	11	7	7	Y	97551	Protein PML OS=Homo sapiens GN=PML PE=1 SV=3
42974	Q53HH4	79.27	11	3	3	Y	52138	Ras-GTPase-activating protein SH3-domain-binding protein variant (Fragment) OS=Homo sapiens PE=2 SV=1
42975	Q5U0Q1	79.27	11	3	3	Y	52164	Putative uncharacterized protein DKFZp686L1159 OS=Homo sapiens GN=DKFZp686L1159 PE=2 SV=1
42976	Q13283	79.27	11	3	3	Y	52164	Ras GTPase-activating protein-binding protein 1 OS=Homo sapiens GN=G3BP1 PE=1 SV=1
42977	Q6FI03	79.27	11	3	3	Y	52164	G3BP protein OS=Homo sapiens GN=G3BP PE=2 SV=1
44464	O15173	79.09	11	3	3	N	23818	Membrane-associated progesterone receptor component 2 OS=Homo sapiens GN=PGRMC2 PE=1 SV=1
42670	Q6NW36	79.06	22	8	6	Y	49127	Proteasome (Prosome macropain) 26S subunit ATPase 1 OS=Homo sapiens GN=PSMC1 PE=2 SV=1
42671	Q53HB3	79.06	22	8	6	Y	49213	Proteasome 26S ATPase subunit 1 variant (Fragment) OS=Homo sapiens PE=2 SV=1
42672	Q53XL8	79.06	22	8	6	Y	49185	Proteasome (Prosome macropain) 26S subunit ATPase 1 OS=Homo sapiens GN=PSMC1 PE=2 SV=1
42673	P62191	79.06	22	8	6	Y	49185	26S protease regulatory subunit 4 OS=Homo sapiens GN=PSMC1 PE=1 SV=1
42245	Q5VY30	79.03	28	5	5	Y	22944	Retinol binding protein 4 plasma OS=Homo sapiens GN=RBP4 PE=2 SV=1
42246	A6NCP9	79.03	28	5	5	Y	22974	Retinol binding protein 4 plasma OS=Homo sapiens GN=RBP4 PE=3 SV=2
42247	P02753	79.03	28	5	5	Y	23010	Retinol-binding protein 4 OS=Homo sapiens GN=RBP4 PE=1 SV=3
42905	P42785	78.95	7	4	4	Y	55800	Lysosomal Pro-X carboxypeptidase OS=Homo sapiens GN=PRCP PE=1 SV=1
42328	B1ANK7	78.81	12	4	4	N	54637	Fumarate hydratase OS=Homo sapiens GN=FH PE=2 SV=1
42329	P07954	78.81	12	4	4	N	54637	Fumarate hydratase mitochondrial OS=Homo sapiens GN=FH PE=1 SV=3
41824	P28074	78.74	22	5	5	N	28480	Proteasome subunit beta type-5 OS=Homo sapiens GN=PSMB5 PE=1 SV=3
43125	Q5JXJ2	78.71	44	4	4	Y	16135	Proteasome subunit alpha type OS=Homo sapiens GN=PSMA7 PE=2 SV=1
43126	H0UI83	78.71	39	4	4	Y	18254	Proteasome subunit alpha type OS=Homo sapiens GN=hCG_41772 PE=3 SV=1
43127	Q05DH1	78.71	27	4	4	Y	26714	Proteasome subunit alpha type (Fragment) OS=Homo sapiens GN=PSMA7 PE=2 SV=1
43128	O14818	78.71	26	4	4	Y	27887	Proteasome subunit alpha type-7 OS=Homo sapiens GN=PSMA7 PE=1 SV=1
42868	O00116	78.49	8	3	3	Y	72912	Alkyldihydroxyacetonephosphate synthase peroxisomal OS=Homo sapiens GN=AGPS PE=1 SV=1
42863	B4DWH3	78.45	8	3	3	Y	65765	Matrix metallopeptidase 2 (gelatinase A 72kDa gelatinase 72kDa type IV collagenase) OS=Homo sapiens GN=MMP2 PE=2 SV=1
42864	E9PE45	78.45	7	3	3	Y	68831	Matrix metallopeptidase 2 (gelatinase A 72kDa gelatinase 72kDa type IV collagenase) OS=Homo sapiens GN=MMP2 PE=4 SV=1
42865	P08253	78.45	7	3	3	Y	73882	72 kDa type IV collagenase OS=Homo sapiens GN=MMP2 PE=1 SV=2
42551	B2RCZ7	78.43	27	5	5	Y	24956	Ethylmalonic encephalopathy 1 isoform CRA_a OS=Homo sapiens GN=ETHE1 PE=2 SV=1
42552	O95571	78.43	24	5	5	Y	27873	Protein ETHE1 mitochondrial OS=Homo sapiens GN=ETHE1 PE=1 SV=2
43600	P00747	78.38	4	3	3	Y	90569	Plasminogen OS=Homo sapiens GN=PLG PE=1 SV=2
43601	B2R7F8	78.38	4	3	3	Y	90539	cDNA FLJ93426 highly similar to Homo sapiens plasminogen (PLG) mRNA OS=Homo sapiens PE=2 SV=1
44305	Q02413	78.35	3	2	2	Y	113748	Desmoglein-1 OS=Homo sapiens GN=DSG1 PE=1 SV=2
44419	G3V4F7	78.29	8	3	3	Y	48670	Signal recognition particle 54kDa OS=Homo sapiens GN=SRP54 PE=4 SV=1
44421	B4DUW6	78.29	7	3	3	Y	50369	Uncharacterized protein OS=Homo sapiens GN=SRP54 PE=2 SV=1
44422	B4DDS7	78.29	7	3	3	Y	51621	cDNA FLJ54343 highly similar to Signal recognition particle 54 kDa protein OS=Homo sapiens PE=2 SV=1
44423	P61011	78.29	7	3	3	Y	55705	Signal recognition particle 54 kDa protein OS=Homo sapiens GN=SRP54 PE=1 SV=1
42458	P01023	78.26	2	6	5	N	163290	Alpha-2-macroglobulin OS=Homo sapiens GN=A2M PE=1 SV=3
42460	H0YGH4	78.26	2	6	5	N	164940	Alpha-2-macroglobulin OS=Homo sapiens GN=A2M PE=4 SV=1
41807	Q04917	77.98	32	9	4	N	28219	14-3-3 protein eta OS=Homo sapiens GN=YWHAH PE=1 SV=4
42851	P36955	77.81	9	3	3	N	46312	Pigment epithelium-derived factor OS=Homo sapiens GN=SERPINF1 PE=1 SV=4
42852	F1T092	77.81	9	3	3	N	46312	Pigment epithelium-derived factor OS=Homo sapiens GN=SERPINF1 PE=2 SV=1
42937	A8K897	77.74	4	3	3	N	93382	cDNA FLJ78686 highly similar to Homo sapiens nucleoporin 93kDa (NUP93) mRNA OS=Homo sapiens PE=2 SV=1
42938	Q8N1F7	77.74	4	3	3	N	93488	Nuclear pore complex protein Nup93 OS=Homo sapiens GN=NUP93 PE=1 SV=2
42856	B4E054	77.55	10	3	3	N	52712	cDNA FLJ58444 highly similar to Vacuolar ATP synthase subunit H (EC 3.6.3.14) OS=Homo sapiens PE=2 SV=1
42857	E9PGE6	77.55	10	3	3	N	52944	Uncharacterized protein OS=Homo sapiens GN=ATP6V1H PE=4 SV=1
42858	B3KUZ7	77.55	10	3	3	N	55911	cDNA FLJ40986 fis clone UTERU2014898 highly similar to Vacuolar ATP synthase subunit H (EC 3.6.3.14) OS=Homo sapiens PE=2 SV=1
42859	Q9UI12	77.55	10	3	3	N	55883	V-type proton ATPase subunit H OS=Homo sapiens GN=ATP6V1H PE=1 SV=1
43792	B4E3K9	77.46	31	4	4	N	18262	Superoxide dismutase OS=Homo sapiens GN=SOD2 PE=2 SV=1
43793	B3KUK2	77.46	28	4	4	N	19730	Superoxide dismutase OS=Homo sapiens GN=SOD2 PE=2 SV=1
43794	Q7Z7M4	77.46	23	4	4	N	23673	Superoxide dismutase (Fragment) OS=Homo sapiens GN=SOD2 PE=2 SV=1
43795	P04179	77.46	23	4	4	N	24722	Superoxide dismutase [Mn] mitochondrial OS=Homo sapiens GN=SOD2 PE=1 SV=2
42337	B3KS71	77.36	15	5	5	Y	39991	cDNA FLJ35671 fis clone SPLEN2018180 highly similar to Cartilage-associated protein OS=Homo sapiens PE=2 SV=1
42338	C9JP16	77.36	14	5	5	Y	41433	Cartilage-associated protein OS=Homo sapiens GN=CRTAP PE=4 SV=1
42339	B3KX16	77.36	13	5	5	Y	43492	cDNA FLJ44469 fis clone UTERU2026090 highly similar to Cartilage-associated protein OS=Homo sapiens PE=2 SV=1
42341	Q8NB01	77.36	13	5	5	Y	44997	Uncharacterized protein OS=Homo sapiens GN=CRTAP PE=2 SV=1
42342	O75718	77.36	12	5	5	Y	46562	Cartilage-associated protein OS=Homo sapiens GN=CRTAP PE=1 SV=1
42343	B3KME2	77.36	12	5	5	Y	46504	cDNA FLJ10772 fis clone NT2RP4000243 highly similar to Cartilage-associated protein OS=Homo sapiens PE=2 SV=1
42366	E9M4D4	77.26	54	5	5	Y	10783	Hemoglobin alpha-1 globin chain (Fragment) OS=Homo sapiens GN=HBA1 PE=3 SV=1
42367	D1MGQ2	77.26	38	5	5	Y	15258	Alpha-2 globin chain OS=Homo sapiens GN=HBA2 PE=3 SV=1
42368	P69905	77.26	38	5	5	Y	15258	Hemoglobin subunit alpha OS=Homo sapiens GN=HBA1 PE=1 SV=2
45315	P13693	77.23	15	3	3	N	19595	Translationally-controlled tumor protein OS=Homo sapiens GN=TPT1 PE=1 SV=1
45316	Q5W0H4	77.23	14	3	3	N	21526	Tumor protein translationally-controlled 1 OS=Homo sapiens GN=TPT1 PE=2 SV=1
42069	Q53SW4	76.99	15	4	4	Y	38161	Putative uncharacterized protein NDUFA10 (Fragment) OS=Homo sapiens GN=NDUFA10 PE=2 SV=1
42070	Q7Z518	76.99	14	4	4	Y	40677	NADH dehydrogenase OS=Homo sapiens PE=2 SV=1
42071	O95299	76.99	14	4	4	Y	40751	NADH dehydrogenase [ubiquinone] 1 alpha subcomplex subunit 10 mitochondrial OS=Homo sapiens GN=NDUFA10 PE=1 SV=1
42072	A8K413	76.99	14	4	4	Y	40750	cDNA FLJ76144 highly similar to Homo sapiens NADH dehydrogenase (ubiquinone) 1 alpha subcomplex 10 42kDa (NDUFA10) mRNA OS=Homo sapiens PE=2 SV=1
42073	C9JGP9	76.99	14	4	4	Y	40837	NADH dehydrogenase (ubiquinone) 1 alpha subcomplex 10 42kDa OS=Homo sapiens GN=NDUFA10 PE=4 SV=2
42074	E7ESZ7	76.99	13	4	4	Y	44738	NADH dehydrogenase (ubiquinone) 1 alpha subcomplex 10 42kDa OS=Homo sapiens GN=NDUFA10 PE=4 SV=1
43549	Q71V88	76.9	12	3	3	Y	27614	Opa-interacting protein OIP1 (Fragment) OS=Homo sapiens PE=2 SV=1
43551	F2ZC06	76.9	7	3	3	Y	47629	Thyroid hormone receptor interacting protein 6 isoform 1 OS=Homo sapiens GN=TRIP6i1 PE=2 SV=1
43552	Q15654	76.9	7	3	3	Y	50288	Thyroid receptor-interacting protein 6 OS=Homo sapiens GN=TRIP6 PE=1 SV=3
41990	P62847	76.89	43	6	6	N	15423	40S ribosomal protein S24 OS=Homo sapiens GN=RPS24 PE=1 SV=1
43813	Q14554	76.79	9	4	4	Y	59594	Protein disulfide-isomerase A5 OS=Homo sapiens GN=PDIA5 PE=1 SV=1
44306	B4E1L0	76.77	8	2	2	Y	47939	Adenylosuccinate synthetase OS=Homo sapiens PE=2 SV=1
44307	F8W9D6	76.77	8	2	2	Y	47911	Adenylosuccinate synthetase OS=Homo sapiens GN=ADSS PE=3 SV=1
44308	P30520	76.77	8	2	2	Y	50097	Adenylosuccinate synthetase isozyme 2 OS=Homo sapiens GN=ADSS PE=1 SV=3
41715	Q9BR63	76.75	12	6	6	N	65701	FARSB protein (Fragment) OS=Homo sapiens GN=FARSB PE=2 SV=2
41716	A8K666	76.75	12	6	6	N	66044	cDNA FLJ75460 highly similar to Homo sapiens phenylalanine-tRNA synthetase-like beta subunit mRNA OS=Homo sapiens PE=2 SV=1
41717	Q9NSD9	76.75	12	6	6	N	66116	Phenylalanine--tRNA ligase beta subunit OS=Homo sapiens GN=FARSB PE=1 SV=3
42762	G3V1S6	76.64	10	4	4	Y	60794	UDP-N-acetyl-alpha-D-galactosamine:polypeptide N-acetylgalactosaminyltransferase 2 (GalNAc-T2) OS=Homo sapiens GN=GALNT2 PE=3 SV=1
42763	Q10471	76.64	9	4	4	Y	64733	Polypeptide N-acetylgalactosaminyltransferase 2 OS=Homo sapiens GN=GALNT2 PE=1 SV=1
42860	Q86VP6	76.38	4	3	3	Y	136375	Cullin-associated NEDD8-dissociated protein 1 OS=Homo sapiens GN=CAND1 PE=1 SV=2
42861	A8K8U1	76.38	4	3	3	Y	136317	cDNA FLJ77762 highly similar to Homo sapiens cullin-associated and neddylation-dissociated 1 (CAND1) mRNA OS=Homo sapiens PE=2 SV=1
43354	Q05BW9	76.05	10	3	2	Y	64507	PAPSS1 protein (Fragment) OS=Homo sapiens GN=PAPSS1 PE=2 SV=1
43355	Q6IAX6	76.05	9	3	2	Y	70833	3'-phosphoadenosine 5'-phosphosulfate synthase 1 OS=Homo sapiens GN=PAPSS1 PE=2 SV=1
43356	O43252	76.05	9	3	2	Y	70833	Bifunctional 3'-phosphoadenosine 5'-phosphosulfate synthase 1 OS=Homo sapiens GN=PAPSS1 PE=1 SV=2
42965	Q9UBX5	75.87	7	3	3	Y	50181	Fibulin-5 OS=Homo sapiens GN=FBLN5 PE=1 SV=1
42966	Q6IAL4	75.87	7	3	3	Y	50181	FBLN5 protein OS=Homo sapiens GN=FBLN5 PE=2 SV=1
42967	G3V4U0	75.87	7	3	3	Y	50881	Fibulin 5 OS=Homo sapiens GN=FBLN5 PE=4 SV=1
41987	Q6FH10	75.55	21	8	8	Y	39747	DCN protein OS=Homo sapiens GN=DCN PE=2 SV=1
41988	P07585	75.55	21	8	8	Y	39747	Decorin OS=Homo sapiens GN=DCN PE=1 SV=1
43329	P14174	75.53	43	5	5	Y	12476	Macrophage migration inhibitory factor OS=Homo sapiens GN=MIF PE=1 SV=4
44512	P27694	75.51	6	2	2	N	68138	Replication protein A 70 kDa DNA-binding subunit OS=Homo sapiens GN=RPA1 PE=1 SV=2
43684	C9JEV6	75.32	13	3	3	N	32018	N-acetylglucosamine kinase OS=Homo sapiens GN=NAGK PE=4 SV=3
43685	Q9UJ70	75.32	11	3	3	N	37376	N-acetyl-D-glucosamine kinase OS=Homo sapiens GN=NAGK PE=1 SV=4
43686	B4DLZ5	75.32	10	3	3	N	42038	N-acetylglucosamine kinase OS=Homo sapiens GN=NAGK PE=2 SV=1
43349	A0PJ92	75.19	13	5	5	Y	49757	NOP56 protein (Fragment) OS=Homo sapiens GN=NOP56 PE=2 SV=1
43350	O00567	75.19	10	5	5	Y	66050	Nucleolar protein 56 OS=Homo sapiens GN=NOP56 PE=1 SV=4
43351	A8K9K6	75.19	10	5	5	Y	65978	cDNA FLJ76962 highly similar to Homo sapiens nucleolar protein 5A (56kDa with KKE/D repeat) (NOL5A) mRNA OS=Homo sapiens PE=2 SV=1
42405	B4DTA2	74.99	20	4	3	Y	30214	cDNA FLJ60148 highly similar to Homo sapiens heterogeneous nuclear ribonucleoprotein D-like (HNRPDL) transcript variant 2 mRNA OS=Homo sapiens PE=2 SV=1
42407	O14979	74.99	13	4	3	Y	46438	Heterogeneous nuclear ribonucleoprotein D-like OS=Homo sapiens GN=HNRPDL PE=1 SV=3
42239	C9JZD1	74.73	43	4	4	N	11546	Actin-related protein 2/3 complex subunit 3 21kDa (Fragment) OS=Homo sapiens GN=ARPC3 PE=4 SV=1
42249	B4DM63	74.73	26	4	4	N	19061	Uncharacterized protein OS=Homo sapiens GN=ARPC3 PE=2 SV=1
42252	B2R4D5	74.73	24	4	4	N	20521	cDNA FLJ92050 highly similar to Homo sapiens actin related protein 2/3 complex subunit 3 21kDa (ARPC3) mRNA OS=Homo sapiens PE=2 SV=1
42253	Q2LE71	74.73	24	4	4	N	20565	Actin related protein 2/3 complex OS=Homo sapiens GN=ARPC3 PE=2 SV=1
42254	O15145	74.73	24	4	4	N	20547	Actin-related protein 2/3 complex subunit 3 OS=Homo sapiens GN=ARPC3 PE=1 SV=3
43821	Q6FG59	74.65	11	3	3	N	44453	CDC37 protein OS=Homo sapiens GN=CDC37 PE=2 SV=1
43822	Q16543	74.65	11	3	3	N	44468	Hsp90 co-chaperone Cdc37 OS=Homo sapiens GN=CDC37 PE=1 SV=1
44529	C9JDR0	74.59	13	2	2	Y	28146	NAD(P)-dependent steroid dehydrogenase-like (Fragment) OS=Homo sapiens GN=NSDHL PE=3 SV=1
44530	Q15738	74.59	9	2	2	Y	41900	Sterol-4-alpha-carboxylate 3-dehydrogenase decarboxylating OS=Homo sapiens GN=NSDHL PE=1 SV=2
42958	B4DRV4	74.55	24	4	4	Y	24702	cDNA FLJ55667 highly similar to Secreted protein acidic and rich in cysteine OS=Homo sapiens PE=2 SV=1
42959	B2RDL6	74.55	17	4	4	Y	34590	cDNA FLJ96669 highly similar to Homo sapiens secreted protein acidic cysteine-rich (osteonectin)(SPARC) mRNA OS=Homo sapiens PE=2 SV=1
42960	P09486	74.55	17	4	4	Y	34632	SPARC OS=Homo sapiens GN=SPARC PE=1 SV=1
42961	D3DQH8	74.55	16	4	4	Y	36051	Secreted protein acidic cysteine-rich (Osteonectin) isoform CRA_a OS=Homo sapiens GN=SPARC PE=4 SV=1
42915	P50416	74.51	5	3	3	Y	88368	Carnitine O-palmitoyltransferase 1 liver isoform OS=Homo sapiens GN=CPT1A PE=1 SV=2
42916	B2RAQ8	74.51	5	3	3	Y	88340	cDNA FLJ95058 highly similar to Homo sapiens carnitine palmitoyltransferase 1A (liver) (CPT1A) nuclear gene encoding mitochondrial protein mRNA OS=Homo sapiens PE=2 SV=1
43308	Q5TB52	74.39	8	3	2	Y	69501	3'-phosphoadenosine 5'-phosphosulfate synthase 2 OS=Homo sapiens GN=PAPSS2 PE=2 SV=1
43309	O95340	74.39	8	3	2	Y	69501	Bifunctional 3'-phosphoadenosine 5'-phosphosulfate synthase 2 OS=Homo sapiens GN=PAPSS2 PE=1 SV=2
43310	E7ER89	74.39	8	3	2	Y	69998	3'-phosphoadenosine 5'-phosphosulfate synthase 2 OS=Homo sapiens GN=PAPSS2 PE=3 SV=2
43311	H0Y373	74.39	8	3	2	Y	69975	3'-phosphoadenosine 5'-phosphosulfate synthase 2 OS=Homo sapiens GN=PAPSS2 PE=3 SV=1
42999	B2RA56	74.23	8	3	3	Y	61759	cDNA FLJ94705 highly similar to Homo sapiens nicalin (LOC56926) mRNA OS=Homo sapiens PE=2 SV=1
43000	Q969V3	74.23	8	3	3	Y	62974	Nicalin OS=Homo sapiens GN=NCLN PE=1 SV=2
42534	Q6NZ52	74.21	38	5	5	Y	16478	Ribosomal protein L27a OS=Homo sapiens GN=RPL27A PE=2 SV=1
42535	P46776	74.21	38	5	5	Y	16561	60S ribosomal protein L27a OS=Homo sapiens GN=RPL27A PE=1 SV=2
43316	P10301	74.19	27	3	3	Y	23480	Ras-related protein R-Ras OS=Homo sapiens GN=RRAS PE=1 SV=1
44405	F2Z3K9	74.17	9	2	2	N	35880	Extended synaptotagmin-like protein 2 OS=Homo sapiens GN=ESYT2 PE=4 SV=1
44406	A0FGR8	74.17	3	2	2	N	102357	Extended synaptotagmin-2 OS=Homo sapiens GN=ESYT2 PE=1 SV=1
43427	Q53R19	74.02	10	3	3	N	34333	Actin related protein 2/3 complex subunit 2 34kDa isoform CRA_a OS=Homo sapiens GN=ARPC2 PE=2 SV=1
43428	O15144	74.02	10	3	3	N	34333	Actin-related protein 2/3 complex subunit 2 OS=Homo sapiens GN=ARPC2 PE=1 SV=1
44984	B3KQE0	73.96	6	2	2	N	64066	cDNA FLJ90310 fis clone NT2RP2001200 highly similar to Homo sapiens KIAA0676 protein OS=Homo sapiens PE=2 SV=1
44985	A1L3A9	73.96	3	2	2	N	138540	TBC1 domain family member 9B (With GRAM domain) OS=Homo sapiens GN=TBC1D9B PE=2 SV=1
44986	Q66K14	73.96	3	2	2	N	140525	TBC1 domain family member 9B OS=Homo sapiens GN=TBC1D9B PE=1 SV=3
44987	B9A6K8	73.96	3	2	2	N	140497	TBC1 domain family member 9B OS=Homo sapiens GN=TBC1D9B PE=2 SV=1
42567	O00232	73.72	17	5	5	Y	52904	26S proteasome non-ATPase regulatory subunit 12 OS=Homo sapiens GN=PSMD12 PE=1 SV=3
42307	B7Z871	73.54	23	5	5	Y	48517	cDNA FLJ50930 highly similar to Lipoma-preferred partner OS=Homo sapiens PE=2 SV=1
42308	Q93052	73.54	17	5	5	Y	65746	Lipoma-preferred partner OS=Homo sapiens GN=LPP PE=1 SV=1
42309	B7ZLW0	73.54	17	5	5	Y	65774	LPP protein OS=Homo sapiens GN=LPP PE=2 SV=1
42765	Q6IQ37	73.53	5	5	5	Y	126764	DCTN1 protein OS=Homo sapiens GN=DCTN1 PE=2 SV=1
42766	G5E9H4	73.53	5	5	5	Y	126733	Dynactin 1 (P150 glued homolog Drosophila) isoform CRA_a OS=Homo sapiens GN=DCTN1 PE=4 SV=1
42767	E9PFS5	73.53	5	5	5	Y	136820	Dynactin 1 OS=Homo sapiens GN=DCTN1 PE=4 SV=1
42768	B4DM45	73.53	5	5	5	Y	136820	cDNA FLJ56465 highly similar to Dynactin-1 OS=Homo sapiens PE=2 SV=1
42769	E9PGE1	73.53	5	5	5	Y	138750	Dynactin 1 OS=Homo sapiens GN=DCTN1 PE=4 SV=1
42770	E7EUR0	73.53	5	5	5	Y	138899	Uncharacterized protein OS=Homo sapiens GN=DCTN1 PE=4 SV=1
42771	E7EX90	73.53	5	5	5	Y	139094	Uncharacterized protein OS=Homo sapiens GN=DCTN1 PE=4 SV=1
42772	A8MWX9	73.53	5	5	5	Y	139777	Dynactin 1 OS=Homo sapiens GN=DCTN1 PE=4 SV=2
42773	A8MY36	73.53	4	5	5	Y	140886	Dynactin 1 OS=Homo sapiens GN=DCTN1 PE=4 SV=2
42774	Q14203	73.53	4	5	5	Y	141694	Dynactin subunit 1 OS=Homo sapiens GN=DCTN1 PE=1 SV=3
42775	Q6MZZ3	73.53	4	5	5	Y	141550	Putative uncharacterized protein DKFZp686I0746 OS=Homo sapiens GN=DKFZp686I0746 PE=2 SV=1
43373	Q96CP5	73.39	16	4	3	N	53509	PMPCB protein (Fragment) OS=Homo sapiens GN=PMPCB PE=2 SV=2
43374	O75439	73.39	15	4	3	N	54366	Mitochondrial-processing peptidase subunit beta OS=Homo sapiens GN=PMPCB PE=1 SV=2
43375	B3KM34	73.39	15	4	3	N	54386	cDNA FLJ10132 fis clone HEMBA1003046 highly similar to Mitochondrial-processing peptidase subunit beta mitochondrial (EC 3.4.24.64) OS=Homo sapiens PE=2 SV=1
43376	A8K1E9	73.39	15	4	3	N	54250	cDNA FLJ78497 OS=Homo sapiens PE=2 SV=1
43377	G3V0E4	73.39	15	4	3	N	54192	Peptidase (Mitochondrial processing) beta isoform CRA_c OS=Homo sapiens GN=PMPCB PE=3 SV=1
42634	Q5TZX1	73.36	15	4	2	Y	40532	Guanine nucleotide binding protein (G protein) alpha inhibiting activity polypeptide 3 OS=Homo sapiens GN=GNAI3 PE=2 SV=1
42635	P08754	73.36	15	4	2	Y	40532	Guanine nucleotide-binding protein G(k) subunit alpha OS=Homo sapiens GN=GNAI3 PE=1 SV=3
44514	E5RHG8	73.28	34	2	2	N	9960	Transcription elongation factor B (SIII) polypeptide 1 (15kDa elongin C) (Fragment) OS=Homo sapiens GN=TCEB1 PE=4 SV=1
44515	E5RGD9	73.28	31	2	2	N	10832	Transcription elongation factor B (SIII) polypeptide 1 (15kDa elongin C) OS=Homo sapiens GN=TCEB1 PE=4 SV=1
44516	Q15369	73.28	27	2	2	N	12473	Transcription elongation factor B polypeptide 1 OS=Homo sapiens GN=TCEB1 PE=1 SV=1
41738	Q7L576	73.23	5	5	5	N	145182	Cytoplasmic FMR1-interacting protein 1 OS=Homo sapiens GN=CYFIP1 PE=1 SV=1
41739	E7EQ04	73.23	5	5	5	N	145440	Cytoplasmic FMR1-interacting protein 1 OS=Homo sapiens GN=CYFIP1 PE=4 SV=1
41740	B3KWV6	73.23	5	5	5	N	145522	cDNA FLJ43948 fis clone TESTI4014924 highly similar to Homo sapiens cytoplasmic FMR1 interacting protein 1 (CYFIP1) transcript variant 1 mRNA OS=Homo sapiens PE=2 SV=1
43735	D3DNA1	73.21	10	5	5	Y	76751	Integrin beta OS=Homo sapiens GN=ITGB5 PE=3 SV=1
43736	P18084	73.21	9	5	5	Y	88054	Integrin beta-5 OS=Homo sapiens GN=ITGB5 PE=1 SV=1
43897	P46783	73.19	31	5	5	N	18898	40S ribosomal protein S10 OS=Homo sapiens GN=RPS10 PE=1 SV=1
43898	Q59GE4	73.19	29	5	5	N	19860	Ribosomal protein S10 variant (Fragment) OS=Homo sapiens PE=4 SV=1
43626	Q59G71	73.09	9	6	6	N	91863	Tensin 1 (Fragment) OS=Homo sapiens GN=TNS1 PE=2 SV=1
43628	Q0VG54	73.09	5	6	6	N	183068	TNS1 protein OS=Homo sapiens GN=TNS1 PE=2 SV=1
43629	E9PGF5	73.09	5	6	6	N	183223	Tensin 1 OS=Homo sapiens GN=TNS1 PE=4 SV=1
43630	E9PF55	73.09	5	6	6	N	184173	Tensin 1 OS=Homo sapiens GN=TNS1 PE=4 SV=1
43631	Q0VG55	73.09	5	6	6	N	184294	TNS1 protein OS=Homo sapiens GN=TNS1 PE=2 SV=1
43632	Q9HBL0	73.09	5	6	6	N	185700	Tensin-1 OS=Homo sapiens GN=TNS1 PE=1 SV=2
43633	B2RU35	73.09	5	6	6	N	185684	Tensin 1 OS=Homo sapiens GN=TNS1 PE=2 SV=1
43634	A1L0S7	73.09	5	6	6	N	189038	TNS1 protein (Fragment) OS=Homo sapiens GN=TNS1 PE=2 SV=2
43852	Q9Y5M8	73.03	18	3	3	N	29702	Signal recognition particle receptor subunit beta OS=Homo sapiens GN=SRPRB PE=1 SV=3
43853	Q549N5	73.03	18	3	3	N	29702	Signal recognition particle receptor beta subunit OS=Homo sapiens GN=SRPRB PE=2 SV=1
44167	Q86WV6	72.93	13	3	3	Y	42193	Transmembrane protein 173 OS=Homo sapiens GN=TMEM173 PE=1 SV=1
43592	A4FU77	72.87	2	3	3	Y	216181	SNRNP200 protein (Fragment) OS=Homo sapiens GN=SNRNP200 PE=2 SV=1
43593	O75643	72.87	2	3	3	Y	244505	U5 small nuclear ribonucleoprotein 200 kDa helicase OS=Homo sapiens GN=SNRNP200 PE=1 SV=2
43868	Q8N163	72.83	8	4	4	Y	102902	Protein KIAA1967 OS=Homo sapiens GN=KIAA1967 PE=1 SV=2
43869	B3KTJ9	72.83	8	4	4	Y	102930	cDNA FLJ38393 fis clone FEBRA2007212 OS=Homo sapiens PE=2 SV=1
43779	Q92616	72.8	3	5	5	Y	292756	Translational activator GCN1 OS=Homo sapiens GN=GCN1L1 PE=1 SV=6
43780	E1NZA1	72.8	3	5	5	Y	292742	Peroxisome proliferator activated receptor interacting complex protein OS=Homo sapiens GN=PRIC295 PE=2 SV=1
43819	E9PAV3	72.79	3	4	4	Y	205419	Nascent polypeptide-associated complex alpha subunit OS=Homo sapiens GN=NACA PE=4 SV=1
42993	Q9Y2A7	72.52	6	3	3	Y	128790	Nck-associated protein 1 OS=Homo sapiens GN=NCKAP1 PE=1 SV=1
42703	P11233	72.4	26	5	5	N	23567	Ras-related protein Ral-A OS=Homo sapiens GN=RALA PE=1 SV=1
43914	A8K761	72.36	30	4	4	Y	20777	NADH dehydrogenase (Ubiquinone) 1 beta subcomplex 10 22kDa isoform CRA_b OS=Homo sapiens GN=NDUFB10 PE=2 SV=1
43915	O96000	72.36	30	4	4	Y	20777	NADH dehydrogenase [ubiquinone] 1 beta subcomplex subunit 10 OS=Homo sapiens GN=NDUFB10 PE=1 SV=3
44380	Q16647	72.12	5	2	2	N	57104	Prostacyclin synthase OS=Homo sapiens GN=PTGIS PE=1 SV=1
44381	Q6LEN2	72.12	5	2	2	N	57132	Prostacyclin synthase OS=Homo sapiens GN=PTGIS PE=2 SV=1
44383	Q6LEN0	72.12	5	2	2	N	57870	Prostacyclin synthase (Fragment) OS=Homo sapiens GN=PGIS PE=2 SV=1
44754	B4DG42	71.98	11	2	2	Y	31225	Myeloid-associated differentiation marker OS=Homo sapiens GN=MYADM PE=2 SV=1
44755	Q96S97	71.98	10	2	2	Y	35274	Myeloid-associated differentiation marker OS=Homo sapiens GN=MYADM PE=1 SV=2
45132	B4DVI5	71.93	15	2	2	N	20260	cDNA FLJ57896 highly similar to Arylsulfatase A (EC 3.1.6.8) OS=Homo sapiens PE=2 SV=1
45133	F8WCC8	71.93	7	2	2	N	44881	Arylsulfatase A OS=Homo sapiens GN=ARSA PE=4 SV=1
45134	Q63HL5	71.93	6	2	2	N	53758	Putative uncharacterized protein DKFZp686G12235 OS=Homo sapiens GN=DKFZp686G12235 PE=2 SV=1
45135	P15289	71.93	6	2	2	N	53588	Arylsulfatase A OS=Homo sapiens GN=ARSA PE=1 SV=3
45136	B7XD04	71.93	6	2	2	N	53806	Arylsulfatase A OS=Homo sapiens GN=ARSA PE=2 SV=1
43170	Q8NCW8	71.92	17	4	4	Y	34196	3-oxoacyl-CoA thiolase (Fragment) OS=Homo sapiens PE=2 SV=1
43171	F5GXL8	71.92	16	4	4	Y	37258	Acetyl-CoA acyltransferase 1 OS=Homo sapiens GN=ACAA1 PE=3 SV=1
43172	B4DEN6	71.92	16	4	4	Y	37244	cDNA FLJ55549 highly similar to 3-ketoacyl-CoA thiolase peroxisomal (EC 2.3.1.16) OS=Homo sapiens PE=2 SV=1
43173	C9JDE9	71.92	15	4	4	Y	40270	Acetyl-CoA acyltransferase 1 OS=Homo sapiens GN=ACAA1 PE=3 SV=1
43174	P09110	71.92	13	4	4	Y	44292	3-ketoacyl-CoA thiolase peroxisomal OS=Homo sapiens GN=ACAA1 PE=1 SV=2
43214	Q03252	71.92	6	4	2	N	67689	Lamin-B2 OS=Homo sapiens GN=LMNB2 PE=1 SV=3
43324	Q8TCM3	71.79	12	4	4	Y	40278	Putative uncharacterized protein DKFZp547M048 (Fragment) OS=Homo sapiens GN=DKFZp547M048 PE=2 SV=1
43327	F8W6V6	71.79	6	4	4	Y	74048	TRIO and F-actin-binding protein OS=Homo sapiens GN=TRIOBP PE=4 SV=1
43331	Q9H2D6	71.79	2	4	4	Y	261373	TRIO and F-actin-binding protein OS=Homo sapiens GN=TRIOBP PE=1 SV=3
42418	Q9NRX4	71.54	39	4	4	Y	13833	14 kDa phosphohistidine phosphatase OS=Homo sapiens GN=PHPT1 PE=1 SV=1
43325	Q96I24	71.41	6	3	2	N	61640	Far upstream element-binding protein 3 OS=Homo sapiens GN=FUBP3 PE=1 SV=2
43326	A3KFK8	71.41	6	3	2	N	61640	Far upstream element (FUSE) binding protein 3 OS=Homo sapiens GN=FUBP3 PE=2 SV=1
44324	Q6ICQ4	71.39	29	2	2	N	11500	RPLP1 protein (Fragment) OS=Homo sapiens GN=RPLP1 PE=2 SV=1
44325	P05386	71.39	29	2	2	N	11514	60S acidic ribosomal protein P1 OS=Homo sapiens GN=RPLP1 PE=1 SV=1
44326	Q6FG99	71.39	29	2	2	N	11568	RPLP1 protein OS=Homo sapiens GN=RPLP1 PE=4 SV=1
42346	Q9Y617	71.09	15	4	4	Y	40423	Phosphoserine aminotransferase OS=Homo sapiens GN=PSAT1 PE=1 SV=2
42347	B4DHQ3	71.09	13	4	4	Y	45355	Phosphoserine aminotransferase OS=Homo sapiens PE=2 SV=1
42422	P19623	70.97	15	4	4	N	33825	Spermidine synthase OS=Homo sapiens GN=SRM PE=1 SV=1
43620	A7E2Y5	70.93	2	3	3	N	254451	DnaJ (Hsp40) homolog subfamily C member 13 OS=Homo sapiens GN=DNAJC13 PE=2 SV=1
43621	O75165	70.93	2	3	3	N	254412	DnaJ homolog subfamily C member 13 OS=Homo sapiens GN=DNAJC13 PE=1 SV=5
42638	P62258	70.93	25	6	4	N	29174	14-3-3 protein epsilon OS=Homo sapiens GN=YWHAE PE=1 SV=1
42639	G9K389	70.93	17	6	4	N	41286	YWHAE/FAM22B fusion protein (Fragment) OS=Homo sapiens GN=YWHAE/FAM22B fusion PE=2 SV=1
42640	G9K388	70.93	17	6	4	N	41224	YWHAE/FAM22A fusion protein (Fragment) OS=Homo sapiens GN=YWHAE/FAM22A fusion PE=2 SV=1
43916	Q8N1G4	70.81	9	4	4	N	63473	Leucine-rich repeat-containing protein 47 OS=Homo sapiens GN=LRRC47 PE=1 SV=1
42441	P43034	70.73	13	4	3	Y	46638	Platelet-activating factor acetylhydrolase IB subunit alpha OS=Homo sapiens GN=PAFAH1B1 PE=1 SV=2
43656	E7EPR3	70.65	5	4	4	Y	83034	Interferon gamma-inducible protein 16 OS=Homo sapiens GN=IFI16 PE=4 SV=1
43657	D3DUZ3	70.65	5	4	4	Y	82423	Interferon gamma-inducible protein 16 isoform CRA_a OS=Homo sapiens GN=IFI16 PE=4 SV=1
43658	B4DJT8	70.65	5	4	4	Y	82876	cDNA FLJ61295 highly similar to Gamma-interferon-inducible protein Ifi-16 OS=Homo sapiens PE=2 SV=1
43659	Q16666	70.65	5	4	4	Y	88256	Gamma-interferon-inducible protein 16 OS=Homo sapiens GN=IFI16 PE=1 SV=3
44105	B4DWI8	70.53	11	4	2	N	52580	cDNA FLJ57805 highly similar to Homo sapiens paraspeckle component 1 (PSPC1) transcript variant alpha mRNA OS=Homo sapiens PE=2 SV=1
44106	F5H656	70.53	11	4	2	N	52507	Paraspeckle component 1 OS=Homo sapiens GN=PSPC1 PE=4 SV=1
44108	Q8WXF1	70.53	10	4	2	N	58744	Paraspeckle component 1 OS=Homo sapiens GN=PSPC1 PE=1 SV=1
44414	B4DE40	70.44	12	2	2	N	31103	Spermine synthase OS=Homo sapiens GN=SMS PE=2 SV=1
44415	P52788	70.44	9	2	2	N	41268	Spermine synthase OS=Homo sapiens GN=SMS PE=1 SV=2
44365	B4E363	70.34	6	2	2	N	54158	Phenylalanyl-tRNA synthetase alpha subunit OS=Homo sapiens GN=FARSA PE=2 SV=1
44366	Q9Y285	70.34	6	2	2	N	57564	Phenylalanine--tRNA ligase alpha subunit OS=Homo sapiens GN=FARSA PE=1 SV=3
44367	Q6IBR2	70.34	6	2	2	N	57564	FARSLA protein OS=Homo sapiens GN=FARSLA PE=2 SV=1
46020	B8ZZC5	70.31	17	2	2	N	11873	Glutaminase OS=Homo sapiens GN=GLS PE=4 SV=1
46021	B8ZZA8	70.31	10	2	2	N	18634	Glutaminase OS=Homo sapiens GN=GLS PE=4 SV=1
46022	B3KM58	70.31	5	2	2	N	41136	cDNA FLJ10358 fis clone NT2RM2001238 highly similar to Glutaminase kidney isoform mitochondrial (Fragment) OS=Homo sapiens PE=2 SV=1
46023	Q68D38	70.31	7	2	2	N	28039	Putative uncharacterized protein DKFZp686O15119 (Fragment) OS=Homo sapiens GN=DKFZp686O15119 PE=2 SV=1
44692	E9PN17	70.26	38	3	3	N	8452	ATP synthase H+-transporting mitochondrial Fo complex subunit G OS=Homo sapiens GN=ATP5L PE=4 SV=1
44693	O75964	70.26	28	3	3	N	11428	ATP synthase subunit g mitochondrial OS=Homo sapiens GN=ATP5L PE=1 SV=3
44744	E9PHK0	70.14	21	2	2	Y	17794	C-type lectin domain family 3 member B OS=Homo sapiens GN=CLEC3B PE=4 SV=1
44745	P05452	70.14	16	2	2	Y	22537	Tetranectin OS=Homo sapiens GN=CLEC3B PE=1 SV=3
42741	Q8NBX0	70.14	16	4	4	N	47151	Saccharopine dehydrogenase-like oxidoreductase OS=Homo sapiens GN=SCCPDH PE=1 SV=1
43753	E7EMC7	70.13	16	3	3	Y	41014	Sequestosome 1 OS=Homo sapiens GN=SQSTM1 PE=4 SV=1
43754	Q13501	70.13	14	3	3	Y	47687	Sequestosome-1 OS=Homo sapiens GN=SQSTM1 PE=1 SV=1
43755	E3WH17	70.13	8	3	3	Y	89924	Tyrosine-protein kinase receptor OS=Homo sapiens GN=SQSTM1-ALK PE=2 SV=1
44331	H0YFA4	70.13	25	2	2	Y	20719	Cysteine-rich protein 2 (Fragment) OS=Homo sapiens GN=CRIP2 PE=4 SV=1
44332	P52943	70.13	23	2	2	Y	22493	Cysteine-rich protein 2 OS=Homo sapiens GN=CRIP2 PE=1 SV=1
44333	Q53FN1	70.13	23	2	2	Y	22494	Cysteine-rich protein 2 variant (Fragment) OS=Homo sapiens PE=2 SV=1
44334	B7Z6C0	70.13	17	2	2	Y	30221	Cysteine-rich protein 2 OS=Homo sapiens GN=CRIP2 PE=2 SV=1
42490	Q15717	70.04	16	4	4	N	36092	ELAV-like protein 1 OS=Homo sapiens GN=ELAVL1 PE=1 SV=2
42491	B4DVB8	70.04	15	4	4	N	38996	cDNA FLJ60076 highly similar to ELAV-like protein 1 OS=Homo sapiens PE=2 SV=1
43715	P62277	69.97	21	4	4	N	17222	40S ribosomal protein S13 OS=Homo sapiens GN=RPS13 PE=1 SV=2
42701	D6RE83	69.74	18	4	4	Y	23175	Ubiquitin carboxyl-terminal esterase L1 (ubiquitin thiolesterase) OS=Homo sapiens GN=UCHL1 PE=4 SV=1
42706	B2RD14	69.74	17	4	4	Y	24840	cDNA FLJ96414 highly similar to Homo sapiens ubiquitin carboxyl-terminal esterase L1 (ubiquitin thiolesterase) (UCHL1) mRNA OS=Homo sapiens PE=2 SV=1
42707	P09936	69.74	17	4	4	Y	24824	Ubiquitin carboxyl-terminal hydrolase isozyme L1 OS=Homo sapiens GN=UCHL1 PE=1 SV=2
43269	B7Z3Z9	69.72	8	3	3	Y	58586	Uncharacterized protein OS=Homo sapiens GN=ACSL1 PE=2 SV=1
43270	B4E0R0	69.72	6	3	3	Y	74254	cDNA FLJ54220 highly similar to Long-chain-fatty-acid--CoA ligase 1 (EC 6.2.1.3) OS=Homo sapiens PE=2 SV=1
43271	E7EPM6	69.72	6	3	3	Y	74282	Acyl-CoA synthetase long-chain family member 1 OS=Homo sapiens GN=ACSL1 PE=4 SV=1
43272	P33121	69.72	6	3	3	Y	77943	Long-chain-fatty-acid--CoA ligase 1 OS=Homo sapiens GN=ACSL1 PE=1 SV=1
43273	A8K9T3	69.72	6	3	3	Y	77952	cDNA FLJ76467 highly similar to Homo sapiens acyl-CoA synthetase long-chain family member 1 (ACSL1) mRNA OS=Homo sapiens PE=2 SV=1
43274	B7Z452	69.72	6	3	3	Y	77907	Uncharacterized protein OS=Homo sapiens GN=ACSL1 PE=2 SV=1
44425	Q96CG1	69.58	6	2	2	N	45463	ETF1 protein OS=Homo sapiens GN=ETF1 PE=2 SV=1
44426	B7Z7P8	69.58	5	2	2	N	47476	Uncharacterized protein OS=Homo sapiens GN=ETF1 PE=2 SV=1
44427	P62495	69.58	5	2	2	N	49031	Eukaryotic peptide chain release factor subunit 1 OS=Homo sapiens GN=ETF1 PE=1 SV=3
44950	E9PJK1	69.56	26	2	2	Y	17963	CD81 molecule OS=Homo sapiens GN=CD81 PE=4 SV=1
44951	E9PRJ8	69.56	21	2	2	Y	22516	CD81 molecule (Fragment) OS=Homo sapiens GN=CD81 PE=4 SV=1
44952	H0YDL9	69.56	19	2	2	Y	23803	CD81 molecule (Fragment) OS=Homo sapiens GN=CD81 PE=4 SV=1
44953	H0YDJ9	69.56	19	2	2	Y	24440	CD81 molecule (Fragment) OS=Homo sapiens GN=CD81 PE=4 SV=1
44954	P60033	69.56	18	2	2	Y	25809	CD81 antigen OS=Homo sapiens GN=CD81 PE=1 SV=1
44955	E9PIF1	69.56	18	2	2	Y	25903	CD81 molecule OS=Homo sapiens GN=CD81 PE=4 SV=1
44956	A6NMH8	69.56	16	2	2	Y	29806	CD81 molecule OS=Homo sapiens GN=CD81 PE=4 SV=1
44385	C9JT69	69.52	7	2	2	Y	64804	Uncharacterized protein OS=Homo sapiens GN=ETFDH PE=4 SV=1
44386	Q16134	69.52	6	2	2	Y	68496	Electron transfer flavoprotein-ubiquinone oxidoreductase mitochondrial OS=Homo sapiens GN=ETFDH PE=1 SV=2
44387	B4DEQ0	69.52	7	2	2	Y	61385	cDNA FLJ59482 highly similar to Electron transfer flavoprotein-ubiquinone oxidoreductase mitochondrial (EC 1.5.5.1) OS=Homo sapiens PE=2 SV=1
44388	B4E3R9	69.52	7	2	2	Y	62815	cDNA FLJ52419 highly similar to Electron transfer flavoprotein-ubiquinone oxidoreductase mitochondrial (EC 1.5.5.1) OS=Homo sapiens PE=2 SV=1
44389	A7UNU5	69.52	6	2	2	Y	68538	Mutant electron-transferring flavoprotein dehydrogenase OS=Homo sapiens GN=ETFDH PE=2 SV=1
44390	Q547S8	69.52	6	2	2	Y	68508	Electron transfer flavoprotein ubiquinone oxidoreductase OS=Homo sapiens GN=ETFDH PE=2 SV=1
44048	Q9Y499	69.49	28	3	3	Y	17773	Homo sapiens clone 23742 (Fragment) OS=Homo sapiens PE=2 SV=1
44049	B2RAL7	69.49	15	3	3	Y	31291	Neuroplastin OS=Homo sapiens GN=NPTN PE=2 SV=1
44050	Q9UFM8	69.49	14	3	3	Y	34815	Putative uncharacterized protein DKFZp566H1924 (Fragment) OS=Homo sapiens GN=DKFZp566H1924 PE=2 SV=2
44051	F5GZD0	69.49	11	3	3	Y	44024	Neuroplastin OS=Homo sapiens GN=NPTN PE=4 SV=1
44052	Q9Y639	69.49	11	3	3	Y	44387	Neuroplastin OS=Homo sapiens GN=NPTN PE=1 SV=2
43423	B2R5P7	69.43	19	7	7	N	43368	cDNA FLJ92558 highly similar to Homo sapiens pyruvate dehydrogenase (lipoamide) alpha 1 (PDHA1) mRNA OS=Homo sapiens PE=2 SV=1
43424	P08559	69.43	19	7	7	N	43296	Pyruvate dehydrogenase E1 component subunit alpha somatic form mitochondrial OS=Homo sapiens GN=PDHA1 PE=1 SV=3
43425	Q53GE3	69.43	19	7	7	N	43217	Pyruvate dehydrogenase (Lipoamide) alpha 1 variant (Fragment) OS=Homo sapiens PE=2 SV=1
43426	A5YVE9	69.43	18	7	7	N	47580	Mitochondrial PDHA1 OS=Homo sapiens GN=PDHA1 PE=2 SV=1
43948	P13073	69.29	19	3	3	N	19577	Cytochrome c oxidase subunit 4 isoform 1 mitochondrial OS=Homo sapiens GN=COX4I1 PE=1 SV=1
44034	Q92572	69	23	4	4	Y	21732	AP-3 complex subunit sigma-1 OS=Homo sapiens GN=AP3S1 PE=1 SV=1
44035	B2R4I8	69	23	4	4	Y	21705	cDNA FLJ92106 highly similar to Homo sapiens adaptor-related protein complex 3 sigma 1 subunit(AP3S1) mRNA OS=Homo sapiens PE=2 SV=1
42599	Q53YJ2	68.97	41	6	6	N	11284	Dermcidin OS=Homo sapiens GN=PIF PE=2 SV=1
42600	P81605	68.97	41	6	6	N	11284	Dermcidin OS=Homo sapiens GN=DCD PE=1 SV=2
42601	A5JHP3	68.97	37	6	6	N	12414	Dermcidin isoform 2 OS=Homo sapiens GN=DCD PE=2 SV=1
43201	P23526	68.86	8	3	3	N	47716	Adenosylhomocysteinase OS=Homo sapiens GN=AHCY PE=1 SV=4
42668	Q4LE79	68.78	3	5	4	N	265192	DSP variant protein (Fragment) OS=Homo sapiens GN=DSP variant protein PE=2 SV=1
42669	D7RX09	68.78	2	5	4	N	278914	Desmoplakin Ia OS=Homo sapiens PE=2 SV=1
42685	P15924	68.78	2	5	4	N	331774	Desmoplakin OS=Homo sapiens GN=DSP PE=1 SV=3
44493	B4E1S3	68.76	10	3	3	Y	24984	cDNA FLJ57860 highly similar to Transmembrane protein 109 OS=Homo sapiens PE=2 SV=1
44494	E7ETZ3	68.76	10	3	3	Y	24984	Transmembrane protein 109 OS=Homo sapiens GN=TMEM109 PE=4 SV=1
44495	B2R9T9	68.76	9	3	3	Y	26194	cDNA FLJ94551 OS=Homo sapiens PE=2 SV=1
44496	Q9BVC6	68.76	9	3	3	Y	26210	Transmembrane protein 109 OS=Homo sapiens GN=TMEM109 PE=1 SV=1
43082	P63241	68.74	34	3	3	Y	16832	Eukaryotic translation initiation factor 5A-1 OS=Homo sapiens GN=EIF5A PE=1 SV=2
45815	Q9UBS4	68.67	9	2	2	Y	40514	DnaJ homolog subfamily B member 11 OS=Homo sapiens GN=DNAJB11 PE=1 SV=1
44062	P48059	68.57	12	3	3	Y	37251	LIM and senescent cell antigen-like-containing domain protein 1 OS=Homo sapiens GN=LIMS1 PE=1 SV=4
44063	B7Z483	68.57	11	3	3	Y	38422	LIM and senescent cell antigen-like domains 1 OS=Homo sapiens GN=LIMS1 PE=2 SV=1
44064	B7Z907	68.57	10	3	3	Y	41571	cDNA FLJ55509 highly similar to Particularly interesting newCys-His protein OS=Homo sapiens PE=2 SV=1
44065	B7Z7R3	68.57	10	3	3	Y	44390	LIM and senescent cell antigen-like domains 1 OS=Homo sapiens GN=LIMS1 PE=2 SV=1
43903	A1L0T0	68.51	8	3	3	Y	67868	Acetolactate synthase-like protein OS=Homo sapiens GN=ILVBL PE=1 SV=2
43883	F8VW96	68.47	19	3	3	Y	26737	Cysteine and glycine-rich protein 2 OS=Homo sapiens GN=CSRP2 PE=4 SV=1
43884	F8VQR7	68.47	25	3	3	Y	20678	Cysteine and glycine-rich protein 2 OS=Homo sapiens GN=CSRP2 PE=4 SV=1
43885	Q16527	68.47	24	3	3	Y	20954	Cysteine and glycine-rich protein 2 OS=Homo sapiens GN=CSRP2 PE=1 SV=3
43319	Q9UKK3	68.47	2	3	3	Y	192593	Poly [ADP-ribose] polymerase 4 OS=Homo sapiens GN=PARP4 PE=1 SV=3
43286	P18621	68.46	30	6	6	N	21397	60S ribosomal protein L17 OS=Homo sapiens GN=RPL17 PE=1 SV=3
43147	Q9BS26	68.42	9	3	2	Y	46971	Endoplasmic reticulum resident protein 44 OS=Homo sapiens GN=ERP44 PE=1 SV=1
43926	O15270	68.32	9	3	3	Y	62924	Serine palmitoyltransferase 2 OS=Homo sapiens GN=SPTLC2 PE=1 SV=1
44352	Q04941	68.18	18	2	2	Y	16691	Proteolipid protein 2 OS=Homo sapiens GN=PLP2 PE=1 SV=1
44349	Q9UM02	68.14	4	2	2	N	80734	Prolyl endopeptidase OS=Homo sapiens PE=2 SV=1
44350	P48147	68.14	4	2	2	N	80700	Prolyl endopeptidase OS=Homo sapiens GN=PREP PE=1 SV=2
44351	B2RAH7	68.14	4	2	2	N	80734	cDNA FLJ94921 highly similar to Homo sapiens prolyl endopeptidase (PREP) mRNA OS=Homo sapiens PE=2 SV=1
43504	Q05CW6	68.09	4	4	4	N	94730	PSMD1 protein (Fragment) OS=Homo sapiens GN=PSMD1 PE=2 SV=1
43505	Q99460	68.09	4	4	4	N	105836	26S proteasome non-ATPase regulatory subunit 1 OS=Homo sapiens GN=PSMD1 PE=1 SV=2
43506	B2R6D0	68.09	4	4	4	N	105838	cDNA FLJ92896 highly similar to Homo sapiens proteasome (prosome macropain) 26S subunit non-ATPase 1 (PSMD1) mRNA OS=Homo sapiens PE=2 SV=1
45038	D6RD63	67.98	11	2	2	N	31433	COP9 constitutive photomorphogenic homolog subunit 4 (Arabidopsis) (Fragment) OS=Homo sapiens GN=COPS4 PE=4 SV=1
45039	B3KST5	67.98	8	2	2	N	40197	COP9 constitutive photomorphogenic homolog subunit 4 (Arabidopsis) isoform CRA_a OS=Homo sapiens GN=COPS4 PE=2 SV=1
45040	Q9BT78	67.98	7	2	2	N	46269	COP9 signalosome complex subunit 4 OS=Homo sapiens GN=COPS4 PE=1 SV=1
45041	B3KM48	67.98	7	2	2	N	46255	cDNA FLJ10286 fis clone HEMBB1001384 highly similar to COP9 signalosome complex subunit 4 OS=Homo sapiens PE=2 SV=1
45042	Q53FV3	67.98	7	2	2	N	46268	COP9 signalosome subunit 4 variant (Fragment) OS=Homo sapiens PE=2 SV=1
45043	D6RAX7	67.98	7	2	2	N	47727	COP9 constitutive photomorphogenic homolog subunit 4 (Arabidopsis) OS=Homo sapiens GN=COPS4 PE=4 SV=1
42637	P30043	67.97	25	4	4	Y	22119	Flavin reductase (NADPH) OS=Homo sapiens GN=BLVRB PE=1 SV=3
44433	B4DRF1	67.89	5	2	2	Y	67690	cDNA FLJ55355 highly similar to N-acetylserotonin O-methyltransferase-like protein OS=Homo sapiens PE=2 SV=1
44434	O95671	67.89	5	2	2	Y	68857	N-acetylserotonin O-methyltransferase-like protein OS=Homo sapiens GN=ASMTL PE=1 SV=3
44435	B4DN81	67.89	6	2	2	Y	60759	cDNA FLJ59356 highly similar to N-acetylserotonin O-methyltransferase-like protein OS=Homo sapiens PE=2 SV=1
44436	E7ER97	67.89	6	2	2	Y	60783	Acetylserotonin O-methyltransferase-like OS=Homo sapiens GN=ASMTL PE=4 SV=1
44437	F5GXH4	67.89	5	2	2	Y	62443	Acetylserotonin O-methyltransferase-like OS=Homo sapiens GN=ASMTL PE=4 SV=1
44438	B4DX75	67.89	5	2	2	Y	62457	cDNA FLJ58813 highly similar to N-acetylserotonin O-methyltransferase-like protein OS=Homo sapiens PE=2 SV=1
43242	Q08945	67.88	7	3	3	Y	81075	FACT complex subunit SSRP1 OS=Homo sapiens GN=SSRP1 PE=1 SV=1
44257	B7Z1Q8	67.86	5	2	2	Y	59344	cDNA FLJ59617 highly similar to DCC-interacting protein 13 beta OS=Homo sapiens PE=2 SV=1
44258	F5GZG0	67.86	4	2	2	Y	69746	Adaptor protein phosphotyrosine interaction PH domain and leucine zipper-containing 2 OS=Homo sapiens GN=APPL2 PE=4 SV=1
44259	B7Z411	67.86	4	2	2	Y	69730	cDNA FLJ54016 highly similar to DCC-interacting protein 13 beta OS=Homo sapiens PE=2 SV=1
44260	A8K3E7	67.86	4	2	2	Y	74466	cDNA FLJ76257 highly similar to Homo sapiens DIP13 beta (DIP13B) mRNA OS=Homo sapiens PE=2 SV=1
44261	B3KMB9	67.86	4	2	2	Y	74433	cDNA FLJ10659 fis clone NT2RP2006071 highly similar to DCC-interacting protein 13 beta OS=Homo sapiens PE=2 SV=1
44262	Q8NEU8	67.86	4	2	2	Y	74493	DCC-interacting protein 13-beta OS=Homo sapiens GN=APPL2 PE=1 SV=3
44263	F8W1P5	67.86	4	2	2	Y	75184	Adaptor protein phosphotyrosine interaction PH domain and leucine zipper-containing 2 OS=Homo sapiens GN=APPL2 PE=4 SV=1
44264	B7Z4B0	67.86	4	2	2	Y	75185	cDNA FLJ59337 highly similar to DCC-interacting protein 13 beta OS=Homo sapiens PE=2 SV=1
46011	Q9BRV4	67.76	24	2	2	N	11310	Vesicle-associated membrane protein 3 (Cellubrevin) OS=Homo sapiens GN=VAMP3 PE=2 SV=1
46012	Q6FGG2	67.76	24	2	2	N	11309	VAMP3 protein OS=Homo sapiens GN=VAMP3 PE=2 SV=1
46013	Q15836	67.76	24	2	2	N	11309	Vesicle-associated membrane protein 3 OS=Homo sapiens GN=VAMP3 PE=1 SV=3
46014	P63027	67.76	21	2	2	N	12663	Vesicle-associated membrane protein 2 OS=Homo sapiens GN=VAMP2 PE=1 SV=3
46015	F8WCA0	67.76	20	2	2	N	12934	Vesicle-associated membrane protein 2 (synaptobrevin 2) OS=Homo sapiens GN=VAMP2 PE=4 SV=1
44256	O60884	67.72	7	2	2	Y	45746	DnaJ homolog subfamily A member 2 OS=Homo sapiens GN=DNAJA2 PE=1 SV=1
45393	F8W642	67.72	41	3	3	Y	7354	Citrate synthase (Fragment) OS=Homo sapiens GN=CS PE=4 SV=1
45394	F8VZK9	67.72	33	3	3	Y	9109	Citrate synthase (Fragment) OS=Homo sapiens GN=CS PE=4 SV=1
45395	F8VX07	67.72	24	3	3	Y	12615	Citrate synthase (Fragment) OS=Homo sapiens GN=CS PE=4 SV=1
45396	F8VRP1	67.72	23	3	3	Y	13060	Citrate synthase (Fragment) OS=Homo sapiens GN=CS PE=4 SV=1
45397	F8VX68	67.72	22	3	3	Y	13294	Citrate synthase (Fragment) OS=Homo sapiens GN=CS PE=4 SV=1
45398	F8VPF9	67.72	19	3	3	Y	15808	Citrate synthase (Fragment) OS=Homo sapiens GN=CS PE=4 SV=1
45399	F8VPA1	67.72	19	3	3	Y	16147	Citrate synthase (Fragment) OS=Homo sapiens GN=CS PE=4 SV=1
45400	F8VTT8	67.72	18	3	3	Y	16296	Citrate synthase (Fragment) OS=Homo sapiens GN=CS PE=4 SV=1
45401	F8W1S4	67.72	17	3	3	Y	16987	Citrate synthase (Fragment) OS=Homo sapiens GN=CS PE=4 SV=1
45402	F8W4S1	67.72	15	3	3	Y	19423	Citrate synthase (Fragment) OS=Homo sapiens GN=CS PE=4 SV=1
45403	H0YH82	67.72	14	3	3	Y	21074	Citrate synthase (Fragment) OS=Homo sapiens GN=CS PE=4 SV=1
45404	B7Z1E1	67.72	12	3	3	Y	25807	Citrate synthase OS=Homo sapiens PE=2 SV=1
45406	B3KTN4	67.72	6	3	3	Y	47077	Citrate synthase OS=Homo sapiens PE=2 SV=1
45407	B4DJV2	67.72	6	3	3	Y	50432	Citrate synthase OS=Homo sapiens GN=CS PE=2 SV=1
45408	O75390	67.72	6	3	3	Y	51712	Citrate synthase mitochondrial OS=Homo sapiens GN=CS PE=1 SV=2
44198	P30049	67.71	17	3	3	N	17490	ATP synthase subunit delta mitochondrial OS=Homo sapiens GN=ATP5D PE=1 SV=2
45196	Q15493	67.64	8	2	2	N	33253	Regucalcin OS=Homo sapiens GN=RGN PE=1 SV=1
42585	P31949	67.63	41	4	4	Y	11740	Protein S100-A11 OS=Homo sapiens GN=S100A11 PE=1 SV=2
44370	Q14258	67.59	5	2	2	Y	70974	E3 ubiquitin/ISG15 ligase TRIM25 OS=Homo sapiens GN=TRIM25 PE=1 SV=2
42675	B7Z6M1	67.56	8	4	4	Y	65632	Plastin 3 OS=Homo sapiens GN=PLS3 PE=2 SV=1
42676	F8W8D8	67.56	8	4	4	Y	66637	Plastin 3 OS=Homo sapiens GN=PLS3 PE=4 SV=1
42678	B4DPW9	67.56	8	4	4	Y	67599	cDNA FLJ51929 highly similar to Plastin-3 OS=Homo sapiens PE=2 SV=1
42679	B4DGB4	67.56	8	4	4	Y	69351	Plastin 3 OS=Homo sapiens GN=PLS3 PE=2 SV=1
42680	Q53GY0	67.56	7	4	4	Y	70767	Plastin 3 variant (Fragment) OS=Homo sapiens PE=2 SV=1
42681	A8K579	67.56	7	4	4	Y	70811	Plastin 3 (T isoform) OS=Homo sapiens GN=PLS3 PE=2 SV=1
42682	P13797	67.56	7	4	4	Y	70811	Plastin-3 OS=Homo sapiens GN=PLS3 PE=1 SV=4
44407	Q9H444	67.5	11	2	2	N	24950	Charged multivesicular body protein 4b OS=Homo sapiens GN=CHMP4B PE=1 SV=1
43823	Q6IPN0	67.49	16	3	3	N	36918	RTN4 protein OS=Homo sapiens GN=RTN4 PE=2 SV=1
43824	F8W914	67.49	16	3	3	N	37145	Reticulon 4 OS=Homo sapiens GN=RTN4 PE=4 SV=1
43826	Q7L7Q6	67.49	15	3	3	N	40318	RTN4 OS=Homo sapiens GN=RTN4 PE=2 SV=1
43831	Q9NQC3	67.49	5	3	3	N	129931	Reticulon-4 OS=Homo sapiens GN=RTN4 PE=1 SV=2
42728	Q5SV24	67.33	11	5	5	N	64244	ATPase family AAA domain containing 3A (Fragment) OS=Homo sapiens GN=ATAD3A PE=2 SV=1
42729	H0Y2W2	67.33	10	5	5	N	64363	ATPase family AAA domain-containing 3A (Fragment) OS=Homo sapiens GN=ATAD3A PE=4 SV=1
42730	D2K8Q1	67.33	10	5	5	N	66218	AAA domain containing 3A protein OS=Homo sapiens GN=ATAD3A PE=2 SV=1
42731	Q9NVI7	67.33	9	5	5	N	71369	ATPase family AAA domain-containing protein 3A OS=Homo sapiens GN=ATAD3A PE=1 SV=2
43749	O00487	67.25	22	4	4	N	34577	26S proteasome non-ATPase regulatory subunit 14 OS=Homo sapiens GN=PSMD14 PE=1 SV=1
42708	A2A2F9	67.04	16	5	5	Y	45295	Chromosome 20 open reading frame 3 (Fragment) OS=Homo sapiens GN=C20orf3 PE=4 SV=1
42709	H0Y512	67.04	16	5	5	Y	45414	Chromosome 20 open reading frame 3 (Fragment) OS=Homo sapiens GN=C20orf3 PE=4 SV=1
42710	Q9HDC9	67.04	16	5	5	Y	46480	Adipocyte plasma membrane-associated protein OS=Homo sapiens GN=APMAP PE=1 SV=2
42694	Q6IBH6	66.99	25	6	6	N	17244	RPL26 protein OS=Homo sapiens GN=RPL26 PE=2 SV=1
42695	P61254	66.99	25	6	6	N	17258	60S ribosomal protein L26 OS=Homo sapiens GN=RPL26 PE=1 SV=1
43643	B4DWH0	66.96	13	3	3	Y	32585	cDNA FLJ55670 highly similar to EGF-containing fibulin-like extracellularmatrix protein 1 OS=Homo sapiens PE=2 SV=1
43644	Q53TA7	66.96	12	3	3	Y	36120	Putative uncharacterized protein EFEMP1 (Fragment) OS=Homo sapiens GN=EFEMP1 PE=2 SV=1
43645	E9PGL6	66.96	11	3	3	Y	39440	EGF-containing fibulin-like extracellular matrix protein 1 OS=Homo sapiens GN=EFEMP1 PE=4 SV=2
43646	B3KS53	66.96	11	3	3	Y	39448	cDNA FLJ35535 fis clone SPLEN2002419 highly similar to EGF-containing fibulin-like extracellular matrix protein 1 OS=Homo sapiens PE=2 SV=1
43647	B4DW75	66.96	11	3	3	Y	39195	EGF containing fibulin-like extracellular matrix protein 1 OS=Homo sapiens GN=EFEMP1 PE=2 SV=1
43648	Q59G97	66.96	9	3	3	Y	46232	EGF-containing fibulin-like extracellular matrix protein 1 isoform b variant (Fragment) OS=Homo sapiens PE=2 SV=1
43649	Q12805	66.96	8	3	3	Y	54641	EGF-containing fibulin-like extracellular matrix protein 1 OS=Homo sapiens GN=EFEMP1 PE=1 SV=2
43650	A8KAJ3	66.96	8	3	3	Y	54669	cDNA FLJ77823 highly similar to Homo sapiens EGF-containing fibulin-like extracellular matrix protein 1 transcript variant 3 mRNA OS=Homo sapiens PE=2 SV=1
43651	B2R6M6	66.96	8	3	3	Y	54627	cDNA FLJ93024 highly similar to Homo sapiens EGF-containing fibulin-like extracellular matrix protein 1 (EFEMP1) transcript variant 1 mRNA OS=Homo sapiens PE=2 SV=1
43008	Q68E10	66.88	8	6	5	Y	98916	Putative uncharacterized protein DKFZp686M1669 OS=Homo sapiens GN=DKFZp686M1669 PE=2 SV=1
43009	E9PB90	66.88	8	6	5	Y	98973	Hexokinase 2 OS=Homo sapiens GN=HK2 PE=3 SV=1
43010	P52789	66.88	7	6	5	Y	102380	Hexokinase-2 OS=Homo sapiens GN=HK2 PE=1 SV=2
44131	Q5BKY2	66.87	11	4	4	N	39610	EIF3H protein OS=Homo sapiens GN=EIF3H PE=2 SV=1
44132	Q53HG0	66.87	11	4	4	N	39870	Eukaryotic translation initiation factor 3 subunit 3 gamma 40kDa variant (Fragment) OS=Homo sapiens PE=2 SV=1
44133	O15372	66.87	11	4	4	N	39930	Eukaryotic translation initiation factor 3 subunit H OS=Homo sapiens GN=EIF3H PE=1 SV=1
44134	Q6IB98	66.87	11	4	4	N	39930	EIF3S3 protein OS=Homo sapiens GN=EIF3S3 PE=2 SV=1
44135	Q53HR0	66.87	11	4	4	N	39914	Eukaryotic translation initiation factor 3 subunit 3 gamma 40kDa variant (Fragment) OS=Homo sapiens PE=2 SV=1
44136	B3KS98	66.87	11	4	4	N	41581	Eukaryotic translation initiation factor 3 subunit 3 gamma 40kDa isoform CRA_b OS=Homo sapiens GN=EIF3S3 PE=2 SV=1
42781	B1AK87	66.69	24	5	5	Y	29295	Capping protein (Actin filament) muscle Z-line beta OS=Homo sapiens GN=CAPZB PE=4 SV=1
42785	B2R7T8	66.69	23	5	5	Y	30657	cDNA FLJ93598 highly similar to Homo sapiens capping protein (actin filament) muscle Z-line beta (CAPZB) mRNA OS=Homo sapiens PE=2 SV=1
42786	B1AK88	66.69	21	5	5	Y	33781	Capping protein (Actin filament) muscle Z-line beta OS=Homo sapiens GN=CAPZB PE=4 SV=1
42788	E7EQ40	66.69	19	5	5	Y	37455	Capping protein (actin filament) muscle Z-line beta OS=Homo sapiens GN=CAPZB PE=4 SV=1
42789	B4DWA6	66.69	19	5	5	Y	37482	cDNA FLJ60094 highly similar to F-actin capping protein subunit beta OS=Homo sapiens PE=2 SV=1
42739	E9PBS1	66.65	13	4	4	Y	45652	Phosphoribosylaminoimidazole carboxylase phosphoribosylaminoimidazole succinocarboxamide synthetase (Fragment) OS=Homo sapiens GN=PAICS PE=4 SV=1
42740	P22234	66.65	13	4	4	Y	47079	Multifunctional protein ADE2 OS=Homo sapiens GN=PAICS PE=1 SV=3
43333	D3DN97	66.52	2	3	3	Y	203044	Myosin light polypeptide kinase isoform CRA_d OS=Homo sapiens GN=MYLK PE=4 SV=1
43334	Q15746	66.52	2	3	3	Y	210713	Myosin light chain kinase smooth muscle OS=Homo sapiens GN=MYLK PE=1 SV=4
44118	P52565	66.36	19	3	3	N	23207	Rho GDP-dissociation inhibitor 1 OS=Homo sapiens GN=ARHGDIA PE=1 SV=3
44648	B3KNZ4	66.34	4	2	2	N	80924	cDNA FLJ30804 fis clone FEBRA2001267 highly similar to Eukaryotic translation initiation factor 3 subunit 8 OS=Homo sapiens PE=2 SV=1
44649	B4DRU0	66.34	4	2	2	N	84967	Eukaryotic translation initiation factor 3 subunit C OS=Homo sapiens GN=EIF3C PE=2 SV=1
44650	C9JJ55	66.34	4	2	2	N	85126	Uncharacterized protein OS=Homo sapiens GN=EIF3CL PE=4 SV=2
44651	B4DVU3	66.34	4	2	2	N	88162	Eukaryotic translation initiation factor 3 subunit C OS=Homo sapiens GN=EIF3C PE=2 SV=1
44652	C9J1F3	66.34	4	2	2	N	88291	Eukaryotic translation initiation factor 3 subunit C-like OS=Homo sapiens GN=EIF3CL PE=4 SV=2
44654	B4DDN4	66.34	4	2	2	N	91648	Uncharacterized protein OS=Homo sapiens GN=EIF3C PE=2 SV=1
44655	F5GZC5	66.34	4	2	2	N	91777	Uncharacterized protein OS=Homo sapiens GN=EIF3CL PE=4 SV=1
44656	F5H1I1	66.34	4	2	2	N	90564	Uncharacterized protein OS=Homo sapiens GN=EIF3C PE=4 SV=1
44657	B4E2Z6	66.34	4	2	2	N	90537	cDNA FLJ54404 highly similar to Eukaryotic translation initiation factor 3 subunit 8 OS=Homo sapiens PE=2 SV=1
44658	F5GZ22	66.34	4	2	2	N	90693	Uncharacterized protein OS=Homo sapiens GN=EIF3CL PE=4 SV=1
44659	B4DVQ5	66.34	3	2	2	N	103645	Eukaryotic translation initiation factor 3 subunit C OS=Homo sapiens GN=EIF3C PE=2 SV=1
44660	F5H4V1	66.34	3	2	2	N	103774	Eukaryotic translation initiation factor 3 subunit C-like OS=Homo sapiens GN=EIF3CL PE=4 SV=1
[truncated: 1,099 more rows]

## Sheet: osteogenic
Protein ID	Accession	-10lgP	Coverage (%)	#Peptides	#Unique	PTM	Avg. Mass	Description
115985	Q15149	379.7	59	297	179	Y	531796	Plectin OS=Homo sapiens GN=PLEC PE=1 SV=3
115999	Q09666	374.34	50	249	116	Y	629114	Neuroblast differentiation-associated protein AHNAK OS=Homo sapiens GN=AHNAK PE=1 SV=2
115967	P35579	370.47	69	197	110	Y	226530	Myosin-9 OS=Homo sapiens GN=MYH9 PE=1 SV=4
115966	Q60FE2	370.47	69	197	110	Y	226530	MYH9 variant protein OS=Homo sapiens GN=MYH9 PE=2 SV=1
116014	D6RGG3	350.47	50	159	90	Y	333203	Collagen type XII alpha 1 OS=Homo sapiens GN=COL12A1 PE=4 SV=1
116016	Q99715	350.47	50	159	90	Y	333147	Collagen alpha-1(XII) chain OS=Homo sapiens GN=COL12A1 PE=1 SV=2
116025	P98160	329.61	37	121	59	Y	468835	Basement membrane-specific heparan sulfate proteoglycan core protein OS=Homo sapiens GN=HSPG2 PE=1 SV=4
116063	P35555	309.3	47	107	94	Y	312237	Fibrillin-1 OS=Homo sapiens GN=FBN1 PE=1 SV=3
116010	Q59E99	305.43	53	78	15	Y	134849	Thrombospondin 1 variant (Fragment) OS=Homo sapiens PE=2 SV=1
116058	Q4LE33	301.31	45	89	2	Y	244402	TNC variant protein (Fragment) OS=Homo sapiens GN=TNC variant protein PE=2 SV=1
116018	Q9Y490	299.39	43	81	6	Y	269765	Talin-1 OS=Homo sapiens GN=TLN1 PE=1 SV=3
115953	P14618	292.45	89	64	4	Y	57937	Pyruvate kinase isozymes M1/M2 OS=Homo sapiens GN=PKM2 PE=1 SV=4
116088	P18206	284.66	60	65	6	Y	123799	Vinculin OS=Homo sapiens GN=VCL PE=1 SV=4
115964	B4DRT3	284.03	80	59	2	Y	55927	Pyruvate kinase OS=Homo sapiens PE=2 SV=1
115974	P13645	280.92	64	40	34	Y	58827	Keratin type I cytoskeletal 10 OS=Homo sapiens GN=KRT10 PE=1 SV=6
116040	P07355	278.58	82	52	52	Y	38604	Annexin A2 OS=Homo sapiens GN=ANXA2 PE=1 SV=2
115984	P11021	277.45	59	47	45	Y	72333	78 kDa glucose-regulated protein OS=Homo sapiens GN=HSPA5 PE=1 SV=2
116046	P12814	276.82	55	53	15	Y	103058	Alpha-actinin-1 OS=Homo sapiens GN=ACTN1 PE=1 SV=2
116074	P63261	273.26	84	44	2	Y	41793	Actin cytoplasmic 2 OS=Homo sapiens GN=ACTG1 PE=1 SV=1
115957	P06733	268.8	80	50	26	Y	47169	Alpha-enolase OS=Homo sapiens GN=ENO1 PE=1 SV=2
115961	P00558	268.37	79	44	19	Y	44615	Phosphoglycerate kinase 1 OS=Homo sapiens GN=PGK1 PE=1 SV=3
115960	A8K4W6	268.37	79	44	19	Y	44615	Phosphoglycerate kinase OS=Homo sapiens GN=PGK1 PE=2 SV=1
116075	P04075	264.53	84	45	37	Y	39420	Fructose-bisphosphate aldolase A OS=Homo sapiens GN=ALDOA PE=1 SV=2
116116	P04264	262.13	61	48	43	Y	66039	Keratin type II cytoskeletal 1 OS=Homo sapiens GN=KRT1 PE=1 SV=6
116118	O43707	259.49	53	51	23	Y	104854	Alpha-actinin-4 OS=Homo sapiens GN=ACTN4 PE=1 SV=2
116113	P04406	258.91	77	36	19	Y	36053	Glyceraldehyde-3-phosphate dehydrogenase OS=Homo sapiens GN=GAPDH PE=1 SV=3
116080	P35908	256.46	69	42	32	Y	65433	Keratin type II cytoskeletal 2 epidermal OS=Homo sapiens GN=KRT2 PE=1 SV=2
116211	Q07954	256.3	16	58	58	Y	504610	Prolow-density lipoprotein receptor-related protein 1 OS=Homo sapiens GN=LRP1 PE=1 SV=2
116044	Q07065	255.03	69	38	2	Y	66023	Cytoskeleton-associated protein 4 OS=Homo sapiens GN=CKAP4 PE=1 SV=2
116037	Q5TZZ9	254.86	82	34	34	Y	38714	Annexin OS=Homo sapiens GN=ANXA1 PE=2 SV=1
116036	P04083	254.86	82	34	34	Y	38714	Annexin A1 OS=Homo sapiens GN=ANXA1 PE=1 SV=2
116175	B4E2F9	254	58	41	3	Y	82552	cDNA FLJ57038 highly similar to Filamin-A OS=Homo sapiens PE=2 SV=1
116161	P67936	252.04	96	51	25	Y	28522	Tropomyosin alpha-4 chain OS=Homo sapiens GN=TPM4 PE=1 SV=3
116098	P12110	250.53	32	34	33	Y	108579	Collagen alpha-2(VI) chain OS=Homo sapiens GN=COL6A2 PE=1 SV=4
116104	D6W5C0	250.09	22	40	38	Y	264438	Spectrin beta non-erythrocytic 1 isoform CRA_b OS=Homo sapiens GN=SPTBN1 PE=4 SV=1
116106	Q01082	250.09	21	40	38	Y	274608	Spectrin beta chain brain 1 OS=Homo sapiens GN=SPTBN1 PE=1 SV=2
116105	B2ZZ89	250.09	21	40	38	Y	274608	Spectrin beta non-erythrocytic 1 OS=Homo sapiens GN=SPTBN1 PE=2 SV=1
116130	Q00610	249.56	29	38	38	Y	191613	Clathrin heavy chain 1 OS=Homo sapiens GN=CLTC PE=1 SV=5
116124	P13639	249.18	50	41	41	Y	95338	Elongation factor 2 OS=Homo sapiens GN=EEF2 PE=1 SV=4
116182	P12109	249.01	36	42	21	Y	108529	Collagen alpha-1(VI) chain OS=Homo sapiens GN=COL6A1 PE=1 SV=3
116066	Q14204	247.31	12	40	40	Y	532412	Cytoplasmic dynein 1 heavy chain 1 OS=Homo sapiens GN=DYNC1H1 PE=1 SV=5
116138	Q5TCU3	245.39	79	41	2	Y	32815	Tropomyosin 2 (Beta) OS=Homo sapiens GN=TPM2 PE=2 SV=1
116111	Q8IWP6	242.64	78	31	2	Y	49753	Class IVb beta tubulin OS=Homo sapiens PE=2 SV=1
116110	P68371	242.64	78	31	2	Y	49831	Tubulin beta-4B chain OS=Homo sapiens GN=TUBB4B PE=1 SV=1
116109	Q8IZ29	242.64	78	31	2	Y	49840	Tubulin beta 2C OS=Homo sapiens GN=TUBB2C PE=2 SV=1
116306	Q9NZM1	241.08	25	39	31	Y	234706	Myoferlin OS=Homo sapiens GN=MYOF PE=1 SV=1
116064	P46940	240.84	28	36	31	Y	189251	Ras GTPase-activating-like protein IQGAP1 OS=Homo sapiens GN=IQGAP1 PE=1 SV=1
116125	P11142	240.69	51	33	20	Y	70898	Heat shock cognate 71 kDa protein OS=Homo sapiens GN=HSPA8 PE=1 SV=1
116239	P35580	238.34	21	37	13	Y	228997	Myosin-10 OS=Homo sapiens GN=MYH10 PE=1 SV=3
116241	B2RWP9	238.34	21	37	13	Y	230028	MYH10 protein OS=Homo sapiens GN=MYH10 PE=2 SV=1
116242	F8W6L6	238.34	21	37	13	Y	230775	Myosin heavy chain 10 non-muscle OS=Homo sapiens GN=MYH10 PE=4 SV=1
116243	F8VTL3	238.34	21	37	13	Y	232526	Myosin heavy chain 10 non-muscle OS=Homo sapiens GN=MYH10 PE=4 SV=1
116244	Q4LE45	238.34	21	37	13	Y	233847	MYH10 variant protein (Fragment) OS=Homo sapiens GN=MYH10 variant protein PE=2 SV=1
116346	D3DTX7	238.27	38	28	2	Y	84740	Collagen type I alpha 1 isoform CRA_a OS=Homo sapiens GN=COL1A1 PE=4 SV=1
116326	P07237	237.59	63	36	29	Y	57116	Protein disulfide-isomerase OS=Homo sapiens GN=P4HB PE=1 SV=3
116317	P26038	237.1	65	46	38	Y	67820	Moesin OS=Homo sapiens GN=MSN PE=1 SV=3
116155	P55072	236.9	47	34	34	Y	89322	Transitional endoplasmic reticulum ATPase OS=Homo sapiens GN=VCP PE=1 SV=4
116206	Q13813	236.62	26	46	41	Y	284538	Spectrin alpha chain brain OS=Homo sapiens GN=SPTAN1 PE=1 SV=3
116097	P22314	235.12	35	25	12	Y	117849	Ubiquitin-like modifier-activating enzyme 1 OS=Homo sapiens GN=UBA1 PE=1 SV=3
116151	P35527	234.05	58	30	30	Y	62064	Keratin type I cytoskeletal 9 OS=Homo sapiens GN=KRT9 PE=1 SV=3
116139	P13489	233.64	80	28	21	Y	49974	Ribonuclease inhibitor OS=Homo sapiens GN=RNH1 PE=1 SV=2
116146	P10809	232.42	60	29	16	Y	61055	60 kDa heat shock protein mitochondrial OS=Homo sapiens GN=HSPD1 PE=1 SV=2
116131	P46821	229.96	17	26	8	Y	270632	Microtubule-associated protein 1B OS=Homo sapiens GN=MAP1B PE=1 SV=2
116234	P08238	229.48	45	34	13	Y	83264	Heat shock protein HSP 90-beta OS=Homo sapiens GN=HSP90AB1 PE=1 SV=4
116355	P15144	228.18	30	29	17	Y	109539	Aminopeptidase N OS=Homo sapiens GN=ANPEP PE=1 SV=4
116356	Q59E93	228.18	30	29	17	Y	110593	Membrane alanine aminopeptidase variant (Fragment) OS=Homo sapiens PE=2 SV=1
116178	A8K092	228.01	53	27	27	N	54494	ATP synthase subunit alpha OS=Homo sapiens GN=ATP5A1 PE=2 SV=1
116179	P25705	228.01	48	27	27	N	59751	ATP synthase subunit alpha mitochondrial OS=Homo sapiens GN=ATP5A1 PE=1 SV=1
116580	P60174	227.88	83	26	26	Y	30791	Triosephosphate isomerase OS=Homo sapiens GN=TPI1 PE=1 SV=3
116174	B7Z4V2	224.12	43	24	6	Y	72401	Heat shock 70kDa protein 9 (mortalin) OS=Homo sapiens GN=HSPA9 PE=2 SV=1
116177	P38646	224.12	42	24	6	Y	73681	Stress-70 protein mitochondrial OS=Homo sapiens GN=HSPA9 PE=1 SV=2
116280	Q15582	221.99	39	33	25	Y	74681	Transforming growth factor-beta-induced protein ig-h3 OS=Homo sapiens GN=TGFBI PE=1 SV=1
116415	Q6NZI2	221.7	51	24	24	Y	43476	Polymerase I and transcript release factor OS=Homo sapiens GN=PTRF PE=1 SV=1
116315	P08758	220.93	69	30	29	Y	35937	Annexin A5 OS=Homo sapiens GN=ANXA5 PE=1 SV=2
116337	E7EVA0	219.24	19	33	20	Y	245442	Microtubule-associated protein OS=Homo sapiens GN=MAP4 PE=4 SV=1
116277	Q14315	219.16	13	30	18	Y	291020	Filamin-C OS=Homo sapiens GN=FLNC PE=1 SV=3
116623	P00338	219.15	54	33	27	Y	36689	L-lactate dehydrogenase A chain OS=Homo sapiens GN=LDHA PE=1 SV=2
116294	Q9Y6C2	218.42	31	26	16	Y	106667	EMILIN-1 OS=Homo sapiens GN=EMILIN1 PE=1 SV=2
116408	D0PNI1	217.67	78	24	12	Y	27745	Tyrosine 3-monooxygenase/tryptophan 5-monooxygenase activation protein zeta polypeptide OS=Homo sapiens GN=YWHAZ PE=3 SV=1
116407	P63104	217.67	78	24	12	Y	27745	14-3-3 protein zeta/delta OS=Homo sapiens GN=YWHAZ PE=1 SV=1
116709	P23528	216.15	99	24	2	Y	18502	Cofilin-1 OS=Homo sapiens GN=CFL1 PE=1 SV=3
116519	Q14393	215.71	35	23	6	Y	79677	Growth arrest-specific protein 6 OS=Homo sapiens GN=GAS6 PE=1 SV=2
116233	P50991	215.71	49	22	21	Y	57924	T-complex protein 1 subunit delta OS=Homo sapiens GN=CCT4 PE=1 SV=4
116293	P07900	214.96	34	25	13	Y	84660	Heat shock protein HSP 90-alpha OS=Homo sapiens GN=HSP90AA1 PE=1 SV=5
116371	Q13509	214.28	54	19	4	Y	50433	Tubulin beta-3 chain OS=Homo sapiens GN=TUBB3 PE=1 SV=2
116476	Q53G71	213.67	48	23	23	Y	46919	Calreticulin variant (Fragment) OS=Homo sapiens PE=2 SV=1
116351	B3KQT9	212.03	55	27	13	Y	54103	Protein disulfide isomerase family A member 3 OS=Homo sapiens GN=PDIA3 PE=2 SV=1
116352	G5EA52	212.03	54	27	13	Y	54964	Protein disulfide isomerase family A member 3 OS=Homo sapiens GN=PDIA3 PE=3 SV=1
116357	P30101	212.03	52	27	13	Y	56782	Protein disulfide-isomerase A3 OS=Homo sapiens GN=PDIA3 PE=1 SV=4
117648	Q53Y44	212.03	79	16	16	Y	15054	Profilin OS=Homo sapiens GN=PFN1 PE=2 SV=1
117647	P07737	212.03	79	16	16	Y	15054	Profilin-1 OS=Homo sapiens GN=PFN1 PE=1 SV=2
116378	F5H3W9	210.74	26	22	10	Y	119522	Myosin IC OS=Homo sapiens GN=MYO1C PE=4 SV=1
116902	B7Z3K9	209.72	34	20	6	Y	48408	Fructose-bisphosphate aldolase OS=Homo sapiens PE=2 SV=1
116358	F8VPV9	209.51	50	18	18	Y	55309	ATP synthase subunit beta OS=Homo sapiens GN=ATP5B PE=3 SV=1
116359	P06576	209.51	49	18	18	Y	56560	ATP synthase subunit beta mitochondrial OS=Homo sapiens GN=ATP5B PE=1 SV=3
116318	P13674	208.98	60	25	2	Y	61049	Prolyl 4-hydroxylase subunit alpha-1 OS=Homo sapiens GN=P4HA1 PE=1 SV=2
116323	Q9BUF5	207.67	61	19	5	Y	49857	Tubulin beta-6 chain OS=Homo sapiens GN=TUBB6 PE=1 SV=1
116338	Q14764	206.87	41	27	3	Y	99327	Major vault protein OS=Homo sapiens GN=MVP PE=1 SV=4
116454	E9KL44	205.62	35	20	20	Y	83000	Epididymis tissue sperm binding protein Li 14m OS=Homo sapiens PE=2 SV=1
116453	P40939	205.62	35	20	20	Y	83000	Trifunctional enzyme subunit alpha mitochondrial OS=Homo sapiens GN=HADHA PE=1 SV=2
116398	B5BTY7	205.44	49	18	18	Y	57460	T-complex protein 1 subunit beta OS=Homo sapiens GN=CCT2 PE=2 SV=1
116397	A8K402	205.44	49	18	18	Y	57476	cDNA FLJ75037 highly similar to Homo sapiens chaperonin containing TCP1 subunit 2 (beta) (CCT2) mRNA OS=Homo sapiens PE=2 SV=1
116396	P78371	205.44	49	18	18	Y	57488	T-complex protein 1 subunit beta OS=Homo sapiens GN=CCT2 PE=1 SV=4
116516	D6RGI3	204.61	46	18	11	Y	49006	Septin 11 OS=Homo sapiens GN=SEPT11 PE=3 SV=1
116517	Q9NVA2	204.61	46	18	11	Y	49398	Septin-11 OS=Homo sapiens GN=SEPT11 PE=1 SV=3
116518	D6RER5	204.61	45	18	11	Y	49809	Septin 11 OS=Homo sapiens GN=SEPT11 PE=3 SV=1
116420	P19367	204.05	21	15	2	Y	102486	Hexokinase-1 OS=Homo sapiens GN=HK1 PE=1 SV=3
116421	Q59FD4	204.05	21	15	2	Y	105804	Hexokinase 1 isoform HKI variant (Fragment) OS=Homo sapiens PE=2 SV=1
116422	E7ENR4	204.05	21	15	2	Y	106313	Hexokinase 1 OS=Homo sapiens GN=HK1 PE=3 SV=1
116510	P50454	203.4	55	23	16	Y	46441	Serpin H1 OS=Homo sapiens GN=SERPINH1 PE=1 SV=2
116916	P62937	202.62	89	20	18	Y	18012	Peptidyl-prolyl cis-trans isomerase A OS=Homo sapiens GN=PPIA PE=1 SV=2
116915	A8K486	202.62	89	20	18	Y	18013	Peptidyl-prolyl cis-trans isomerase OS=Homo sapiens PE=2 SV=1
116914	A8K220	202.62	89	20	18	Y	18012	Peptidyl-prolyl cis-trans isomerase OS=Homo sapiens GN=PPIA PE=1 SV=1
116541	P06748	202.44	63	24	14	Y	32575	Nucleophosmin OS=Homo sapiens GN=NPM1 PE=1 SV=2
117337	B2RB23	200.54	62	15	15	Y	42009	cDNA FLJ95265 highly similar to Homo sapiens acetyl-Coenzyme A acyltransferase 2 (mitochondrial 3-oxoacyl-Coenzyme A thiolase) (ACAA2) nuclear gene encoding mitochondrial protein mRNA OS=Homo sapiens PE=2 SV=1
117336	P42765	200.54	62	15	15	Y	41924	3-ketoacyl-CoA thiolase mitochondrial OS=Homo sapiens GN=ACAA2 PE=1 SV=2
117335	B3KNP8	200.54	62	15	15	Y	41896	cDNA FLJ30111 fis clone BNGH42000360 highly similar to 3-ketoacyl-CoA thiolase mitochondrial (EC 2.3.1.16) OS=Homo sapiens PE=2 SV=1
116773	Q15365	200.26	54	16	12	Y	37498	Poly(rC)-binding protein 1 OS=Homo sapiens GN=PCBP1 PE=1 SV=2
116772	Q53SS8	200.26	54	16	12	Y	37498	Poly(RC) binding protein 1 OS=Homo sapiens GN=PCBP1 PE=2 SV=1
116331	Q16658	200.19	56	20	20	Y	54530	Fascin OS=Homo sapiens GN=FSCN1 PE=1 SV=3
116361	P49327	199.49	12	20	20	Y	273424	Fatty acid synthase OS=Homo sapiens GN=FASN PE=1 SV=3
116633	P17987	198.88	33	16	16	Y	60344	T-complex protein 1 subunit alpha OS=Homo sapiens GN=TCP1 PE=1 SV=1
116391	Q04446	198.69	30	22	22	Y	80474	1 4-alpha-glucan-branching enzyme OS=Homo sapiens GN=GBE1 PE=1 SV=3
116411	Q75MT9	198.13	74	23	23	Y	33229	Malate dehydrogenase (Fragment) OS=Homo sapiens GN=MDH2 PE=2 SV=1
116413	Q6FHZ0	198.13	69	23	23	Y	35559	Malate dehydrogenase OS=Homo sapiens GN=MDH2 PE=2 SV=1
116412	P40926	198.13	69	23	23	Y	35503	Malate dehydrogenase mitochondrial OS=Homo sapiens GN=MDH2 PE=1 SV=3
117174	P04792	197.93	65	16	11	Y	22783	Heat shock protein beta-1 OS=Homo sapiens GN=HSPB1 PE=1 SV=2
116535	P19338	197.63	32	21	20	N	76615	Nucleolin OS=Homo sapiens GN=NCL PE=1 SV=3
116409	Q9Y678	197.48	26	16	14	Y	97718	Coatomer subunit gamma OS=Homo sapiens GN=COPG PE=1 SV=1
116493	P52272	196.8	33	20	4	Y	77516	Heterogeneous nuclear ribonucleoprotein M OS=Homo sapiens GN=HNRNPM PE=1 SV=3
116417	Q8WX93	196.75	25	25	24	Y	150564	Palladin OS=Homo sapiens GN=PALLD PE=1 SV=3
116522	P21796	196.39	72	15	14	Y	30773	Voltage-dependent anion-selective channel protein 1 OS=Homo sapiens GN=VDAC1 PE=1 SV=2
116588	Q6IAT1	195.99	43	16	10	Y	50663	GDI2 protein OS=Homo sapiens GN=GDI2 PE=2 SV=1
116587	P50395	195.99	43	16	10	Y	50663	Rab GDP dissociation inhibitor beta OS=Homo sapiens GN=GDI2 PE=1 SV=2
116590	B4DLV7	195.99	43	16	10	Y	51154	cDNA FLJ60299 highly similar to Rab GDP dissociation inhibitor beta OS=Homo sapiens PE=2 SV=1
116589	E7EU23	195.99	43	16	10	Y	51181	Uncharacterized protein OS=Homo sapiens GN=GDI2 PE=4 SV=1
116529	Q5U077	195.63	56	20	15	Y	36639	L-lactate dehydrogenase OS=Homo sapiens GN=LDHB PE=2 SV=1
116528	P07195	195.63	56	20	15	Y	36639	L-lactate dehydrogenase B chain OS=Homo sapiens GN=LDHB PE=1 SV=2
116996	Q53YD7	195.19	32	17	11	Y	50119	EEF1G protein OS=Homo sapiens GN=EEF1G PE=2 SV=1
116995	P26641	195.19	32	17	11	Y	50119	Elongation factor 1-gamma OS=Homo sapiens GN=EEF1G PE=1 SV=3
116603	B2R5V9	194.88	19	21	11	Y	141379	cDNA FLJ92652 highly similar to Homo sapiens high density lipoprotein binding protein (vigilin)(HDLBP) mRNA OS=Homo sapiens PE=2 SV=1
117655	B4DL49	194.86	45	12	12	Y	30768	cDNA FLJ58073 moderately similar to Cathepsin B (EC 3.4.22.1) OS=Homo sapiens PE=2 SV=1
117654	F5GWW0	194.86	45	12	12	Y	30782	Uncharacterized protein OS=Homo sapiens GN=CTSB PE=3 SV=1
117656	P07858	194.86	37	12	12	Y	37822	Cathepsin B OS=Homo sapiens GN=CTSB PE=1 SV=3
116435	Q4LE36	194.37	22	19	19	Y	124556	ACLY variant protein (Fragment) OS=Homo sapiens GN=ACLY variant protein PE=2 SV=1
116436	E7ENH9	194.37	22	19	19	Y	126218	ATP citrate lyase OS=Homo sapiens GN=ACLY PE=4 SV=2
116460	Q6NZX3	193.89	48	22	14	Y	63308	5'-nucleotidase ecto (CD73) OS=Homo sapiens GN=NT5E PE=2 SV=1
116459	Q53Z63	193.89	48	22	14	Y	63338	5'-nucleotidase OS=Homo sapiens GN=NT5E PE=2 SV=1
116458	P21589	193.89	48	22	14	Y	63368	5'-nucleotidase OS=Homo sapiens GN=NT5E PE=1 SV=1
116457	B2RBH2	193.89	48	22	14	Y	63396	cDNA FLJ95508 highly similar to Homo sapiens 5'-nucleotidase ecto (CD73) (NT5E) mRNA OS=Homo sapiens PE=2 SV=1
116619	Q6NXR8	193.84	62	20	7	Y	29975	Ribosomal protein S3A OS=Homo sapiens GN=RPS3A PE=2 SV=1
116618	P61247	193.84	62	20	7	Y	29945	40S ribosomal protein S3a OS=Homo sapiens GN=RPS3A PE=1 SV=2
116602	Q15019	193.82	66	19	19	Y	41487	Septin-2 OS=Homo sapiens GN=SEPT2 PE=1 SV=1
116430	O60701	193.04	50	18	16	Y	55024	UDP-glucose 6-dehydrogenase OS=Homo sapiens GN=UGDH PE=1 SV=1
116754	P09525	192.95	50	18	4	Y	35883	Annexin A4 OS=Homo sapiens GN=ANXA4 PE=1 SV=4
116755	Q6LES2	192.95	50	18	4	Y	36085	Annexin (Fragment) OS=Homo sapiens GN=ANXA4 PE=2 SV=1
116404	Q7KZF4	192.87	32	24	24	Y	101997	Staphylococcal nuclease domain-containing protein 1 OS=Homo sapiens GN=SND1 PE=1 SV=1
116746	E9KL39	192.58	84	17	16	Y	22391	Epididymis tissue sperm binding protein Li 7e OS=Homo sapiens PE=2 SV=1
116745	P37802	192.58	84	17	16	Y	22391	Transgelin-2 OS=Homo sapiens GN=TAGLN2 PE=1 SV=3
116490	O60437	192.35	19	24	24	Y	204745	Periplakin OS=Homo sapiens GN=PPL PE=1 SV=4
118163	F6KPG5	191.57	26	24	7	Y	66531	Albumin (Fragment) OS=Homo sapiens PE=2 SV=1
118167	B2RBS8	191.57	25	24	7	Y	69393	cDNA FLJ95666 highly similar to Homo sapiens albumin (ALB) mRNA OS=Homo sapiens PE=2 SV=1
118166	P02768	191.57	25	24	7	Y	69367	Serum albumin OS=Homo sapiens GN=ALB PE=1 SV=2
116831	P09104	191.55	39	15	7	Y	47269	Gamma-enolase OS=Homo sapiens GN=ENO2 PE=1 SV=3
116830	Q6FHV6	191.55	39	15	7	Y	47269	ENO2 protein OS=Homo sapiens GN=ENO2 PE=2 SV=1
117657	P09211	190.72	65	12	12	Y	23356	Glutathione S-transferase P OS=Homo sapiens GN=GSTP1 PE=1 SV=2
117160	A8K401	190.71	54	13	13	N	29804	Prohibitin isoform CRA_a OS=Homo sapiens GN=PHB PE=2 SV=1
117159	P35232	190.71	54	13	13	N	29804	Prohibitin OS=Homo sapiens GN=PHB PE=1 SV=1
117158	Q6PUJ7	190.71	54	13	13	N	29820	Prohibitin OS=Homo sapiens PE=2 SV=1
117157	Q6FHP5	190.71	54	13	13	N	29832	PHB protein (Fragment) OS=Homo sapiens GN=PHB PE=2 SV=1
116562	P40227	190.38	37	14	11	Y	58024	T-complex protein 1 subunit zeta OS=Homo sapiens GN=CCT6A PE=1 SV=3
116561	B2R9K8	190.38	37	14	11	Y	57966	cDNA FLJ94440 highly similar to Homo sapiens chaperonin containing TCP1 subunit 6A (zeta 1)(CCT6A) mRNA OS=Homo sapiens PE=2 SV=1
116539	Q96HC4	190.1	43	21	6	Y	63945	PDZ and LIM domain protein 5 OS=Homo sapiens GN=PDLIM5 PE=1 SV=5
116776	Q9UJU6	189.6	42	15	2	Y	48207	Drebrin-like protein OS=Homo sapiens GN=DBNL PE=1 SV=1
116584	Q8WUM4	189.53	23	16	11	Y	96023	Programmed cell death 6-interacting protein OS=Homo sapiens GN=PDCD6IP PE=1 SV=1
116583	Q4W4Y1	189.53	23	16	11	Y	96079	Dopamine receptor interacting protein 4 OS=Homo sapiens GN=DRIP4 PE=2 SV=1
116585	E9PFU1	189.53	23	16	11	Y	96772	Programmed cell death 6-interacting protein OS=Homo sapiens GN=PDCD6IP PE=4 SV=1
117505	P07339	189.44	30	12	12	Y	44552	Cathepsin D OS=Homo sapiens GN=CTSD PE=1 SV=1
116569	P23396	189.37	77	21	12	Y	26688	40S ribosomal protein S3 OS=Homo sapiens GN=RPS3 PE=1 SV=2
116676	Q9UHD8	189.16	27	15	15	Y	65402	Septin-9 OS=Homo sapiens GN=SEPT9 PE=1 SV=2
116672	Q59GY2	188.87	39	19	19	Y	48996	Ribosomal protein L4 variant (Fragment) OS=Homo sapiens PE=2 SV=1
117235	Q6FHM2	188.82	43	11	4	Y	37331	GNB2 protein OS=Homo sapiens GN=GNB2 PE=2 SV=1
117234	P62879	188.82	43	11	4	Y	37331	Guanine nucleotide-binding protein G(I)/G(S)/G(T) subunit beta-2 OS=Homo sapiens GN=GNB2 PE=1 SV=3
116876	A8K6A5	188.71	17	16	16	Y	114483	cDNA FLJ77742 highly similar to Homo sapiens integrin alpha 5 (fibronectin receptor alpha polypeptide) mRNA OS=Homo sapiens PE=2 SV=1
116875	P08648	188.71	17	16	16	Y	114536	Integrin alpha-5 OS=Homo sapiens GN=ITGA5 PE=1 SV=2
116515	O60664	188.19	56	15	15	Y	47075	Perilipin-3 OS=Homo sapiens GN=PLIN3 PE=1 SV=3
117317	P21291	188.1	75	12	3	Y	20567	Cysteine and glycine-rich protein 1 OS=Homo sapiens GN=CSRP1 PE=1 SV=3
117316	Q5U0J2	188.1	75	12	3	Y	20567	Cysteine and glycine-rich protein 1 OS=Homo sapiens GN=CSRP1 PE=2 SV=1
116488	P23142	187.83	32	17	5	Y	77214	Fibulin-1 OS=Homo sapiens GN=FBLN1 PE=1 SV=4
116688	Q14847	187.65	61	21	20	Y	29717	LIM and SH3 domain protein 1 OS=Homo sapiens GN=LASP1 PE=1 SV=2
117194	P09382	186.59	99	16	13	Y	14716	Galectin-1 OS=Homo sapiens GN=LGALS1 PE=1 SV=2
116679	B4DUQ1	186.35	37	18	18	Y	48511	cDNA FLJ54552 highly similar to Heterogeneous nuclear ribonucleoprotein K OS=Homo sapiens PE=2 SV=1
116683	P61978	186.35	35	18	18	Y	50976	Heterogeneous nuclear ribonucleoprotein K OS=Homo sapiens GN=HNRNPK PE=1 SV=1
116684	Q6IBN1	186.35	35	18	18	Y	51028	HNRPK protein OS=Homo sapiens GN=HNRPK PE=2 SV=1
116564	P04843	185.91	41	21	5	Y	68569	Dolichyl-diphosphooligosaccharide--protein glycosyltransferase subunit 1 OS=Homo sapiens GN=RPN1 PE=1 SV=1
116563	Q6IBR0	185.91	41	21	5	Y	68607	RPN1 protein OS=Homo sapiens GN=RPN1 PE=2 SV=1
117144	P11216	185.73	20	15	3	Y	96696	Glycogen phosphorylase brain form OS=Homo sapiens GN=PYGB PE=1 SV=5
117030	B4DTU0	185.72	29	14	14	Y	63665	Activated leukocyte cell adhesion molecule OS=Homo sapiens GN=ALCAM PE=2 SV=1
117031	Q13740	185.72	29	14	14	Y	65102	CD166 antigen OS=Homo sapiens GN=ALCAM PE=1 SV=2
116527	P51659	185.48	31	16	2	Y	79686	Peroxisomal multifunctional enzyme type 2 OS=Homo sapiens GN=HSD17B4 PE=1 SV=3
116526	B2R659	185.48	31	16	2	Y	79612	cDNA FLJ92803 highly similar to Homo sapiens hydroxysteroid (17-beta) dehydrogenase 4 (HSD17B4) mRNA OS=Homo sapiens PE=2 SV=1
116852	B2R6K4	183.97	61	13	7	Y	37301	cDNA FLJ92996 highly similar to Homo sapiens guanine nucleotide binding protein (G protein) beta polypeptide 1 (GNB1) mRNA OS=Homo sapiens PE=2 SV=1
116851	P62873	183.97	61	13	7	Y	37377	Guanine nucleotide-binding protein G(I)/G(S)/G(T) subunit beta-1 OS=Homo sapiens GN=GNB1 PE=1 SV=3
116740	B7Z3U6	183.64	19	15	2	Y	109550	ATPase Na+/K+ transporting alpha 1 polypeptide OS=Homo sapiens GN=ATP1A1 PE=2 SV=1
116743	F5H3A1	183.64	19	15	2	Y	113000	ATPase Na+/K+-transporting alpha 1 polypeptide OS=Homo sapiens GN=ATP1A1 PE=3 SV=1
116742	B7Z2T5	183.64	19	15	2	Y	112908	cDNA FLJ55427 highly similar to Sodium/potassium-transporting ATPase alpha-1 chain (EC 3.6.3.9) OS=Homo sapiens PE=2 SV=1
116741	P05023	183.64	19	15	2	Y	112896	Sodium/potassium-transporting ATPase subunit alpha-1 OS=Homo sapiens GN=ATP1A1 PE=1 SV=1
117187	Q99497	183.61	85	15	15	Y	19891	Protein DJ-1 OS=Homo sapiens GN=PARK7 PE=1 SV=2
117134	P31150	183.49	40	13	7	Y	50583	Rab GDP dissociation inhibitor alpha OS=Homo sapiens GN=GDI1 PE=1 SV=2
116638	Q6UVK1	183.47	9	13	13	Y	250534	Chondroitin sulfate proteoglycan 4 OS=Homo sapiens GN=CSPG4 PE=1 SV=2
117148	P00387	183.3	52	13	13	Y	34235	NADH-cytochrome b5 reductase 3 OS=Homo sapiens GN=CYB5R3 PE=1 SV=3
117153	B7Z7L3	183.3	47	13	13	Y	38226	Cytochrome b5 reductase 3 OS=Homo sapiens GN=CYB5R3 PE=2 SV=1
116484	G5E9B2	183.24	44	19	4	Y	59479	Chaperonin containing TCP1 subunit 8 (Theta) isoform CRA_a OS=Homo sapiens GN=CCT8 PE=3 SV=1
116485	P50990	183.24	44	19	4	Y	59621	T-complex protein 1 subunit theta OS=Homo sapiens GN=CCT8 PE=1 SV=4
116749	Q9C0C2	183.01	10	12	12	Y	181795	182 kDa tankyrase-1-binding protein OS=Homo sapiens GN=TNKS1BP1 PE=1 SV=4
116909	F5H365	182.73	25	12	9	Y	82969	Sec23 homolog A (S. cerevisiae) OS=Homo sapiens GN=SEC23A PE=4 SV=1
116910	Q15436	182.73	24	12	9	Y	86161	Protein transport protein Sec23A OS=Homo sapiens GN=SEC23A PE=1 SV=2
117430	B3KY95	181.87	22	13	13	N	53289	cDNA FLJ16143 fis clone BRAMY2038516 highly similar to Protein disulfide-isomerase A6 (EC 5.3.4.1) OS=Homo sapiens PE=2 SV=1
117429	B5MCQ5	181.87	22	13	13	N	53261	Protein disulfide isomerase family A member 6 OS=Homo sapiens GN=PDIA6 PE=3 SV=1
117010	Q06830	181.59	65	18	14	Y	22110	Peroxiredoxin-1 OS=Homo sapiens GN=PRDX1 PE=1 SV=1
116811	E7EWZ6	181.53	23	15	15	Y	111131	Integrin alpha V (vitronectin receptor alpha polypeptide antigen CD51) OS=Homo sapiens GN=ITGAV PE=3 SV=1
116810	B7Z883	181.53	23	15	15	Y	111145	cDNA FLJ51414 highly similar to Integrin alpha-V OS=Homo sapiens PE=2 SV=1
116813	A5YM53	181.53	22	15	15	Y	116105	ITGAV protein OS=Homo sapiens GN=ITGAV PE=2 SV=1
116812	P06756	181.53	22	15	15	Y	116038	Integrin alpha-V OS=Homo sapiens GN=ITGAV PE=1 SV=2
117079	P16403	181.18	63	17	6	Y	21365	Histone H1.2 OS=Homo sapiens GN=HIST1H1C PE=1 SV=2
117078	A8K4I2	181.18	63	17	6	Y	21365	Histone 1 H1c OS=Homo sapiens GN=HIST1H1C PE=2 SV=1
116724	Q8IVF2	180.62	4	19	19	Y	616641	Protein AHNAK2 OS=Homo sapiens GN=AHNAK2 PE=1 SV=2
117371	Q5U0I6	180.41	65	13	6	Y	22678	RAB1A protein OS=Homo sapiens GN=RAB1A PE=2 SV=1
117370	P62820	180.41	65	13	6	Y	22678	Ras-related protein Rab-1A OS=Homo sapiens GN=RAB1A PE=1 SV=3
116567	P13647	180.27	27	18	8	Y	62378	Keratin type II cytoskeletal 5 OS=Homo sapiens GN=KRT5 PE=1 SV=3
117064	B5BU24	180.21	61	18	8	Y	28112	14-3-3 protein beta/alpha OS=Homo sapiens GN=YWHAB PE=2 SV=1
117063	P31946	180.21	61	18	8	Y	28082	14-3-3 protein beta/alpha OS=Homo sapiens GN=YWHAB PE=1 SV=3
116843	D6R938	180.13	35	14	8	Y	56298	Calcium/calmodulin-dependent protein kinase (CaM kinase) II delta isoform CRA_e OS=Homo sapiens GN=CAMK2D PE=4 SV=1
116844	Q13557	180.13	35	14	8	Y	56369	Calcium/calmodulin-dependent protein kinase type II subunit delta OS=Homo sapiens GN=CAMK2D PE=1 SV=3
116845	E9PBG7	180.13	34	14	8	Y	57763	Calcium/calmodulin-dependent protein kinase II delta OS=Homo sapiens GN=CAMK2D PE=4 SV=1
116846	E9PF82	180.13	33	14	8	Y	60005	Calcium/calmodulin-dependent protein kinase II delta OS=Homo sapiens GN=CAMK2D PE=4 SV=1
116886	B8ZZC9	180.13	42	14	4	Y	54772	Chaperonin-containing TCP1 subunit 7 (eta) OS=Homo sapiens GN=CCT7 PE=3 SV=1
116890	Q99832	180.13	39	14	4	Y	59367	T-complex protein 1 subunit eta OS=Homo sapiens GN=CCT7 PE=1 SV=2
116889	Q53HV2	180.13	39	14	4	Y	59341	Chaperonin containing TCP1 subunit 7 (Eta) variant (Fragment) OS=Homo sapiens PE=2 SV=1
116865	Q99798	179.9	22	13	13	Y	85425	Aconitate hydratase mitochondrial OS=Homo sapiens GN=ACO2 PE=1 SV=2
116866	A2A274	179.9	21	13	13	Y	87820	Aconitase 2 mitochondrial OS=Homo sapiens GN=ACO2 PE=4 SV=1
116540	P07814	179.41	16	20	7	Y	170590	Bifunctional glutamate/proline--tRNA ligase OS=Homo sapiens GN=EPRS PE=1 SV=5
116727	B2RAN1	178.88	35	17	17	Y	56906	cDNA FLJ95012 highly similar to Homo sapiens UDP-glucose pyrophosphorylase 2 (UGP2) mRNA OS=Homo sapiens PE=2 SV=1
116726	Q16851	178.88	35	17	17	Y	56940	UTP--glucose-1-phosphate uridylyltransferase OS=Homo sapiens GN=UGP2 PE=1 SV=5
118200	Q9Y281	178.64	65	13	4	Y	18737	Cofilin-2 OS=Homo sapiens GN=CFL2 PE=1 SV=1
118199	Q549N0	178.64	65	13	4	Y	18737	Cofilin 2 (Muscle) isoform CRA_a OS=Homo sapiens GN=CFL2 PE=2 SV=1
117400	Q6FHU2	178.26	55	13	7	Y	28804	Phosphoglycerate mutase (Fragment) OS=Homo sapiens GN=PGAM1 PE=2 SV=1
117399	Q6P6D7	178.26	55	13	7	Y	28820	Phosphoglycerate mutase OS=Homo sapiens GN=PGAM1 PE=2 SV=1
117398	P18669	178.26	55	13	7	Y	28804	Phosphoglycerate mutase 1 OS=Homo sapiens GN=PGAM1 PE=1 SV=2
116764	B4DTU7	178.02	22	13	13	Y	101716	cDNA FLJ52076 highly similar to Homo sapiens aldehyde dehydrogenase 1 family member L2 (ALDH1L2) mRNA OS=Homo sapiens PE=2 SV=1
117604	Q5JR94	178	58	12	12	Y	24205	40S ribosomal protein S8 OS=Homo sapiens GN=RPS8 PE=2 SV=1
117603	P62241	178	58	12	12	Y	24205	40S ribosomal protein S8 OS=Homo sapiens GN=RPS8 PE=1 SV=2
118178	E9PCU0	177.77	13	16	13	Y	167752	Collagen type XI alpha 1 OS=Homo sapiens GN=COL11A1 PE=4 SV=1
118177	Q149N0	177.77	13	16	13	Y	167778	COL11A1 protein OS=Homo sapiens GN=COL11A1 PE=2 SV=1
118193	D3DT71	177.77	13	16	13	Y	176629	Collagen type XI alpha 1 isoform CRA_b OS=Homo sapiens GN=COL11A1 PE=4 SV=1
118202	P12107	177.77	12	16	13	Y	181064	Collagen alpha-1(XI) chain OS=Homo sapiens GN=COL11A1 PE=1 SV=4
118205	D3DT72	177.77	12	16	13	Y	182417	Collagen type XI alpha 1 isoform CRA_c OS=Homo sapiens GN=COL11A1 PE=4 SV=1
117581	P61604	177.75	94	15	15	Y	10932	10 kDa heat shock protein mitochondrial OS=Homo sapiens GN=HSPE1 PE=1 SV=2
117119	E9KL35	177.49	52	13	6	Y	35077	Epididymis tissue sperm binding protein Li 3a OS=Homo sapiens PE=2 SV=1
117118	P63244	177.49	52	13	6	Y	35077	Guanine nucleotide-binding protein subunit beta-2-like 1 OS=Homo sapiens GN=GNB2L1 PE=1 SV=3
116758	Q16181	177.49	49	19	18	Y	50680	Septin-7 OS=Homo sapiens GN=SEPT7 PE=1 SV=2
118049	Q6IBS9	175.55	46	8	8	N	26923	HADH2 protein OS=Homo sapiens GN=HADH2 PE=2 SV=1
118048	Q99714	175.55	46	8	8	N	26923	3-hydroxyacyl-CoA dehydrogenase type-2 OS=Homo sapiens GN=HSD17B10 PE=1 SV=3
117570	P16401	175.54	51	16	11	Y	22580	Histone H1.5 OS=Homo sapiens GN=HIST1H1B PE=1 SV=3
116929	P07585	175.26	43	18	17	Y	39747	Decorin OS=Homo sapiens GN=DCN PE=1 SV=1
116928	Q6FH10	175.26	43	18	17	Y	39747	DCN protein OS=Homo sapiens GN=DCN PE=2 SV=1
116631	P36871	174.9	37	14	3	Y	61449	Phosphoglucomutase-1 OS=Homo sapiens GN=PGM1 PE=1 SV=3
116988	P61981	174.55	54	15	2	Y	28303	14-3-3 protein gamma OS=Homo sapiens GN=YWHAG PE=1 SV=2
117334	P60981	174.34	65	18	14	Y	18506	Destrin OS=Homo sapiens GN=DSTN PE=1 SV=3
116708	B4E022	174.05	27	14	14	Y	62879	Uncharacterized protein OS=Homo sapiens GN=TKT PE=2 SV=1
116712	Q53EM5	174.05	25	14	14	Y	67906	Transketolase variant (Fragment) OS=Homo sapiens PE=2 SV=1
116711	P29401	174.05	25	14	14	Y	67878	Transketolase OS=Homo sapiens GN=TKT PE=1 SV=3
116714	B4DE31	174.05	25	14	14	Y	68742	cDNA FLJ54957 highly similar to Transketolase (EC 2.2.1.1) OS=Homo sapiens PE=2 SV=1
116713	E7EPA7	174.05	25	14	14	Y	68814	Transketolase OS=Homo sapiens GN=TKT PE=4 SV=1
116668	P49588	174.01	16	14	14	Y	106810	Alanine--tRNA ligase cytoplasmic OS=Homo sapiens GN=AARS PE=1 SV=2
117547	P22626	173.91	36	14	14	Y	37430	Heterogeneous nuclear ribonucleoproteins A2/B1 OS=Homo sapiens GN=HNRNPA2B1 PE=1 SV=2
116715	Q9UBG0	173.88	12	13	10	Y	166674	C-type mannose receptor 2 OS=Homo sapiens GN=MRC2 PE=1 SV=2
117896	P30086	173.67	67	10	10	Y	21057	Phosphatidylethanolamine-binding protein 1 OS=Homo sapiens GN=PEBP1 PE=1 SV=3
117895	D9IAI1	173.67	67	10	10	Y	21057	Phosphatidylethanolamine-binding protein 1 OS=Homo sapiens PE=2 SV=1
116950	P40925	173.44	46	15	15	Y	36426	Malate dehydrogenase cytoplasmic OS=Homo sapiens GN=MDH1 PE=1 SV=4
116952	B7Z3I7	173.44	43	15	15	Y	38656	Malate dehydrogenase OS=Homo sapiens PE=2 SV=1
116951	F5H098	173.44	43	15	15	Y	38628	Malate dehydrogenase OS=Homo sapiens GN=MDH1 PE=3 SV=1
118033	C3VMY8	173.43	56	13	13	Y	20140	Alpha B crystallin OS=Homo sapiens GN=CRYAB PE=2 SV=1
118032	P02511	173.43	56	13	13	Y	20159	Alpha-crystallin B chain OS=Homo sapiens GN=CRYAB PE=1 SV=2
116975	B4DR87	173.41	18	10	10	Y	88273	Uncharacterized protein OS=Homo sapiens GN=PLOD1 PE=2 SV=1
117278	E7ENR3	173.34	46	12	11	Y	31382	Calponin 2 OS=Homo sapiens GN=CNN2 PE=4 SV=1
117281	B4DDF4	173.34	45	12	11	Y	32617	cDNA FLJ52469 highly similar to Calponin-2 OS=Homo sapiens PE=2 SV=1
117282	Q99439	173.34	43	12	11	Y	33697	Calponin-2 OS=Homo sapiens GN=CNN2 PE=1 SV=4
117284	B4DUT8	173.34	40	12	11	Y	35944	cDNA FLJ52765 highly similar to Calponin-2 OS=Homo sapiens PE=2 SV=1
117365	Q9HAV0	173.27	48	10	5	Y	37567	Guanine nucleotide-binding protein subunit beta-4 OS=Homo sapiens GN=GNB4 PE=1 SV=3
117237	P62258	173.14	58	15	12	Y	29174	14-3-3 protein epsilon OS=Homo sapiens GN=YWHAE PE=1 SV=1
117849	O00299	173.07	47	12	12	Y	26923	Chloride intracellular channel protein 1 OS=Homo sapiens GN=CLIC1 PE=1 SV=4
117848	Q5SRT3	173.07	47	12	12	Y	26923	Chloride intracellular channel 1 OS=Homo sapiens GN=CLIC1 PE=2 SV=2
117847	Q53FB0	173.07	47	12	12	Y	27015	Chloride intracellular channel 1 variant (Fragment) OS=Homo sapiens PE=2 SV=1
116621	Q03252	172.9	30	18	15	N	67689	Lamin-B2 OS=Homo sapiens GN=LMNB2 PE=1 SV=3
116877	P28838	172.86	34	12	12	Y	56166	Cytosol aminopeptidase OS=Homo sapiens GN=LAP3 PE=1 SV=3
118135	B2R4R0	172.68	78	15	15	Y	11367	Histone H4 OS=Homo sapiens GN=HIST1H4L PE=2 SV=1
118134	P62805	172.68	78	15	15	Y	11367	Histone H4 OS=Homo sapiens GN=HIST1H4A PE=1 SV=2
117467	Q53QM2	171.78	31	13	13	Y	47371	ARP3 actin-related protein 3 homolog (Yeast) isoform CRA_a OS=Homo sapiens GN=ACTR3 PE=2 SV=1
117466	P61158	171.78	31	13	13	Y	47371	Actin-related protein 3 OS=Homo sapiens GN=ACTR3 PE=1 SV=3
116911	P35556	171.71	7	16	12	Y	314775	Fibrillin-2 OS=Homo sapiens GN=FBN2 PE=1 SV=3
116653	Q5SZY0	171.46	34	15	15	Y	57972	Chaperonin containing TCP1 subunit 3 (Gamma) OS=Homo sapiens GN=CCT3 PE=2 SV=1
116654	E9PAQ6	171.46	33	15	15	Y	60463	Uncharacterized protein OS=Homo sapiens GN=CCT3 PE=3 SV=1
116655	P49368	171.46	33	15	15	Y	60534	T-complex protein 1 subunit gamma OS=Homo sapiens GN=CCT3 PE=1 SV=4
116658	Q59H77	171.46	31	15	15	Y	63576	Chaperonin containing TCP1 subunit 3 (Gamma) variant (Fragment) OS=Homo sapiens PE=2 SV=1
117599	B2R984	171.38	52	14	3	Y	21893	cDNA FLJ94268 highly similar to Homo sapiens histone 1 H1e (HIST1H1E) mRNA OS=Homo sapiens PE=2 SV=1
116907	Q9ULV4	171.33	28	14	13	Y	53249	Coronin-1C OS=Homo sapiens GN=CORO1C PE=1 SV=1
116906	B3KN06	171.33	28	14	13	Y	53224	cDNA FLJ13143 fis clone NT2RP3003230 highly similar to Coronin-1C OS=Homo sapiens PE=2 SV=1
116908	A7MAP0	171.33	28	14	13	Y	54067	Coronin actin binding protein 1C OS=Homo sapiens GN=CORO1C PE=2 SV=1
116913	Q59EA2	171.33	27	14	13	Y	56370	Coronin actin binding protein 1C variant (Fragment) OS=Homo sapiens PE=2 SV=1
116917	A7MAP1	171.33	25	14	13	Y	58948	Coronin-1C_i3 protein OS=Homo sapiens GN=CORO1C PE=2 SV=1
116959	P51149	171.04	66	13	13	Y	23490	Ras-related protein Rab-7a OS=Homo sapiens GN=RAB7A PE=1 SV=1
117304	P26373	170.86	47	16	16	Y	24261	60S ribosomal protein L13 OS=Homo sapiens GN=RPL13 PE=1 SV=4
117303	Q6NZ55	170.86	47	16	16	Y	24265	60S ribosomal protein L13 OS=Homo sapiens GN=RPL13 PE=2 SV=1
117302	A8K4C8	170.86	47	16	16	Y	24261	60S ribosomal protein L13 OS=Homo sapiens GN=RPL13 PE=2 SV=1
117140	Q6I9R8	170.71	53	14	14	Y	32193	FHL2 protein OS=Homo sapiens GN=FHL2 PE=2 SV=1
117139	Q14192	170.71	53	14	14	Y	32193	Four and a half LIM domains protein 2 OS=Homo sapiens GN=FHL2 PE=1 SV=3
117143	Q2XQU9	170.71	38	14	14	Y	44177	FHL2 isoform 5 OS=Homo sapiens PE=2 SV=1
116849	Q6NUR7	170.64	31	15	7	Y	69242	Ezrin OS=Homo sapiens GN=EZR PE=2 SV=1
116848	P15311	170.64	31	15	7	Y	69413	Ezrin OS=Homo sapiens GN=EZR PE=1 SV=4
117131	P16152	170.56	51	13	10	Y	30375	Carbonyl reductase [NADPH] 1 OS=Homo sapiens GN=CBR1 PE=1 SV=3
116820	A6NLG9	170.46	61	17	8	Y	34876	Biglycan OS=Homo sapiens GN=BGN PE=2 SV=1
116821	B4DDQ2	170.46	56	17	8	Y	37618	cDNA FLJ55187 highly similar to Biglycan OS=Homo sapiens PE=2 SV=1
116828	A8K7E0	170.46	51	17	8	Y	41669	cDNA FLJ76911 highly similar to Homo sapiens biglycan (BGN) mRNA OS=Homo sapiens PE=2 SV=1
116827	P21810	170.46	51	17	8	Y	41654	Biglycan OS=Homo sapiens GN=BGN PE=1 SV=2
116826	Q53FI4	170.46	51	17	8	Y	41605	Biglycan preproprotein variant (Fragment) OS=Homo sapiens PE=2 SV=1
117164	P35442	170.15	11	10	6	Y	129991	Thrombospondin-2 OS=Homo sapiens GN=THBS2 PE=1 SV=2
116800	Q14247	169.51	30	18	5	Y	61586	Src substrate cortactin OS=Homo sapiens GN=CTTN PE=1 SV=2
117145	C0IMJ3	169.27	21	12	7	Y	87272	Periostin isoform thy6 OS=Homo sapiens PE=2 SV=1
117147	D2KRH7	169.27	21	12	7	Y	89042	OSF-2 (Fragment) OS=Homo sapiens PE=2 SV=1
117150	C0IMJ1	169.27	21	12	7	Y	90442	Periostin isoform thy2 OS=Homo sapiens PE=2 SV=1
117149	B1ALD8	169.27	21	12	7	Y	90424	Periostin osteoblast specific factor OS=Homo sapiens GN=POSTN PE=4 SV=1
117767	P61160	169.26	36	13	13	Y	44761	Actin-related protein 2 OS=Homo sapiens GN=ACTR2 PE=1 SV=1
116664	P53621	168.72	18	18	18	Y	138345	Coatomer subunit alpha OS=Homo sapiens GN=COPA PE=1 SV=2
117173	P23284	167.92	50	14	13	Y	23743	Peptidyl-prolyl cis-trans isomerase B OS=Homo sapiens GN=PPIB PE=1 SV=2
117122	P17858	167.06	20	9	7	Y	85018	6-phosphofructokinase liver type OS=Homo sapiens GN=PFKL PE=1 SV=6
117888	P46782	166.89	55	12	12	Y	22876	40S ribosomal protein S5 OS=Homo sapiens GN=RPS5 PE=1 SV=4
117397	H0YJ34	166.76	22	10	10	Y	73353	Fermitin family member 2 (Fragment) OS=Homo sapiens GN=FERMT2 PE=4 SV=1
117402	Q96AC1	166.76	21	10	10	Y	77861	Fermitin family homolog 2 OS=Homo sapiens GN=FERMT2 PE=1 SV=1
117401	A8K6S3	166.76	21	10	10	Y	77877	cDNA FLJ77570 highly similar to Homo sapiens pleckstrin homology domain containing family C (with FERM domain) member 1 (PLEKHC1) mRNA OS=Homo sapiens PE=2 SV=1
117403	B5TJY2	166.76	20	10	10	Y	78676	Fermitin family member 2 OS=Homo sapiens GN=FERMT2 PE=2 SV=1
116763	P35241	166.58	31	15	2	Y	68564	Radixin OS=Homo sapiens GN=RDX PE=1 SV=1
116762	B0YJ88	166.58	31	15	2	Y	68564	Radixin OS=Homo sapiens GN=RDX PE=2 SV=1
116766	A7YIJ8	166.58	30	15	2	Y	71049	Radixin OS=Homo sapiens GN=RDX PE=2 SV=1
117166	P13611	166.55	4	13	13	Y	372821	Versican core protein OS=Homo sapiens GN=VCAN PE=1 SV=3
117167	Q59FG9	166.55	4	13	13	Y	374370	Chondroitin sulfate proteoglycan 2 (Versican) variant (Fragment) OS=Homo sapiens PE=2 SV=1
117288	P41250	166.45	22	11	11	Y	83166	Glycine--tRNA ligase OS=Homo sapiens GN=GARS PE=1 SV=3
117204	P36957	166.43	31	13	5	Y	48755	Dihydrolipoyllysine-residue succinyltransferase component of 2-oxoglutarate dehydrogenase complex mitochondrial OS=Homo sapiens GN=DLST PE=1 SV=4
117019	B7Z4B2	166.22	20	14	8	Y	92866	cDNA FLJ56108 highly similar to Puromycin-sensitive aminopeptidase (EC 3.4.11.-) OS=Homo sapiens PE=2 SV=1
117021	E9PLK3	166.22	18	14	8	Y	102988	Aminopeptidase puromycin-sensitive OS=Homo sapiens GN=NPEPPS PE=4 SV=1
117022	P55786	166.22	18	14	8	Y	103276	Puromycin-sensitive aminopeptidase OS=Homo sapiens GN=NPEPPS PE=1 SV=2
116972	P49411	166.18	36	14	14	Y	49542	Elongation factor Tu mitochondrial OS=Homo sapiens GN=TUFM PE=1 SV=2
117178	P11047	165.75	11	11	11	Y	177602	Laminin subunit gamma-1 OS=Homo sapiens GN=LAMC1 PE=1 SV=3
117175	P21281	165.67	31	11	4	Y	56501	V-type proton ATPase subunit B brain isoform OS=Homo sapiens GN=ATP6V1B2 PE=1 SV=3
116750	F5H559	165.45	33	16	2	N	60114	EH-domain-containing 2 OS=Homo sapiens GN=EHD2 PE=4 SV=1
116751	Q9NZN4	165.45	33	16	2	N	61162	EH domain-containing protein 2 OS=Homo sapiens GN=EHD2 PE=1 SV=2
116817	Q00839	165.28	22	15	15	Y	90585	Heterogeneous nuclear ribonucleoprotein U OS=Homo sapiens GN=HNRNPU PE=1 SV=6
117280	Q08431	165.25	39	11	11	Y	43123	Lactadherin OS=Homo sapiens GN=MFGE8 PE=1 SV=2
117025	Q86UY0	165.17	40	12	12	Y	40369	TXNDC5 protein OS=Homo sapiens GN=TXNDC5 PE=2 SV=1
117026	Q6EHZ3	165.17	39	12	12	Y	40703	Putative uncharacterized protein STRF8 OS=Homo sapiens GN=STRF8 PE=2 SV=1
117028	Q658S9	165.17	36	12	12	Y	43505	Putative uncharacterized protein DKFZp666I134 (Fragment) OS=Homo sapiens GN=DKFZp666I134 PE=2 SV=1
117034	Q8NBS9	165.17	33	12	12	Y	47629	Thioredoxin domain-containing protein 5 OS=Homo sapiens GN=TXNDC5 PE=1 SV=2
117513	Q9H0U4	165.02	59	10	3	Y	22171	Ras-related protein Rab-1B OS=Homo sapiens GN=RAB1B PE=1 SV=1
117113	P12236	165.02	39	13	3	Y	32866	ADP/ATP translocase 3 OS=Homo sapiens GN=SLC25A6 PE=1 SV=4
117112	Q6I9V5	165.02	39	13	3	Y	32866	SLC25A6 protein OS=Homo sapiens GN=SLC25A6 PE=2 SV=1
117117	Q59EI9	165.02	36	13	3	Y	35383	ADP ATP carrier protein liver isoform T2 variant (Fragment) OS=Homo sapiens PE=2 SV=1
117460	B4DU58	164.92	47	11	11	Y	36248	Uncharacterized protein OS=Homo sapiens GN=CAPG PE=2 SV=1
117463	P40121	164.92	44	11	11	Y	38499	Macrophage-capping protein OS=Homo sapiens GN=CAPG PE=1 SV=2
117462	B2R9S4	164.92	44	11	11	Y	38498	cDNA FLJ94534 highly similar to Homo sapiens capping protein (actin filament) gelsolin-like(CAPG) mRNA OS=Homo sapiens PE=2 SV=1
117290	Q96IR1	164.81	56	15	14	Y	27260	RPS4X protein (Fragment) OS=Homo sapiens GN=RPS4X PE=2 SV=2
117297	B2R491	164.81	51	15	14	Y	29598	Ribosomal protein S4 X-linked isoform CRA_c OS=Homo sapiens GN=RPS4X PE=2 SV=1
117296	P62701	164.81	51	15	14	Y	29598	40S ribosomal protein S4 X isoform OS=Homo sapiens GN=RPS4X PE=1 SV=2
117295	Q53HV1	164.81	51	15	14	Y	29579	Ribosomal protein S4 X-linked X isoform variant (Fragment) OS=Homo sapiens PE=2 SV=1
117171	P60900	164.57	49	11	11	Y	27399	Proteasome subunit alpha type-6 OS=Homo sapiens GN=PSMA6 PE=1 SV=1
117172	G3V5Z7	164.57	48	11	11	Y	28147	Proteasome subunit alpha type OS=Homo sapiens GN=PSMA6 PE=3 SV=1
116837	P39023	164.06	39	17	2	Y	46109	60S ribosomal protein L3 OS=Homo sapiens GN=RPL3 PE=1 SV=2
116946	Q63ZY3	164.05	21	13	13	Y	91174	KN motif and ankyrin repeat domain-containing protein 2 OS=Homo sapiens GN=KANK2 PE=1 SV=1
117346	B7ZLW0	163.75	30	11	11	Y	65774	LPP protein OS=Homo sapiens GN=LPP PE=2 SV=1
117345	Q93052	163.75	30	11	11	Y	65746	Lipoma-preferred partner OS=Homo sapiens GN=LPP PE=1 SV=1
117376	B4DP09	163.64	42	10	9	Y	31396	cDNA FLJ53072 highly similar to Calponin-3 OS=Homo sapiens PE=2 SV=1
117375	F8WA86	163.64	42	10	9	Y	31380	Calponin 3 acidic OS=Homo sapiens GN=CNN3 PE=4 SV=1
117380	Q6FHA7	163.64	36	10	9	Y	36414	CNN3 protein (Fragment) OS=Homo sapiens GN=CNN3 PE=2 SV=1
117379	Q15417	163.64	36	10	9	Y	36414	Calponin-3 OS=Homo sapiens GN=CNN3 PE=1 SV=1
116955	A8K318	163.5	26	12	12	Y	59178	Protein kinase C substrate 80K-H OS=Homo sapiens GN=PRKCSH PE=2 SV=1
116956	P14314	163.5	25	12	12	Y	59426	Glucosidase 2 subunit beta OS=Homo sapiens GN=PRKCSH PE=1 SV=2
116958	E7EQZ9	163.5	25	12	12	Y	60192	Uncharacterized protein OS=Homo sapiens GN=PRKCSH PE=4 SV=1
116957	B4DJQ5	163.5	25	12	12	Y	60134	cDNA FLJ59211 highly similar to Glucosidase 2 subunit beta OS=Homo sapiens PE=2 SV=1
117407	B4DQY1	163.28	24	10	8	Y	61521	cDNA FLJ56133 highly similar to Serine/threonine-protein phosphatase 2A 65 kDa regulatory subunit A alpha isoform OS=Homo sapiens PE=2 SV=1
117408	B4DDF7	163.28	23	10	8	Y	64181	Uncharacterized protein OS=Homo sapiens GN=PPP2R1A PE=2 SV=1
117411	A8K7B7	163.28	23	10	8	Y	65309	Protein phosphatase 2 (Formerly 2A) regulatory subunit A (PR 65) alpha isoform OS=Homo sapiens GN=PPP2R1A PE=2 SV=1
117410	A8K3H8	163.28	23	10	8	Y	65293	cDNA FLJ77680 highly similar to Homo sapiens protein phosphatase 2 (formerly 2A) regulatory subunit A (PR 65) alpha isoform (PPP2R1A) mRNA OS=Homo sapiens PE=2 SV=1
117409	P30153	163.28	23	10	8	Y	65309	Serine/threonine-protein phosphatase 2A 65 kDa regulatory subunit A alpha isoform OS=Homo sapiens GN=PPP2R1A PE=1 SV=4
117192	A8K7F6	163.21	33	11	3	Y	46122	cDNA FLJ78244 highly similar to Homo sapiens eukaryotic translation initiation factor 4A isoform 1 (EIF4A1) mRNA OS=Homo sapiens PE=2 SV=1
117191	P60842	163.21	33	11	3	Y	46154	Eukaryotic initiation factor 4A-I OS=Homo sapiens GN=EIF4A1 PE=1 SV=1
116883	Q99623	162.79	49	14	14	N	33296	Prohibitin-2 OS=Homo sapiens GN=PHB2 PE=1 SV=2
117374	Q02543	162.66	55	12	12	Y	20762	60S ribosomal protein L18a OS=Homo sapiens GN=RPL18A PE=1 SV=2
116888	G3V2B8	162.49	15	12	12	Y	101531	Methylenetetrahydrofolate dehydrogenase (NADP+-dependent) 1 methenyltetrahydrofolate cyclohydrolase formyltetrahydrofolate synthetase OS=Homo sapiens GN=MTHFD1 PE=3 SV=1
116887	P11586	162.49	15	12	12	Y	101559	C-1-tetrahydrofolate synthase cytoplasmic OS=Homo sapiens GN=MTHFD1 PE=1 SV=3
116893	F5H2F4	162.49	14	12	12	Y	110613	Methylenetetrahydrofolate dehydrogenase (NADP+-dependent) 1 methenyltetrahydrofolate cyclohydrolase formyltetrahydrofolate synthetase OS=Homo sapiens GN=MTHFD1 PE=3 SV=1
116892	B7Z809	162.49	14	12	12	Y	110497	cDNA FLJ56016 highly similar to C-1-tetrahydrofolate synthase cytoplasmic OS=Homo sapiens PE=2 SV=1
117261	Q12797	162.22	22	12	12	Y	85863	Aspartyl/asparaginyl beta-hydroxylase OS=Homo sapiens GN=ASPH PE=1 SV=3
117179	Q14240	161.77	33	11	3	Y	46402	Eukaryotic initiation factor 4A-II OS=Homo sapiens GN=EIF4A2 PE=1 SV=2
117494	Q02878	161.56	45	15	15	Y	32728	60S ribosomal protein L6 OS=Homo sapiens GN=RPL6 PE=1 SV=3
117493	Q8TBK5	161.56	45	15	15	Y	32742	60S ribosomal protein L6 OS=Homo sapiens GN=RPL6 PE=2 SV=1
117495	Q9HBB3	161.56	45	15	15	Y	32891	60S ribosomal protein L6 OS=Homo sapiens PE=2 SV=1
116900	Q92743	161.35	42	14	3	Y	51287	Serine protease HTRA1 OS=Homo sapiens GN=HTRA1 PE=1 SV=1
117794	P84098	161.09	41	13	12	N	23466	60S ribosomal protein L19 OS=Homo sapiens GN=RPL19 PE=1 SV=1
118425	B1ANR0	160.91	16	8	2	Y	67971	Poly(A) binding protein cytoplasmic 4 (Inducible form) OS=Homo sapiens GN=PABPC4 PE=4 SV=1
118426	Q13310	160.91	15	8	2	Y	70783	Polyadenylate-binding protein 4 OS=Homo sapiens GN=PABPC4 PE=1 SV=1
118420	Q4VC03	160.91	15	8	2	Y	72391	PABPC4 protein OS=Homo sapiens GN=PABPC4 PE=2 SV=1
118419	Q6IQ30	160.91	15	8	2	Y	72361	PABPC4 protein OS=Homo sapiens GN=PABPC4 PE=2 SV=1
117839	E9PCY7	159.82	26	10	3	Y	47087	Heterogeneous nuclear ribonucleoprotein H1 (H) OS=Homo sapiens GN=HNRNPH1 PE=4 SV=1
117842	P31943	159.82	24	10	3	Y	49229	Heterogeneous nuclear ribonucleoprotein H OS=Homo sapiens GN=HNRNPH1 PE=1 SV=4
117852	G8JLB6	159.82	23	10	3	Y	51230	Heterogeneous nuclear ribonucleoprotein H1 (H) OS=Homo sapiens GN=HNRNPH1 PE=4 SV=1
117268	A8K525	159.76	32	9	9	Y	54288	cDNA FLJ76817 highly similar to Homo sapiens non-POU domain containing octamer-binding (NONO) mRNA OS=Homo sapiens PE=2 SV=1
117267	Q15233	159.76	32	9	9	Y	54232	Non-POU domain-containing octamer-binding protein OS=Homo sapiens GN=NONO PE=1 SV=4
118101	Q59HD4	159.41	32	9	4	Y	39525	Poly(RC)-binding protein 2 isoform b variant (Fragment) OS=Homo sapiens PE=2 SV=1
117333	E9PRU1	159.06	33	11	4	Y	48192	EGF-containing fibulin-like extracellular matrix protein 2 OS=Homo sapiens GN=EFEMP2 PE=4 SV=1
118525	O75396	159.04	38	8	8	Y	24593	Vesicle-trafficking protein SEC22b OS=Homo sapiens GN=SEC22B PE=1 SV=4
117522	P55795	158.93	24	9	3	Y	49264	Heterogeneous nuclear ribonucleoprotein H2 OS=Homo sapiens GN=HNRNPH2 PE=1 SV=1
116931	P13667	158.46	34	18	18	N	72933	Protein disulfide-isomerase A4 OS=Homo sapiens GN=PDIA4 PE=1 SV=2
117033	P21399	158.39	21	13	7	Y	98399	Cytoplasmic aconitate hydratase OS=Homo sapiens GN=ACO1 PE=1 SV=3
117816	G3V4W0	158.21	40	12	7	Y	28916	Heterogeneous nuclear ribonucleoprotein C (C1/C2) (Fragment) OS=Homo sapiens GN=HNRNPC PE=4 SV=1
117818	B4DY08	158.21	36	12	7	Y	31972	Uncharacterized protein OS=Homo sapiens GN=HNRNPC PE=2 SV=1
117819	B2R5W2	158.21	36	12	7	Y	31948	cDNA FLJ92657 highly similar to Homo sapiens heterogeneous nuclear ribonucleoprotein C (C1/C2) (HNRPC) transcript variant 2 mRNA OS=Homo sapiens PE=2 SV=1
117820	G3V4C1	158.21	36	12	7	Y	32238	Heterogeneous nuclear ribonucleoprotein C (C1/C2) OS=Homo sapiens GN=HNRNPC PE=4 SV=1
117699	P61224	157.93	63	10	2	Y	20825	Ras-related protein Rap-1b OS=Homo sapiens GN=RAP1B PE=1 SV=1
117265	Q15075	157.89	8	9	9	N	162465	Early endosome antigen 1 OS=Homo sapiens GN=EEA1 PE=1 SV=2
117797	P30084	157.78	40	10	10	Y	31387	Enoyl-CoA hydratase mitochondrial OS=Homo sapiens GN=ECHS1 PE=1 SV=4
117091	O60506	157.61	22	11	5	Y	69603	Heterogeneous nuclear ribonucleoprotein Q OS=Homo sapiens GN=SYNCRIP PE=1 SV=2
117090	B2R8Z8	157.61	22	11	5	Y	69602	cDNA FLJ94136 highly similar to Homo sapiens synaptotagmin binding cytoplasmic RNA interacting protein (SYNCRIP) mRNA OS=Homo sapiens PE=2 SV=1
117894	P61586	157.41	52	11	4	Y	21768	Transforming protein RhoA OS=Homo sapiens GN=RHOA PE=1 SV=1
117535	P30041	156.65	56	12	12	Y	25035	Peroxiredoxin-6 OS=Homo sapiens GN=PRDX6 PE=1 SV=3
117716	P62917	156.62	47	13	13	Y	28025	60S ribosomal protein L8 OS=Homo sapiens GN=RPL8 PE=1 SV=2
117872	P10253	156.16	12	9	5	Y	105324	Lysosomal alpha-glucosidase OS=Homo sapiens GN=GAA PE=1 SV=4
117069	Q92841	155.89	20	13	8	Y	80273	Probable ATP-dependent RNA helicase DDX17 OS=Homo sapiens GN=DDX17 PE=1 SV=2
117071	Q59F66	155.89	20	13	8	Y	81068	DEAD (Asp-Glu-Ala-Asp) box polypeptide 17 (Fragment) OS=Homo sapiens GN=DDX17 PE=2 SV=1
117440	P16615	155.29	17	11	5	Y	114757	Sarcoplasmic/endoplasmic reticulum calcium ATPase 2 OS=Homo sapiens GN=ATP2A2 PE=1 SV=1
117246	P27348	155.09	43	15	6	Y	27764	14-3-3 protein theta OS=Homo sapiens GN=YWHAQ PE=1 SV=1
117285	Q92896	154.79	14	10	10	Y	134552	Golgi apparatus protein 1 OS=Homo sapiens GN=GLG1 PE=1 SV=2
117286	B7Z8Y4	154.79	14	10	10	Y	135995	Uncharacterized protein OS=Homo sapiens GN=GLG1 PE=2 SV=1
117626	P45880	154.41	40	8	8	Y	31567	Voltage-dependent anion-selective channel protein 2 OS=Homo sapiens GN=VDAC2 PE=1 SV=2
117573	O95336	154.05	45	9	9	Y	27547	6-phosphogluconolactonase OS=Homo sapiens GN=PGLS PE=1 SV=2
117456	Q13162	153.93	48	12	9	Y	30540	Peroxiredoxin-4 OS=Homo sapiens GN=PRDX4 PE=1 SV=1
117438	P05388	153.79	35	10	10	Y	34274	60S acidic ribosomal protein P0 OS=Homo sapiens GN=RPLP0 PE=1 SV=1
117437	A8K4Z4	153.79	35	10	10	Y	34239	cDNA FLJ75549 highly similar to Homo sapiens ribosomal protein large P0 (RPLP0) transcript variant 1 mRNA OS=Homo sapiens PE=2 SV=1
117784	P24534	153.52	55	15	11	Y	24764	Elongation factor 1-beta OS=Homo sapiens GN=EEF1B2 PE=1 SV=3
117972	P50479	153.45	28	8	8	Y	35398	PDZ and LIM domain protein 4 OS=Homo sapiens GN=PDLIM4 PE=1 SV=2
118140	Q9BWC7	153.42	64	8	4	Y	20045	COMT protein OS=Homo sapiens GN=COMT PE=2 SV=2
118143	P21964	153.42	43	8	4	Y	30037	Catechol O-methyltransferase OS=Homo sapiens GN=COMT PE=1 SV=2
117434	Q9BSJ8	153.33	11	9	9	Y	122856	Extended synaptotagmin-1 OS=Homo sapiens GN=ESYT1 PE=1 SV=1
117433	B3KMV5	153.33	11	9	9	Y	122905	cDNA FLJ12728 fis clone NT2RP2000040 highly similar to Protein FAM62A OS=Homo sapiens PE=2 SV=1
117323	P62753	153.2	43	11	11	Y	28681	40S ribosomal protein S6 OS=Homo sapiens GN=RPS6 PE=1 SV=1
117322	A2A3R6	153.2	43	11	11	Y	28681	40S ribosomal protein S6 OS=Homo sapiens GN=RPS6 PE=2 SV=1
117321	Q96DV6	153.2	43	11	11	Y	28709	40S ribosomal protein S6 OS=Homo sapiens GN=RPS6 PE=2 SV=1
119303	P00441	153.01	38	6	6	Y	15936	Superoxide dismutase [Cu-Zn] OS=Homo sapiens GN=SOD1 PE=1 SV=2
118384	Q6FI45	152.92	26	11	11	Y	39690	ADH5 protein OS=Homo sapiens GN=ADH5 PE=2 SV=1
118383	Q6IRT1	152.92	26	11	11	Y	39724	Alcohol dehydrogenase 5 (Class III) chi polypeptide OS=Homo sapiens GN=ADH5 PE=2 SV=2
118382	P11766	152.92	26	11	11	Y	39724	Alcohol dehydrogenase class-3 OS=Homo sapiens GN=ADH5 PE=1 SV=4
118381	Q5U043	152.92	26	11	11	Y	39690	Alcohol dehydrogenase 5 (Class III) chi polypeptide OS=Homo sapiens PE=2 SV=1
117457	Q6DD88	152.66	28	9	2	Y	60542	Atlastin-3 OS=Homo sapiens GN=ATL3 PE=1 SV=1
117224	P05556	152.64	19	12	12	Y	88415	Integrin beta-1 OS=Homo sapiens GN=ITGB1 PE=1 SV=2
117886	P12235	152.32	37	11	2	Y	33065	ADP/ATP translocase 1 OS=Homo sapiens GN=SLC25A4 PE=1 SV=4
118568	Q96D15	152.25	27	7	7	N	37493	Reticulocalbin-3 OS=Homo sapiens GN=RCN3 PE=1 SV=1
117714	Q99536	152.05	36	10	10	Y	41920	Synaptic vesicle membrane protein VAT-1 homolog OS=Homo sapiens GN=VAT1 PE=1 SV=2
117382	G3V511	151.9	8	10	10	Y	189240	Latent-transforming growth factor beta-binding protein 2 OS=Homo sapiens GN=LTBP2 PE=4 SV=1
117383	G3V3X5	151.9	8	10	10	Y	190285	Latent-transforming growth factor beta-binding protein 2 OS=Homo sapiens GN=LTBP2 PE=4 SV=1
117385	Q6AZ94	151.9	8	10	10	Y	195037	Latent transforming growth factor beta binding protein 2 OS=Homo sapiens GN=LTBP2 PE=2 SV=1
117384	Q14767	151.9	8	10	10	Y	195051	Latent-transforming growth factor beta-binding protein 2 OS=Homo sapiens GN=LTBP2 PE=1 SV=3
118421	Q5JR08	151.67	46	9	2	Y	21580	Ras homolog gene family member C (Fragment) OS=Homo sapiens GN=RHOC PE=2 SV=1
118422	P08134	151.67	45	9	2	Y	22006	Rho-related GTP-binding protein RhoC OS=Homo sapiens GN=RHOC PE=1 SV=1
118427	E9PN11	151.67	38	9	2	Y	25485	Ras homolog gene family member C (Fragment) OS=Homo sapiens GN=RHOC PE=3 SV=1
117200	Q32P28	151.61	21	10	10	Y	83394	Prolyl 3-hydroxylase 1 OS=Homo sapiens GN=LEPRE1 PE=1 SV=2
117339	F5H0T1	151.37	23	10	10	Y	59778	Stress-induced-phosphoprotein 1 OS=Homo sapiens GN=STIP1 PE=4 SV=1
117341	A8K690	151.37	22	10	10	Y	62655	cDNA FLJ76863 highly similar to Homo sapiens stress-induced-phosphoprotein 1 (Hsp70/Hsp90-organizing protein) (STIP1) mRNA OS=Homo sapiens PE=2 SV=1
117340	P31948	151.37	22	10	10	Y	62639	Stress-induced-phosphoprotein 1 OS=Homo sapiens GN=STIP1 PE=1 SV=1
117343	G3XAD8	151.37	20	10	10	Y	68080	Stress-induced-phosphoprotein 1 OS=Homo sapiens GN=STIP1 PE=4 SV=1
117342	Q3ZCU9	151.37	20	10	10	Y	68046	STIP1 protein OS=Homo sapiens GN=STIP1 PE=2 SV=1
117419	O43175	151.19	34	11	11	Y	56651	D-3-phosphoglycerate dehydrogenase OS=Homo sapiens GN=PHGDH PE=1 SV=4
117823	P37837	150.98	27	10	10	Y	37540	Transaldolase OS=Homo sapiens GN=TALDO1 PE=1 SV=2
117561	P02533	149.74	21	8	2	Y	51562	Keratin type I cytoskeletal 14 OS=Homo sapiens GN=KRT14 PE=1 SV=4
117793	P20020	149.62	9	8	2	Y	138755	Plasma membrane calcium-transporting ATPase 1 OS=Homo sapiens GN=ATP2B1 PE=1 SV=3
118008	P24752	149.43	27	8	8	Y	45200	Acetyl-CoA acetyltransferase mitochondrial OS=Homo sapiens GN=ACAT1 PE=1 SV=1
120274	P02795	149.38	92	9	4	Y	6042	Metallothionein-2 OS=Homo sapiens GN=MT2A PE=1 SV=1
117899	Q02952	149.29	7	7	7	Y	191480	A-kinase anchor protein 12 OS=Homo sapiens GN=AKAP12 PE=1 SV=4
117106	Q15942	149.28	26	11	11	Y	61277	Zyxin OS=Homo sapiens GN=ZYX PE=1 SV=1
118459	A4D1U3	148.56	60	8	8	Y	17260	Single-stranded DNA binding protein 1 OS=Homo sapiens GN=SSBP1 PE=2 SV=1
118458	Q567R6	148.56	60	8	8	Y	17359	Single-stranded DNA binding protein 1 OS=Homo sapiens GN=SSBP1 PE=2 SV=1
118457	Q04837	148.56	60	8	8	Y	17260	Single-stranded DNA-binding protein mitochondrial OS=Homo sapiens GN=SSBP1 PE=1 SV=1
117653	P08473	148.46	14	9	9	Y	85514	Neprilysin OS=Homo sapiens GN=MME PE=1 SV=2
119061	P05997	148.39	9	10	5	Y	144910	Collagen alpha-2(V) chain OS=Homo sapiens GN=COL5A2 PE=1 SV=3
118207	B4DFL1	148.12	22	9	9	Y	48899	Dihydrolipoyl dehydrogenase OS=Homo sapiens PE=2 SV=1
118206	F5H4I0	148.12	22	9	9	Y	48881	Dihydrolipoyl dehydrogenase OS=Homo sapiens GN=DLD PE=3 SV=1
118208	B4DT69	148.12	22	9	9	Y	49283	Dihydrolipoyl dehydrogenase OS=Homo sapiens GN=DLD PE=2 SV=1
118209	P09622	148.12	20	9	9	Y	54177	Dihydrolipoyl dehydrogenase mitochondrial OS=Homo sapiens GN=DLD PE=1 SV=2
117574	Q6NTA2	147.94	24	10	10	Y	61927	HNRNPL protein (Fragment) OS=Homo sapiens GN=HNRNPL PE=2 SV=2
117578	P14866	147.94	24	10	10	Y	64133	Heterogeneous nuclear ribonucleoprotein L OS=Homo sapiens GN=HNRNPL PE=1 SV=2
118470	Q70UQ0	147.75	25	8	8	N	39309	Inhibitor of nuclear factor kappa-B kinase-interacting protein OS=Homo sapiens GN=IKBIP PE=1 SV=1
117516	P62280	147.75	62	11	11	Y	18431	40S ribosomal protein S11 OS=Homo sapiens GN=RPS11 PE=1 SV=3
118087	P25398	147.7	67	9	9	Y	14515	40S ribosomal protein S12 OS=Homo sapiens GN=RPS12 PE=1 SV=3
117469	Q92945	147.46	17	9	9	Y	73115	Far upstream element-binding protein 2 OS=Homo sapiens GN=KHSRP PE=1 SV=4
118648	P62979	147.41	56	9	9	Y	17965	Ubiquitin-40S ribosomal protein S27a OS=Homo sapiens GN=RPS27A PE=1 SV=2
118647	B2RDW1	147.41	56	9	9	Y	17965	Ribosomal protein S27a isoform CRA_c OS=Homo sapiens GN=RPS27A PE=2 SV=1
117417	Q2Q9B7	147.36	23	9	6	Y	54857	Glucose-6-phosphate 1-dehydrogenase (Fragment) OS=Homo sapiens GN=G6PD PE=2 SV=1
117416	Q2Q9H2	147.36	23	9	6	Y	54825	Glucose-6-phosphate 1-dehydrogenase (Fragment) OS=Homo sapiens GN=G6PD PE=2 SV=1
117415	Q2VF42	147.36	23	9	6	Y	54824	Glucose-6-phosphate 1-dehydrogenase (Fragment) OS=Homo sapiens GN=G6PD PE=2 SV=1
117420	B4DYA7	147.36	21	9	6	Y	58167	Glucose-6-phosphate 1-dehydrogenase OS=Homo sapiens PE=2 SV=1
117421	E9PDV8	147.36	21	9	6	Y	58264	Glucose-6-phosphate 1-dehydrogenase OS=Homo sapiens GN=G6PD PE=3 SV=1
117424	A8K8D9	147.36	21	9	6	Y	59315	Glucose-6-phosphate 1-dehydrogenase OS=Homo sapiens PE=2 SV=1
117423	P11413	147.36	21	9	6	Y	59257	Glucose-6-phosphate 1-dehydrogenase OS=Homo sapiens GN=G6PD PE=1 SV=4
118214	Q05DH1	147.13	40	8	4	Y	26714	Proteasome subunit alpha type (Fragment) OS=Homo sapiens GN=PSMA7 PE=2 SV=1
118216	O14818	147.13	39	8	4	Y	27887	Proteasome subunit alpha type-7 OS=Homo sapiens GN=PSMA7 PE=1 SV=1
117537	P83731	147.07	59	12	12	Y	17779	60S ribosomal protein L24 OS=Homo sapiens GN=RPL24 PE=1 SV=1
118020	Q9Y6M1	147.01	17	7	6	N	66121	Insulin-like growth factor 2 mRNA-binding protein 2 OS=Homo sapiens GN=IGF2BP2 PE=1 SV=2
118021	F8W930	147.01	17	7	6	N	66786	Insulin-like growth factor 2 mRNA-binding protein 2 OS=Homo sapiens GN=IGF2BP2 PE=4 SV=1
118507	B4DY23	146.99	31	6	6	Y	28432	cDNA FLJ61188 highly similar to Basigin OS=Homo sapiens PE=2 SV=1
118508	Q54A51	146.99	30	6	6	Y	29221	Basigin (Ok blood group) isoform CRA_a OS=Homo sapiens GN=hEMMPRIN PE=2 SV=1
118511	P35613	146.99	21	6	6	Y	42200	Basigin OS=Homo sapiens GN=BSG PE=1 SV=2
121338	P02461	146.77	6	8	4	Y	138564	Collagen alpha-1(III) chain OS=Homo sapiens GN=COL3A1 PE=1 SV=4
121337	D2JYH5	146.77	6	8	4	Y	138564	Collagen type III alpha 1 OS=Homo sapiens GN=COL3A1 PE=4 SV=1
117306	Q0VGA5	146.71	27	11	11	Y	58407	SARS protein OS=Homo sapiens GN=SARS PE=2 SV=1
117311	Q53HA4	146.71	26	11	11	Y	58690	Seryl-tRNA synthetase variant (Fragment) OS=Homo sapiens PE=2 SV=1
117310	P49591	146.71	26	11	11	Y	58777	Serine--tRNA ligase cytoplasmic OS=Homo sapiens GN=SARS PE=1 SV=3
117313	Q5T5C7	146.71	25	11	11	Y	61313	Seryl-tRNA synthetase OS=Homo sapiens GN=SARS PE=2 SV=1
117381	P15880	146.59	31	10	10	Y	31324	40S ribosomal protein S2 OS=Homo sapiens GN=RPS2 PE=1 SV=2
118270	B4DF00	146.52	11	7	7	Y	110526	cDNA FLJ53308 highly similar to 2-oxoglutarate dehydrogenase E1 component mitochondrial (EC 1.2.4.2) OS=Homo sapiens PE=2 SV=1
118269	F5H801	146.52	11	7	7	Y	110611	Oxoglutarate (alpha-ketoglutarate) dehydrogenase (lipoamide) OS=Homo sapiens GN=OGDH PE=4 SV=1
118271	E9PDF2	146.52	10	7	7	Y	117244	Oxoglutarate (alpha-ketoglutarate) dehydrogenase (lipoamide) OS=Homo sapiens GN=OGDH PE=4 SV=1
118272	E9PCR7	146.52	10	7	7	Y	117665	Oxoglutarate (alpha-ketoglutarate) dehydrogenase (lipoamide) OS=Homo sapiens GN=OGDH PE=4 SV=1
117904	A8K0T9	146.47	47	10	8	Y	32909	cDNA FLJ75422 highly similar to Homo sapiens capping protein (actin filament) muscle Z-line alpha 1 mRNA OS=Homo sapiens PE=2 SV=1
117903	P52907	146.47	47	10	8	Y	32923	F-actin-capping protein subunit alpha-1 OS=Homo sapiens GN=CAPZA1 PE=1 SV=3
117083	P46777	146.42	49	13	13	Y	34363	60S ribosomal protein L5 OS=Homo sapiens GN=RPL5 PE=1 SV=3
117082	A2RUM7	146.42	49	13	13	Y	34363	Ribosomal protein L5 OS=Homo sapiens GN=RPL5 PE=2 SV=1
121872	Q15836	146.23	55	7	7	Y	11309	Vesicle-associated membrane protein 3 OS=Homo sapiens GN=VAMP3 PE=1 SV=3
121871	Q6FGG2	146.23	55	7	7	Y	11309	VAMP3 protein OS=Homo sapiens GN=VAMP3 PE=2 SV=1
121870	Q9BRV4	146.23	55	7	7	Y	11310	Vesicle-associated membrane protein 3 (Cellubrevin) OS=Homo sapiens GN=VAMP3 PE=2 SV=1
118444	Q53EY8	145.74	48	8	8	Y	21619	Adenylate kinase 1 variant (Fragment) OS=Homo sapiens PE=2 SV=1
119148	P08708	145.65	57	7	7	Y	15550	40S ribosomal protein S17 OS=Homo sapiens GN=RPS17 PE=1 SV=2
119147	P0CW22	145.65	57	7	7	Y	15550	40S ribosomal protein S17-like OS=Homo sapiens GN=RPS17L PE=3 SV=1
117605	Q9Y3Z3	145.04	19	10	10	Y	72201	SAM domain and HD domain-containing protein 1 OS=Homo sapiens GN=SAMHD1 PE=1 SV=2
118712	Q16527	144.91	41	6	6	Y	20954	Cysteine and glycine-rich protein 2 OS=Homo sapiens GN=CSRP2 PE=1 SV=3
118713	F8VW96	144.91	33	6	6	Y	26737	Cysteine and glycine-rich protein 2 OS=Homo sapiens GN=CSRP2 PE=4 SV=1
117373	Q96AY3	144.63	26	13	13	Y	64245	Peptidyl-prolyl cis-trans isomerase FKBP10 OS=Homo sapiens GN=FKBP10 PE=1 SV=1
117755	P25786	144.55	36	8	8	Y	29556	Proteasome subunit alpha type-1 OS=Homo sapiens GN=PSMA1 PE=1 SV=1
117754	Q53YE8	144.55	36	8	8	Y	29598	Proteasome subunit alpha type OS=Homo sapiens PE=2 SV=1
117965	Q6IAX2	144.1	54	11	11	N	18565	RPL21 protein OS=Homo sapiens GN=RPL21 PE=2 SV=1
117964	P46778	144.1	54	11	11	N	18565	60S ribosomal protein L21 OS=Homo sapiens GN=RPL21 PE=1 SV=2
118009	G3XAP6	143.96	17	7	7	Y	79697	Cartilage oligomeric matrix protein OS=Homo sapiens GN=COMP PE=4 SV=1
118011	E9PFW4	143.96	16	7	7	Y	81584	Cartilage oligomeric matrix protein OS=Homo sapiens GN=COMP PE=4 SV=2
118010	B4DN90	143.96	16	7	7	Y	81526	cDNA FLJ53494 highly similar to Cartilage oligomeric matrix protein OS=Homo sapiens PE=2 SV=1
118014	Q53FR6	143.96	16	7	7	Y	82775	Cartilage oligomeric matrix protein variant (Fragment) OS=Homo sapiens PE=2 SV=1
118013	A8K3I0	143.96	16	7	7	Y	82887	cDNA FLJ78437 highly similar to Homo sapiens cartilage oligomeric matrix protein (COMP) mRNA OS=Homo sapiens PE=2 SV=1
118012	P49747	143.96	16	7	7	Y	82861	Cartilage oligomeric matrix protein OS=Homo sapiens GN=COMP PE=1 SV=2
118891	C9JFR7	143.85	44	9	9	N	11333	Cytochrome c somatic (Fragment) OS=Homo sapiens GN=CYCS PE=3 SV=1
118893	G4XXL9	143.85	42	9	9	N	11749	Cytochrome c OS=Homo sapiens GN=CYCS PE=3 SV=1
118892	P99999	143.85	42	9	9	N	11749	Cytochrome c OS=Homo sapiens GN=CYCS PE=1 SV=2
117912	Q2TB59	143.84	9	7	7	Y	113883	Nicotinamide nucleotide transhydrogenase OS=Homo sapiens GN=NNT PE=2 SV=1
117911	Q13423	143.84	9	7	7	Y	113895	NAD(P) transhydrogenase mitochondrial OS=Homo sapiens GN=NNT PE=1 SV=3
118528	B4DF70	143.66	41	9	8	Y	20107	cDNA FLJ60461 highly similar to Peroxiredoxin-2 (EC 1.11.1.15) OS=Homo sapiens PE=2 SV=1
118531	P32119	143.66	38	9	8	Y	21892	Peroxiredoxin-2 OS=Homo sapiens GN=PRDX2 PE=1 SV=5
117991	Q57Z92	143.41	50	11	11	N	22127	Putative uncharacterized protein RPS7 OS=Homo sapiens GN=RPS7 PE=2 SV=1
117990	P62081	143.41	50	11	11	N	22127	40S ribosomal protein S7 OS=Homo sapiens GN=RPS7 PE=1 SV=1
117822	P62424	143.02	29	12	11	Y	29996	60S ribosomal protein L7a OS=Homo sapiens GN=RPL7A PE=1 SV=2
117821	Q5T8U4	143.02	29	12	11	Y	29996	Ribosomal protein L7a OS=Homo sapiens GN=RPL7A PE=2 SV=1
117557	Q53T76	142.9	16	9	9	Y	77252	Putative uncharacterized protein GPD2 (Fragment) OS=Homo sapiens GN=GPD2 PE=2 SV=1
117556	P43304	142.9	15	9	9	Y	80853	Glycerol-3-phosphate dehydrogenase mitochondrial OS=Homo sapiens GN=GPD2 PE=1 SV=3
118301	B7Z1R5	142.85	17	6	6	Y	64736	ATPase H+ transporting lysosomal 70kDa V1 subunit A OS=Homo sapiens GN=ATP6V1A PE=2 SV=1
118302	P38606	142.85	17	6	6	Y	68304	V-type proton ATPase catalytic subunit A OS=Homo sapiens GN=ATP6V1A PE=1 SV=2
118495	P12277	142.8	29	7	7	Y	42644	Creatine kinase B-type OS=Homo sapiens GN=CKB PE=1 SV=1
117601	Q9NYU2	142.77	9	9	9	Y	177189	UDP-glucose:glycoprotein glucosyltransferase 1 OS=Homo sapiens GN=UGGT1 PE=1 SV=3
117449	B2RDI5	142.73	15	8	8	Y	81897	cDNA FLJ96627 highly similar to Homo sapiens calpain 1 (mu/I) large subunit (CAPN1) mRNA OS=Homo sapiens PE=2 SV=1
117448	P07384	142.73	15	8	8	Y	81890	Calpain-1 catalytic subunit OS=Homo sapiens GN=CAPN1 PE=1 SV=1
118482	Q16543	142.65	22	6	6	Y	44468	Hsp90 co-chaperone Cdc37 OS=Homo sapiens GN=CDC37 PE=1 SV=1
118481	Q6FG59	142.65	22	6	6	Y	44453	CDC37 protein OS=Homo sapiens GN=CDC37 PE=2 SV=1
117618	P61313	142.54	42	9	4	N	24146	60S ribosomal protein L15 OS=Homo sapiens GN=RPL15 PE=1 SV=2
118966	Q53Z07	142.51	38	9	9	N	21863	NPC-A-16 OS=Homo sapiens GN=RPL9 PE=1 SV=1
118965	P32969	142.51	38	9	9	N	21863	60S ribosomal protein L9 OS=Homo sapiens GN=RPL9 PE=1 SV=1
117922	P28074	142.46	37	7	7	Y	28480	Proteasome subunit beta type-5 OS=Homo sapiens GN=PSMB5 PE=1 SV=3
117369	P30837	142.34	23	11	10	Y	57206	Aldehyde dehydrogenase X mitochondrial OS=Homo sapiens GN=ALDH1B1 PE=1 SV=3
120972	A2VCK8	141.74	98	9	8	Y	5053	Thymosin beta 4 X-linked OS=Homo sapiens GN=TMSB4X PE=4 SV=1
120971	P62328	141.74	98	9	8	Y	5053	Thymosin beta-4 OS=Homo sapiens GN=TMSB4X PE=1 SV=2
118461	P80723	141.56	59	7	7	Y	22693	Brain acid soluble protein 1 OS=Homo sapiens GN=BASP1 PE=1 SV=2
118004	O60763	141.06	12	7	7	Y	107895	General vesicular transport factor p115 OS=Homo sapiens GN=USO1 PE=1 SV=2
117393	F1T0B3	140.84	16	9	9	Y	73915	ATP-dependent RNA helicase DDX1 OS=Homo sapiens GN=DDX1 PE=2 SV=1
117405	Q92499	140.84	14	9	9	Y	82432	ATP-dependent RNA helicase DDX1 OS=Homo sapiens GN=DDX1 PE=1 SV=2
117404	A3RJH1	140.84	14	9	9	Y	82432	ATP-dependent RNA helicase DDX1 OS=Homo sapiens GN=DDX1 PE=2 SV=1
117753	P42330	140.75	45	10	6	Y	36853	Aldo-keto reductase family 1 member C3 OS=Homo sapiens GN=AKR1C3 PE=1 SV=4
118748	P10768	140.55	29	6	6	Y	31463	S-formylglutathione hydrolase OS=Homo sapiens GN=ESD PE=1 SV=2
118120	A8KAH9	140.54	52	8	2	Y	20987	RAP1A member of RAS oncogene family OS=Homo sapiens GN=RAP1A PE=2 SV=1
118119	P62834	140.54	52	8	2	Y	20987	Ras-related protein Rap-1A OS=Homo sapiens GN=RAP1A PE=1 SV=1
119168	Q96HE7	140.47	17	7	7	Y	54393	ERO1-like protein alpha OS=Homo sapiens GN=ERO1L PE=1 SV=2
117500	P26599	140.36	24	9	7	Y	57221	Polypyrimidine tract-binding protein 1 OS=Homo sapiens GN=PTBP1 PE=1 SV=1
117503	Q9BUQ0	140.36	22	9	7	Y	59633	Polypyrimidine tract binding protein 1 OS=Homo sapiens GN=PTBP1 PE=2 SV=1
118400	P38117	139.65	31	6	6	Y	27844	Electron transfer flavoprotein subunit beta OS=Homo sapiens GN=ETFB PE=1 SV=3
118399	A8K766	139.65	31	6	6	Y	27922	cDNA FLJ77343 highly similar to Homo sapiens electron-transfer-flavoprotein beta polypeptide(ETFB) mRNA OS=Homo sapiens PE=2 SV=1
117515	P20700	139.5	17	10	7	N	66408	Lamin-B1 OS=Homo sapiens GN=LMNB1 PE=1 SV=2
117786	B4DLI2	139.29	18	8	8	N	48980	cDNA FLJ55714 highly similar to Dolichyl-diphosphooligosaccharide--protein glycosyltransferase 48 kDa subunit (EC 2.4.1.119) OS=Homo sapiens PE=2 SV=1
117548	P31930	139.27	28	10	10	Y	52646	Cytochrome b-c1 complex subunit 1 mitochondrial OS=Homo sapiens GN=UQCRC1 PE=1 SV=3
118050	P14868	139.24	25	9	9	Y	57136	Aspartate--tRNA ligase cytoplasmic OS=Homo sapiens GN=DARS PE=1 SV=2
119252	Q15293	139.17	31	7	7	Y	38890	Reticulocalbin-1 OS=Homo sapiens GN=RCN1 PE=1 SV=1
117414	Q04917	139.05	46	12	6	Y	28219	14-3-3 protein eta OS=Homo sapiens GN=YWHAH PE=1 SV=4
117610	B4DLW8	138.83	16	9	4	Y	60563	cDNA FLJ59339 highly similar to Probable ATP-dependent RNA helicase DDX5 (EC 3.6.1.-) OS=Homo sapiens PE=2 SV=1
117612	E7ETL9	138.83	16	9	4	Y	61636	DEAD (Asp-Glu-Ala-Asp) box polypeptide 5 OS=Homo sapiens GN=DDX5 PE=3 SV=1
117611	B4DNG2	138.83	16	9	4	Y	61516	cDNA FLJ59357 highly similar to Probable ATP-dependent RNA helicase DDX5 (EC 3.6.1.-) OS=Homo sapiens PE=2 SV=1
117614	B4DN41	138.83	14	9	4	Y	67763	cDNA FLJ53366 highly similar to Probable ATP-dependent RNA helicase DDX5 (EC 3.6.1.-) OS=Homo sapiens PE=2 SV=1
117616	P17844	138.83	14	9	4	Y	69148	Probable ATP-dependent RNA helicase DDX5 OS=Homo sapiens GN=DDX5 PE=1 SV=1
117615	B5BUE6	138.83	14	9	4	Y	69121	ATP-dependent RNA helicase DDX5 (Fragment) OS=Homo sapiens GN=DDX5 PE=2 SV=1
118996	Q5M7Z9	138.75	11	6	6	Y	78606	TARS protein (Fragment) OS=Homo sapiens GN=TARS PE=2 SV=1
118997	B2RDX5	138.75	11	6	6	Y	82114	cDNA FLJ96812 highly similar to Homo sapiens threonyl-tRNA synthetase (TARS) mRNA OS=Homo sapiens PE=2 SV=1
118999	Q53GX7	138.75	11	6	6	Y	83445	Threonyl-tRNA synthetase variant (Fragment) OS=Homo sapiens PE=2 SV=1
118998	P26639	138.75	11	6	6	Y	83435	Threonine--tRNA ligase cytoplasmic OS=Homo sapiens GN=TARS PE=1 SV=3
120526	E9PR17	138.42	28	7	7	Y	14529	CD59 molecule complement regulatory protein OS=Homo sapiens GN=CD59 PE=4 SV=1
118678	P52597	138.25	25	6	5	Y	45672	Heterogeneous nuclear ribonucleoprotein F OS=Homo sapiens GN=HNRNPF PE=1 SV=3
118545	Q9BUB1	138.23	20	6	6	Y	43067	PRKAR2A protein OS=Homo sapiens GN=PRKAR2A PE=2 SV=1
118547	A8KAH7	138.23	19	6	6	Y	45504	cDNA FLJ75444 highly similar to Homo sapiens protein kinase cAMP-dependent regulatory type II alpha (PRKAR2A) mRNA OS=Homo sapiens PE=2 SV=1
118546	P13861	138.23	19	6	6	Y	45518	cAMP-dependent protein kinase type II-alpha regulatory subunit OS=Homo sapiens GN=PRKAR2A PE=1 SV=2
119372	P62750	138.09	37	8	7	N	17695	60S ribosomal protein L23a OS=Homo sapiens GN=RPL23A PE=1 SV=1
117814	P35222	138.06	17	9	8	Y	85497	Catenin beta-1 OS=Homo sapiens GN=CTNNB1 PE=1 SV=1
117813	B5BU28	138.06	17	9	8	Y	85515	Catenin beta-1 OS=Homo sapiens GN=CTNNB1 PE=2 SV=1
117213	O95782	137.96	16	11	6	Y	107546	AP-2 complex subunit alpha-1 OS=Homo sapiens GN=AP2A1 PE=1 SV=3
118349	Q14974	137.96	8	6	6	N	97170	Importin subunit beta-1 OS=Homo sapiens GN=KPNB1 PE=1 SV=2
118348	B2RBR9	137.96	8	6	6	N	97184	cDNA FLJ95650 highly similar to Homo sapiens karyopherin (importin) beta 1 (KPNB1) mRNA OS=Homo sapiens PE=2 SV=1
117923	P51148	137.89	48	7	5	N	23483	Ras-related protein Rab-5C OS=Homo sapiens GN=RAB5C PE=1 SV=2
117924	F8W1H5	137.89	42	7	5	N	27036	RAB5C member RAS oncogene family OS=Homo sapiens GN=RAB5C PE=3 SV=1
117418	P30085	137.08	59	9	9	N	22222	UMP-CMP kinase OS=Homo sapiens GN=CMPK1 PE=1 SV=3
118110	P54136	136.93	20	9	9	Y	75379	Arginine--tRNA ligase cytoplasmic OS=Homo sapiens GN=RARS PE=1 SV=2
118044	Q53XN3	136.64	33	7	7	Y	35080	Electron transfer flavoprotein alpha-subunit OS=Homo sapiens GN=ETFA PE=2 SV=1
118043	P13804	136.64	33	7	7	Y	35080	Electron transfer flavoprotein subunit alpha mitochondrial OS=Homo sapiens GN=ETFA PE=1 SV=1
117918	P18124	136.36	34	10	10	N	29226	60S ribosomal protein L7 OS=Homo sapiens GN=RPL7 PE=1 SV=1
118805	P35998	136.35	21	7	7	Y	48634	26S protease regulatory subunit 7 OS=Homo sapiens GN=PSMC2 PE=1 SV=3
119396	B2RE46	136.31	11	6	4	Y	69334	cDNA FLJ96923 highly similar to Homo sapiens ribophorin II (RPN2) mRNA OS=Homo sapiens PE=2 SV=1
119395	P04844	136.31	11	6	4	Y	69284	Dolichyl-diphosphooligosaccharide--protein glycosyltransferase subunit 2 OS=Homo sapiens GN=RPN2 PE=1 SV=3
118151	A8K3Z8	136.15	33	10	10	Y	24423	RAN member RAS oncogene family isoform CRA_b OS=Homo sapiens GN=RAN PE=1 SV=1
118150	P62826	136.15	33	10	10	Y	24423	GTP-binding nuclear protein Ran OS=Homo sapiens GN=RAN PE=1 SV=3
118155	B5MDF5	136.15	30	10	10	Y	26224	RAN member RAS oncogene family OS=Homo sapiens GN=RAN PE=4 SV=1
118268	P05141	136.11	25	9	3	Y	32852	ADP/ATP translocase 2 OS=Homo sapiens GN=SLC25A5 PE=1 SV=7
118622	B4DM97	136.1	29	7	7	Y	38275	cDNA FLJ55002 highly similar to Alpha-centractin OS=Homo sapiens PE=2 SV=1
118624	P61163	136.1	26	7	7	Y	42614	Alpha-centractin OS=Homo sapiens GN=ACTR1A PE=1 SV=1
118734	P00918	135.94	31	8	8	Y	29246	Carbonic anhydrase 2 OS=Homo sapiens GN=CA2 PE=1 SV=2
118787	B4DT77	135.94	18	6	6	Y	37805	Annexin OS=Homo sapiens GN=ANXA7 PE=2 SV=1
118789	B4DWU2	135.94	15	6	6	Y	43568	Annexin OS=Homo sapiens PE=2 SV=1
118791	B4DHY4	135.94	14	6	6	Y	47739	Annexin OS=Homo sapiens GN=ANXA7 PE=2 SV=1
118794	Q53HM8	135.94	13	6	6	Y	50228	Annexin (Fragment) OS=Homo sapiens PE=2 SV=1
118793	B2R7L2	135.94	13	6	6	Y	50284	Annexin OS=Homo sapiens PE=2 SV=1
118796	P20073	135.94	12	6	6	Y	52739	Annexin A7 OS=Homo sapiens GN=ANXA7 PE=1 SV=3
118550	Q9UGT4	135.65	10	6	6	Y	90208	Sushi domain-containing protein 2 OS=Homo sapiens GN=SUSD2 PE=1 SV=1
118577	P52565	135.53	36	7	7	Y	23207	Rho GDP-dissociation inhibitor 1 OS=Homo sapiens GN=ARHGDIA PE=1 SV=3
118235	Q06210	135.52	12	7	4	Y	78806	Glucosamine--fructose-6-phosphate aminotransferase [isomerizing] 1 OS=Homo sapiens GN=GFPT1 PE=1 SV=3
117954	Q0VGD6	135.52	12	8	2	Y	67861	HNRPR protein (Fragment) OS=Homo sapiens GN=HNRPR PE=2 SV=1
117955	Q6MZS5	135.52	12	8	2	Y	68360	Putative uncharacterized protein DKFZp686A13234 (Fragment) OS=Homo sapiens GN=DKFZp686A13234 PE=2 SV=1
117958	O43390	135.52	12	8	2	Y	70943	Heterogeneous nuclear ribonucleoprotein R OS=Homo sapiens GN=HNRNPR PE=1 SV=1
117957	B2R7W4	135.52	12	8	2	Y	70902	cDNA FLJ93632 highly similar to Homo sapiens heterogeneous nuclear ribonucleoprotein R (HNRPR) mRNA OS=Homo sapiens PE=2 SV=1
117959	E7ERE4	135.52	12	8	2	Y	71314	Uncharacterized protein OS=Homo sapiens GN=HNRNPR PE=4 SV=1
117892	P30050	135.34	64	7	7	Y	17819	60S ribosomal protein L12 OS=Homo sapiens GN=RPL12 PE=1 SV=1
119450	P14174	135.07	50	6	6	Y	12476	Macrophage migration inhibitory factor OS=Homo sapiens GN=MIF PE=1 SV=4
118784	A8KAP9	134.99	18	6	6	Y	46554	cDNA FLJ78448 highly similar to Homo sapiens argininosuccinate synthetase (ASS) transcript variant 1 mRNA OS=Homo sapiens PE=2 SV=1
118783	Q5T6L4	134.99	18	6	6	Y	46530	Argininosuccinate synthetase 1 OS=Homo sapiens GN=ASS1 PE=2 SV=1
118782	P00966	134.99	18	6	6	Y	46530	Argininosuccinate synthase OS=Homo sapiens GN=ASS1 PE=1 SV=2
117941	B4DTT0	134.86	26	8	8	Y	53421	Uncharacterized protein OS=Homo sapiens GN=GNS PE=2 SV=1
117942	Q7Z3X3	134.86	25	8	8	Y	56346	Putative uncharacterized protein DKFZp686E12166 OS=Homo sapiens GN=DKFZp686E12166 PE=2 SV=1
117943	B4DYH8	134.86	23	8	8	Y	59989	Uncharacterized protein OS=Homo sapiens GN=GNS PE=2 SV=1
117945	P15586	134.86	22	8	8	Y	62082	N-acetylglucosamine-6-sulfatase OS=Homo sapiens GN=GNS PE=1 SV=3
117944	A8K6V6	134.86	22	8	8	Y	62101	cDNA FLJ75883 highly similar to Homo sapiens glucosamine (N-acetyl)-6-sulfatase (Sanfilippo disease IIID) (GNS) mRNA OS=Homo sapiens PE=2 SV=1
117947	B4E284	134.86	21	8	8	Y	65809	cDNA FLJ51188 highly similar to N-acetylglucosamine-6-sulfatase (EC3.1.6.14) OS=Homo sapiens PE=2 SV=1
117946	F6S8M0	134.86	21	8	8	Y	65710	Glucosamine (N-acetyl)-6-sulfatase OS=Homo sapiens GN=GNS PE=4 SV=1
118174	B4DRS6	134.79	29	7	5	Y	36350	cDNA FLJ58980 highly similar to Sideroflexin-3 OS=Homo sapiens PE=2 SV=1
118654	P60953	134.78	45	7	6	Y	21259	Cell division control protein 42 homolog OS=Homo sapiens GN=CDC42 PE=1 SV=2
118655	B4E1U9	134.78	36	7	6	Y	26528	cDNA FLJ54776 highly similar to Cell division control protein 42 homolog OS=Homo sapiens PE=2 SV=1
120164	B2RDW0	134.72	50	6	6	Y	16777	cDNA FLJ96792 highly similar to Homo sapiens calmodulin 2 (phosphorylase kinase delta) (CALM2) mRNA OS=Homo sapiens PE=2 SV=1
120163	P62158	134.72	50	6	6	Y	16838	Calmodulin OS=Homo sapiens GN=CALM1 PE=1 SV=2
120162	B4DJ51	134.72	50	6	6	Y	16838	Calmodulin 1 (Phosphorylase kinase delta) isoform CRA_a OS=Homo sapiens GN=CALM3 PE=2 SV=1
120166	H0Y7A7	134.72	40	6	6	Y	20762	Calmodulin 2 (phosphorylase kinase delta) (Fragment) OS=Homo sapiens GN=CALM2 PE=4 SV=1
117685	Q9NR12	134.6	33	10	10	Y	49845	PDZ and LIM domain protein 7 OS=Homo sapiens GN=PDLIM7 PE=1 SV=1
118612	P62140	134.57	25	8	3	Y	37187	Serine/threonine-protein phosphatase PP1-beta catalytic subunit OS=Homo sapiens GN=PPP1CB PE=1 SV=3
118282	P22695	134.46	21	8	8	N	48443	Cytochrome b-c1 complex subunit 2 mitochondrial OS=Homo sapiens GN=UQCRC2 PE=1 SV=3
117357	B0YIW5	134.2	28	11	11	Y	57210	Archain 1 isoform CRA_b OS=Homo sapiens GN=ARCN1 PE=2 SV=1
117356	P48444	134.2	28	11	11	Y	57210	Coatomer subunit delta OS=Homo sapiens GN=ARCN1 PE=1 SV=1
117359	B0YIW6	134.2	26	11	11	Y	61626	Archain 1 OS=Homo sapiens GN=ARCN1 PE=4 SV=1
117358	Q6MZV5	134.2	26	11	11	Y	61598	Putative uncharacterized protein DKFZp686M09245 OS=Homo sapiens GN=DKFZp686M09245 PE=2 SV=1
118800	O75828	134.15	22	5	2	Y	30850	Carbonyl reductase [NADPH] 3 OS=Homo sapiens GN=CBR3 PE=1 SV=3
118809	Q53F60	134.15	22	5	2	Y	30868	Carbonyl reductase 3 variant (Fragment) OS=Homo sapiens PE=2 SV=1
118190	P54886	133.93	11	7	7	N	87302	Delta-1-pyrroline-5-carboxylate synthase OS=Homo sapiens GN=ALDH18A1 PE=1 SV=2
118563	P56537	133.89	43	6	6	Y	26599	Eukaryotic translation initiation factor 6 OS=Homo sapiens GN=EIF6 PE=1 SV=1
119739	Q5SSJ5	133.87	15	7	7	Y	61207	Heterochromatin protein 1-binding protein 3 OS=Homo sapiens GN=HP1BP3 PE=1 SV=1
117749	Q86TY5	133.65	80	11	11	Y	13897	Full-length cDNA clone CS0DI041YE05 of Placenta of Homo sapiens (human) OS=Homo sapiens PE=2 SV=1
117783	P17931	133.65	39	11	11	Y	26152	Galectin-3 OS=Homo sapiens GN=LGALS3 PE=1 SV=5
117785	Q59FR8	133.65	38	11	11	Y	27118	LGALS3 protein variant (Fragment) OS=Homo sapiens PE=2 SV=1
117864	Q3B7A7	133.61	15	8	2	Y	107723	Phosphoribosylglycinamide formyltransferase phosphoribosylglycinamide synthetase phosphoribosylaminoimidazole synthetase OS=Homo sapiens GN=GART PE=2 SV=1
117863	P22102	133.61	15	8	2	Y	107767	Trifunctional purine biosynthetic protein adenosine-3 OS=Homo sapiens GN=GART PE=1 SV=1
117865	Q59HH3	133.61	14	8	2	Y	112138	Phosphoribosylglycinamide formyltransferase phosphoribosylglycinamide synthetase phosphoribosylaminoimidazole synthetase isoform 1 variant (Fragment) OS=Homo sapiens PE=2 SV=1
119041	B4DND4	133.6	17	5	5	Y	53799	Uncharacterized protein OS=Homo sapiens GN=GGT5 PE=2 SV=1
119043	P36269	133.6	15	5	5	Y	62261	Gamma-glutamyltransferase 5 OS=Homo sapiens GN=GGT5 PE=1 SV=2
119042	Q53XM9	133.6	15	5	5	Y	62261	GGTLA1 protein OS=Homo sapiens GN=GGTLA1 PE=2 SV=1
119435	O95479	133.56	10	5	5	Y	88893	GDH/6PGL endoplasmic bifunctional protein OS=Homo sapiens GN=H6PD PE=1 SV=2
119330	P30044	133.04	43	7	7	Y	22086	Peroxiredoxin-5 mitochondrial OS=Homo sapiens GN=PRDX5 PE=1 SV=4
118211	Q9BR76	132.97	19	7	6	Y	54235	Coronin-1B OS=Homo sapiens GN=CORO1B PE=1 SV=1
117867	B2RAH5	132.85	10	7	7	Y	115329	cDNA FLJ94919 highly similar to Homo sapiens protein phosphatase 1 regulatory (inhibitor) subunit 12A (PPP1R12A) mRNA OS=Homo sapiens PE=2 SV=1
117866	O14974	132.85	10	7	7	Y	115281	Protein phosphatase 1 regulatory subunit 12A OS=Homo sapiens GN=PPP1R12A PE=1 SV=1
117983	Q9H5A7	132.8	11	7	7	Y	73929	CD44 molecule (Indian blood group) (Fragment) OS=Homo sapiens GN=CD44 PE=2 SV=1
117988	E7EPC6	132.8	10	7	7	Y	78517	CD44 molecule (Indian blood group) OS=Homo sapiens GN=CD44 PE=4 SV=2
117989	P16070	132.8	10	7	7	Y	81538	CD44 antigen OS=Homo sapiens GN=CD44 PE=1 SV=3
118960	B4DDD7	132.74	18	5	5	Y	37514	Uncharacterized protein OS=Homo sapiens GN=PDHB PE=2 SV=1
118961	P11177	132.74	17	5	5	Y	39233	Pyruvate dehydrogenase E1 component subunit beta mitochondrial OS=Homo sapiens GN=PDHB PE=1 SV=3
117992	F8VZG5	132.67	60	8	8	Y	17499	Adenylate kinase 2 OS=Homo sapiens GN=AK2 PE=3 SV=1
117993	E7EWH4	132.67	49	8	8	Y	22249	Adenylate kinase 2 OS=Homo sapiens GN=AK2 PE=3 SV=1
117994	F8W1A4	132.67	42	8	8	Y	25631	Adenylate kinase 2 OS=Homo sapiens GN=AK2 PE=3 SV=1
117995	P54819	132.67	41	8	8	Y	26478	Adenylate kinase 2 mitochondrial OS=Homo sapiens GN=AK2 PE=1 SV=2
120316	P46783	132.53	37	7	7	N	18898	40S ribosomal protein S10 OS=Homo sapiens GN=RPS10 PE=1 SV=1
120317	Q59GE4	132.53	35	7	7	N	19860	Ribosomal protein S10 variant (Fragment) OS=Homo sapiens PE=4 SV=1
118053	Q5VU21	132.44	24	7	7	Y	42427	PAI-1 mRNA-binding protein variant OS=Homo sapiens GN=SERBP1 PE=2 SV=1
118054	Q8NC51	132.44	23	7	7	Y	44965	Plasminogen activator inhibitor 1 RNA-binding protein OS=Homo sapiens GN=SERBP1 PE=1 SV=2
118403	Q6FHN3	132.33	57	7	7	Y	17298	Nucleoside diphosphate kinase OS=Homo sapiens GN=NME2 PE=2 SV=1
118402	P22392	132.33	57	7	7	Y	17298	Nucleoside diphosphate kinase B OS=Homo sapiens GN=NME2 PE=1 SV=1
118407	Q32Q12	132.33	29	7	7	Y	32642	Nucleoside diphosphate kinase OS=Homo sapiens GN=NME1-NME2 PE=2 SV=1
119573	C9J9K3	132.32	25	6	6	Y	29506	Ribosomal protein SA (Fragment) OS=Homo sapiens GN=RPSA PE=3 SV=1
119574	P08865	132.32	22	6	6	Y	32854	40S ribosomal protein SA OS=Homo sapiens GN=RPSA PE=1 SV=4
118992	P43686	132.24	24	6	6	Y	47366	26S protease regulatory subunit 6B OS=Homo sapiens GN=PSMC4 PE=1 SV=2
118991	A8K2M0	132.24	24	6	6	Y	47366	Proteasome (Prosome macropain) 26S subunit ATPase 4 isoform CRA_b OS=Homo sapiens GN=PSMC4 PE=2 SV=1
118693	P46939	132.01	3	6	6	Y	394467	Utrophin OS=Homo sapiens GN=UTRN PE=1 SV=2
118401	P62333	131.99	25	7	7	Y	44173	26S protease regulatory subunit 10B OS=Homo sapiens GN=PSMC6 PE=1 SV=1
117804	B4DGP8	131.97	15	10	10	Y	71503	cDNA FLJ55574 highly similar to Calnexin OS=Homo sapiens PE=2 SV=1
119494	F8VWC5	131.95	43	7	7	Y	18091	60S ribosomal protein L18 OS=Homo sapiens GN=RPL18 PE=3 SV=1
119496	G3V203	131.95	42	7	7	Y	18756	60S ribosomal protein L18 OS=Homo sapiens GN=RPL18 PE=3 SV=1
119495	Q0QEW2	131.95	42	7	7	Y	18732	60S ribosomal protein L18 (Fragment) OS=Homo sapiens GN=RPL18 PE=2 SV=1
119497	H0YHA7	131.95	41	7	7	Y	18982	60S ribosomal protein L18 (Fragment) OS=Homo sapiens GN=RPL18 PE=3 SV=1
119498	Q07020	131.95	37	7	7	Y	21634	60S ribosomal protein L18 OS=Homo sapiens GN=RPL18 PE=1 SV=2
117525	P27635	131.39	51	11	11	Y	24604	60S ribosomal protein L10 OS=Homo sapiens GN=RPL10 PE=1 SV=4
117528	Q5HY50	131.39	48	11	11	Y	26593	Ribosomal protein L10 (Fragment) OS=Homo sapiens GN=RPL10 PE=2 SV=1
118417	Q9NSE4	131.22	7	5	5	Y	113791	Isoleucine--tRNA ligase mitochondrial OS=Homo sapiens GN=IARS2 PE=1 SV=2
117781	O75874	131.1	27	8	8	Y	46659	Isocitrate dehydrogenase [NADP] cytoplasmic OS=Homo sapiens GN=IDH1 PE=1 SV=2
117780	Q6FIA4	131.1	27	8	8	Y	46568	Isocitrate dehydrogenase [NADP] OS=Homo sapiens GN=IDH1 PE=2 SV=1
117779	Q6FHQ6	131.1	27	8	8	Y	46659	Isocitrate dehydrogenase [NADP] (Fragment) OS=Homo sapiens GN=IDH1 PE=2 SV=1
117778	B2R5M8	131.1	27	8	8	Y	46649	Isocitrate dehydrogenase [NADP] OS=Homo sapiens PE=2 SV=1
119023	B4E2V5	130.96	34	5	5	Y	25964	Uncharacterized protein OS=Homo sapiens GN=STOM PE=2 SV=1
119024	B4DZK8	130.96	29	5	5	Y	30834	cDNA FLJ61192 highly similar to Erythrocyte band 7 integral membrane protein OS=Homo sapiens PE=2 SV=1
119025	P27105	130.96	28	5	5	Y	31731	Erythrocyte band 7 integral membrane protein OS=Homo sapiens GN=STOM PE=1 SV=3
117951	Q5QTS3	130.95	46	11	11	Y	23662	FWP004 OS=Homo sapiens PE=2 SV=1
117950	P40429	130.95	46	11	11	Y	23577	60S ribosomal protein L13a OS=Homo sapiens GN=RPL13A PE=1 SV=2
118321	Q53GG0	130.81	13	7	7	Y	85254	Epithelial protein lost in neoplasm beta variant (Fragment) OS=Homo sapiens PE=2 SV=1
118320	Q9UHB6	130.81	13	7	7	Y	85226	LIM domain and actin-binding protein 1 OS=Homo sapiens GN=LIMA1 PE=1 SV=1
118322	Q59FE8	130.81	13	7	7	Y	86107	Epithelial protein lost in neoplasm beta variant (Fragment) OS=Homo sapiens PE=2 SV=1
119338	Q8NCF7	130.48	22	7	7	Y	39933	cDNA FLJ90278 fis clone NT2RP1000325 highly similar to Phosphate carrier protein mitochondrialprecursor OS=Homo sapiens PE=2 SV=1
119337	B2RE88	130.48	22	7	7	Y	39949	cDNA FLJ96465 highly similar to Homo sapiens solute carrier family 25 (mitochondrial carrier;phosphate carrier) member 3 (SLC25A3) nuclear gene encodingmitochondrial protein transcript variant 1b mRNA OS=Homo sapiens PE=2 SV=...
118704	P59998	130.22	39	7	2	Y	19667	Actin-related protein 2/3 complex subunit 4 OS=Homo sapiens GN=ARPC4 PE=1 SV=3
118708	C9JWM7	130.22	35	7	2	Y	21588	Actin-related protein 2/3 complex subunit 4 20kDa OS=Homo sapiens GN=ARPC4 PE=4 SV=1
118512	P23381	130.2	20	6	6	Y	53165	Tryptophan--tRNA ligase cytoplasmic OS=Homo sapiens GN=WARS PE=1 SV=2
117935	Q03135	130.19	51	8	4	Y	20472	Caveolin-1 OS=Homo sapiens GN=CAV1 PE=1 SV=4
117934	Q2TNI1	130.19	51	8	4	Y	20472	Caveolin OS=Homo sapiens GN=CAV1 PE=2 SV=1
118687	P61513	130.06	67	7	7	Y	10275	60S ribosomal protein L37a OS=Homo sapiens GN=RPL37A PE=1 SV=2
118725	Q92599	129.92	17	8	2	Y	55756	Septin-8 OS=Homo sapiens GN=SEPT8 PE=1 SV=4
118230	Q96TA1	129.9	17	10	10	Y	84138	Niban-like protein 1 OS=Homo sapiens GN=FAM129B PE=1 SV=3
117829	B4DEA8	129.87	18	8	8	Y	75210	cDNA FLJ56425 highly similar to Very-long-chain specific acyl-CoAdehydrogenase mitochondrial (EC 1.3.99.-) OS=Homo sapiens PE=2 SV=1
117828	G3V1M7	129.87	18	8	8	Y	75209	Acyl-CoA dehydrogenase very long chain OS=Homo sapiens GN=ACADVL PE=3 SV=1
117453	A9C4C1	129.84	53	13	13	Y	22591	Ribosomal protein S9 OS=Homo sapiens GN=RPS9 PE=3 SV=1
117452	P46781	129.84	53	13	13	Y	22591	40S ribosomal protein S9 OS=Homo sapiens GN=RPS9 PE=1 SV=3
119087	P14550	129.66	25	6	5	Y	36573	Alcohol dehydrogenase [NADP(+)] OS=Homo sapiens GN=AKR1A1 PE=1 SV=3
118583	P46776	129.63	53	8	7	Y	16561	60S ribosomal protein L27a OS=Homo sapiens GN=RPL27A PE=1 SV=2
118582	Q6NZ52	129.63	53	8	7	Y	16478	Ribosomal protein L27a OS=Homo sapiens GN=RPL27A PE=2 SV=1
119064	B7Z1I2	129.61	21	5	5	N	41004	Aspartate aminotransferase OS=Homo sapiens GN=GOT1 PE=2 SV=1
119066	Q2TU84	129.61	19	5	5	N	46320	Aspartate aminotransferase OS=Homo sapiens GN=GIG18 PE=2 SV=1
119065	P17174	129.61	19	5	5	N	46248	Aspartate aminotransferase cytoplasmic OS=Homo sapiens GN=GOT1 PE=1 SV=3
119384	Q9BRA2	129.53	50	7	7	Y	13941	Thioredoxin domain-containing protein 17 OS=Homo sapiens GN=TXNDC17 PE=1 SV=1
117997	B7ZL00	129.32	8	8	7	Y	127556	SEC31 homolog A (S. cerevisiae) OS=Homo sapiens GN=SEC31A PE=2 SV=1
117998	B4DIW6	129.32	8	8	7	Y	130775	cDNA FLJ58531 highly similar to Homo sapiens SEC31-like 1 (SEC31L1) transcript variant 1 mRNA OS=Homo sapiens PE=2 SV=1
117999	O94979	129.32	7	8	7	Y	133015	Protein transport protein Sec31A OS=Homo sapiens GN=SEC31A PE=1 SV=3
118000	D6REX3	129.32	7	8	7	Y	136226	SEC31 homolog A (S. cerevisiae) OS=Homo sapiens GN=SEC31A PE=4 SV=1
119027	P50402	129.26	29	7	7	Y	28994	Emerin OS=Homo sapiens GN=EMD PE=1 SV=1
119026	Q6FI02	129.26	29	7	7	Y	28994	EMD protein OS=Homo sapiens GN=EMD PE=2 SV=1
119281	O75367	129.08	19	5	3	Y	39617	Core histone macro-H2A.1 OS=Homo sapiens GN=H2AFY PE=1 SV=4
118660	Q1KMD3	128.96	14	7	7	Y	85105	Heterogeneous nuclear ribonucleoprotein U-like protein 2 OS=Homo sapiens GN=HNRNPUL2 PE=1 SV=1
120192	P06703	128.73	34	8	8	Y	10180	Protein S100-A6 OS=Homo sapiens GN=S100A6 PE=1 SV=1
119656	P09960	128.5	10	4	4	Y	69285	Leukotriene A-4 hydrolase OS=Homo sapiens GN=LTA4H PE=1 SV=2
118260	P50914	128.46	27	6	6	Y	23432	60S ribosomal protein L14 OS=Homo sapiens GN=RPL14 PE=1 SV=4
118262	Q6IPH7	128.46	26	6	6	Y	23787	RPL14 protein OS=Homo sapiens GN=RPL14 PE=2 SV=1
118474	F5H8L6	128.23	15	6	6	Y	79307	Dipeptidyl-peptidase 3 OS=Homo sapiens GN=DPP3 PE=4 SV=1
118475	Q9NY33	128.23	15	6	6	Y	82589	Dipeptidyl peptidase 3 OS=Homo sapiens GN=DPP3 PE=1 SV=2
118476	G3V1D3	128.23	14	6	6	Y	84305	HCG2016942 isoform CRA_c OS=Homo sapiens GN=DPP3 PE=4 SV=1
118477	G3V180	128.23	14	6	6	Y	84376	HCG2016942 isoform CRA_d OS=Homo sapiens GN=DPP3 PE=4 SV=1
118697	P62249	128.22	49	9	9	Y	16445	40S ribosomal protein S16 OS=Homo sapiens GN=RPS16 PE=1 SV=2
118739	F4ZW64	128.21	12	6	3	Y	75961	NF90a OS=Homo sapiens PE=2 SV=1
118738	A8K590	128.21	12	6	3	Y	76051	cDNA FLJ77456 highly similar to Homo sapiens interleukin enhancer binding factor 3 90kDa (ILF3) transcript variant 2 mRNA OS=Homo sapiens PE=2 SV=1
118740	F4ZW65	128.21	12	6	3	Y	76472	NF90b OS=Homo sapiens PE=2 SV=1
118741	C9JFV5	128.21	11	6	3	Y	82742	Interleukin enhancer-binding factor 3 90kDa OS=Homo sapiens GN=ILF3 PE=4 SV=1
118746	Q12906	128.21	9	6	3	Y	95339	Interleukin enhancer-binding factor 3 OS=Homo sapiens GN=ILF3 PE=1 SV=3
118747	G5E9M5	128.21	9	6	3	Y	95808	Interleukin enhancer binding factor 3 90kDa isoform CRA_b OS=Homo sapiens GN=ILF3 PE=4 SV=1
118390	B4DPZ7	128.11	14	7	7	Y	72732	Uncharacterized protein OS=Homo sapiens GN=NEXN PE=2 SV=1
118393	Q0ZGT2	128.11	13	7	7	Y	80658	Nexilin OS=Homo sapiens GN=NEXN PE=1 SV=1
118056	P62244	127.96	61	9	9	Y	14840	40S ribosomal protein S15a OS=Homo sapiens GN=RPS15A PE=1 SV=2
118055	B2R4W8	127.96	61	9	9	Y	14840	HCG1994130 isoform CRA_a OS=Homo sapiens GN=hCG_1994130 PE=2 SV=1
119105	P62195	127.93	25	6	5	Y	45626	26S protease regulatory subunit 8 OS=Homo sapiens GN=PSMC5 PE=1 SV=1
119842	Q9Y3F4	127.92	22	5	5	Y	38438	Serine-threonine kinase receptor-associated protein OS=Homo sapiens GN=STRAP PE=1 SV=1
119843	B4DNJ6	127.92	21	5	5	Y	39778	Serine/threonine kinase receptor associated protein OS=Homo sapiens GN=STRAP PE=2 SV=1
117978	Q6UY14	127.84	9	7	7	Y	116545	ADAMTS-like protein 4 OS=Homo sapiens GN=ADAMTSL4 PE=1 SV=2
117980	B2RTT0	127.84	8	7	7	Y	118848	ADAMTSL4 protein OS=Homo sapiens GN=ADAMTSL4 PE=2 SV=1
117979	F8WAD0	127.84	8	7	7	Y	118822	ADAMTS-like 4 OS=Homo sapiens GN=ADAMTSL4 PE=4 SV=1
118934	B2RDK6	127.67	22	6	2	Y	38912	cDNA FLJ96656 highly similar to Homo sapiens SPFH domain family member 1 (SPFH1) mRNA OS=Homo sapiens PE=2 SV=1
118933	O75477	127.67	22	6	2	Y	38926	Erlin-1 OS=Homo sapiens GN=ERLIN1 PE=1 SV=1
118935	D3DR65	127.67	22	6	2	Y	39171	SPFH domain family member 1 isoform CRA_a OS=Homo sapiens GN=SPFH1 PE=4 SV=1
119932	P60903	127.32	67	10	10	Y	11203	Protein S100-A10 OS=Homo sapiens GN=S100A10 PE=1 SV=2
118684	Q53HT6	127.32	27	7	7	N	27962	B-cell receptor-associated protein 31 variant (Fragment) OS=Homo sapiens PE=2 SV=1
118683	P51572	127.32	27	7	7	N	27992	B-cell receptor-associated protein 31 OS=Homo sapiens GN=BCAP31 PE=1 SV=3
118682	Q53G72	127.32	27	7	7	N	27931	B-cell receptor-associated protein 31 variant (Fragment) OS=Homo sapiens PE=2 SV=1
118685	B3KQ79	127.32	21	7	7	N	34752	B-cell receptor-associated protein 31 isoform CRA_b OS=Homo sapiens GN=BCAP31 PE=2 SV=1
118859	Q92598	127.16	9	7	3	Y	96865	Heat shock protein 105 kDa OS=Homo sapiens GN=HSPH1 PE=1 SV=1
119404	F5H668	127.06	38	4	3	N	19934	RAB6A member RAS oncogene family OS=Homo sapiens GN=RAB6A PE=3 SV=1
119403	B7Z772	127.06	38	4	3	N	19922	cDNA FLJ52284 highly similar to Ras-related protein Rab-6A OS=Homo sapiens PE=2 SV=1
119405	H0YGL6	127.06	33	4	3	N	22768	RAB6A member RAS oncogene family (Fragment) OS=Homo sapiens GN=RAB6A PE=3 SV=1
118113	O00764	127.02	38	7	7	Y	35102	Pyridoxal kinase OS=Homo sapiens GN=PDXK PE=1 SV=1
118674	Q53FN1	126.96	46	6	6	Y	22494	Cysteine-rich protein 2 variant (Fragment) OS=Homo sapiens PE=2 SV=1
118673	P52943	126.96	46	6	6	Y	22493	Cysteine-rich protein 2 OS=Homo sapiens GN=CRIP2 PE=1 SV=1
118719	B4E290	126.85	17	6	6	Y	53296	cDNA FLJ50039 highly similar to Homo sapiens solute carrier family 25 member 24 transcript variant 1 mRNA OS=Homo sapiens PE=2 SV=1
118718	Q6NUK1	126.85	17	6	6	Y	53354	Calcium-binding mitochondrial carrier protein SCaMC-1 OS=Homo sapiens GN=SLC25A24 PE=1 SV=2
118109	B2R7T8	126.81	36	8	3	Y	30657	cDNA FLJ93598 highly similar to Homo sapiens capping protein (actin filament) muscle Z-line beta (CAPZB) mRNA OS=Homo sapiens PE=2 SV=1
118849	Q60I31	126.65	12	5	5	Y	59767	Natriuretic peptide receptor C OS=Homo sapiens GN=NPRC PE=2 SV=1
118851	A8K4A5	126.65	12	5	5	Y	59809	cDNA FLJ77482 highly similar to Human atrial natriuretic peptide clearance receptor (ANP C-receptor) mRNA OS=Homo sapiens PE=2 SV=1
118850	P17342	126.65	12	5	5	Y	59808	Atrial natriuretic peptide receptor 3 OS=Homo sapiens GN=NPR3 PE=1 SV=2
119217	Q16222	126.49	14	7	6	Y	58769	UDP-N-acetylhexosamine pyrophosphorylase OS=Homo sapiens GN=UAP1 PE=1 SV=3
117832	Q9Y3I0	126.36	16	7	7	N	55210	tRNA-splicing ligase RtcB homolog OS=Homo sapiens GN=C22orf28 PE=1 SV=1
118628	B4DT13	126.35	49	9	9	Y	17659	cDNA FLJ51542 highly similar to Ras-related protein Rab-11B OS=Homo sapiens PE=2 SV=1
118632	B4DMK0	126.35	42	9	9	Y	19971	cDNA FLJ61134 highly similar to Ras-related protein Rab-11B OS=Homo sapiens PE=2 SV=1
118635	P62491	126.35	35	9	9	Y	24394	Ras-related protein Rab-11A OS=Homo sapiens GN=RAB11A PE=1 SV=3
118640	Q6FHR0	126.35	35	9	9	Y	24435	RAB11B protein (Fragment) OS=Homo sapiens GN=RAB11B PE=2 SV=1
118639	Q15907	126.35	35	9	9	Y	24488	Ras-related protein Rab-11B OS=Homo sapiens GN=RAB11B PE=1 SV=4
118638	Q5U0I1	126.35	35	9	9	Y	24489	RAB11B member RAS oncogene family OS=Homo sapiens PE=2 SV=1
118637	Q6FI42	126.35	35	9	9	Y	24472	RAB11B protein OS=Homo sapiens GN=RAB11B PE=2 SV=1
118636	A5YM50	126.35	35	9	9	Y	24517	RAB11B protein OS=Homo sapiens GN=RAB11B PE=2 SV=1
121255	P02765	126.13	11	8	8	Y	39325	Alpha-2-HS-glycoprotein OS=Homo sapiens GN=AHSG PE=1 SV=1
121288	B7Z8Q2	126.13	9	8	8	Y	46627	cDNA FLJ55606 highly similar to Alpha-2-HS-glycoprotein OS=Homo sapiens PE=2 SV=1
121287	F5H0Q5	126.13	9	8	8	Y	46601	Alpha-2-HS-glycoprotein OS=Homo sapiens GN=AHSG PE=4 SV=1
119805	B2RAU5	125.85	11	4	4	N	66562	cDNA FLJ95128 highly similar to Homo sapiens sorting nexin 9 (SNX9) mRNA OS=Homo sapiens PE=2 SV=1
119804	Q9Y5X1	125.85	11	4	4	N	66592	Sorting nexin-9 OS=Homo sapiens GN=SNX9 PE=1 SV=1
118586	O00151	125.46	41	8	8	Y	36072	PDZ and LIM domain protein 1 OS=Homo sapiens GN=PDLIM1 PE=1 SV=4
118825	B3KY04	125.21	21	6	6	Y	35731	cDNA FLJ46506 fis clone THYMU3030752 highly similar to BTB/POZ domain-containing protein KCTD12 OS=Homo sapiens PE=2 SV=1
118824	Q96CX2	125.21	21	6	6	Y	35701	BTB/POZ domain-containing protein KCTD12 OS=Homo sapiens GN=KCTD12 PE=1 SV=1
119156	P49755	125.2	31	7	7	N	24976	Transmembrane emp24 domain-containing protein 10 OS=Homo sapiens GN=TMED10 PE=1 SV=2
119157	Q53GF9	125.2	30	7	7	N	25637	Full-length cDNA 5-PRIME end of clone CS0DF013YM24 of Fetal brain of Homo sapiens (Human) variant (Fragment) OS=Homo sapiens PE=2 SV=1
118770	P42704	125.15	6	6	6	Y	157904	Leucine-rich PPR motif-containing protein mitochondrial OS=Homo sapiens GN=LRPPRC PE=1 SV=3
118769	E5KNY5	125.15	6	6	6	Y	157904	Leucine-rich PPR-motif containing OS=Homo sapiens GN=LRPPRC PE=4 SV=1
120364	Q14257	124.94	28	5	5	Y	36876	Reticulocalbin-2 OS=Homo sapiens GN=RCN2 PE=1 SV=1
120368	F8WCY5	124.94	26	5	5	Y	39139	Reticulocalbin 2 EF-hand calcium-binding domain OS=Homo sapiens GN=RCN2 PE=4 SV=1
120983	Q596K9	124.92	89	7	2	Y	5026	Migration-inducing protein 12 OS=Homo sapiens GN=MIG12 PE=2 SV=1
120982	P63313	124.92	89	7	2	Y	5026	Thymosin beta-10 OS=Homo sapiens GN=TMSB10 PE=1 SV=2
118015	F5H816	124.67	19	11	9	Y	93134	Phosphorylase OS=Homo sapiens GN=PYGL PE=3 SV=1
117881	Q7Z3N6	124.55	11	7	6	Y	105803	Putative uncharacterized protein DKFZp686A01173 (Fragment) OS=Homo sapiens GN=DKFZp686A01173 PE=2 SV=1
117882	O94832	124.55	10	7	6	Y	116202	Unconventional myosin-Id OS=Homo sapiens GN=MYO1D PE=1 SV=2
120302	P15104	124.47	19	5	5	Y	42064	Glutamine synthetase OS=Homo sapiens GN=GLUL PE=1 SV=4
120301	A8YXX4	124.47	19	5	5	Y	42064	Glutamine synthetase OS=Homo sapiens GN=PIG59 PE=2 SV=1
118281	A6XND0	124.37	34	7	2	Y	29747	Insulin-like growth factor binding protein 3 OS=Homo sapiens PE=2 SV=1
118283	P17936	124.37	32	7	2	Y	31674	Insulin-like growth factor-binding protein 3 OS=Homo sapiens GN=IGFBP3 PE=1 SV=2
119050	A4D1N4	124.31	23	5	5	Y	26152	Coiled-coil-helix-coiled-coil-helix domain containing 3 OS=Homo sapiens GN=CHCHD3 PE=4 SV=1
119049	Q9NX63	124.31	23	5	5	Y	26152	Coiled-coil-helix-coiled-coil-helix domain-containing protein 3 mitochondrial OS=Homo sapiens GN=CHCHD3 PE=1 SV=1
119051	C9JRZ6	124.31	23	5	5	Y	26694	Coiled-coil-helix-coiled-coil-helix domain-containing 3 OS=Homo sapiens GN=CHCHD3 PE=4 SV=1
118487	O94919	124.21	21	6	6	Y	55017	Endonuclease domain-containing 1 protein OS=Homo sapiens GN=ENDOD1 PE=1 SV=2
118939	Q6FHF5	124.21	29	5	5	Y	28706	Proliferating cell nuclear antigen (Fragment) OS=Homo sapiens GN=PCNA PE=2 SV=1
119008	B4DTA2	123.94	24	6	4	Y	30214	cDNA FLJ60148 highly similar to Homo sapiens heterogeneous nuclear ribonucleoprotein D-like (HNRPDL) transcript variant 2 mRNA OS=Homo sapiens PE=2 SV=1
120569	E7EW20	123.9	5	5	5	N	148836	Myosin VI OS=Homo sapiens GN=MYO6 PE=4 SV=1
120570	Q9UM54	123.9	5	5	5	N	149691	Unconventional myosin-VI OS=Homo sapiens GN=MYO6 PE=1 SV=4
120483	D3DNI2	123.9	10	5	5	N	34944	Profilin (Fragment) OS=Homo sapiens GN=PFN2 PE=3 SV=1
118874	Q53Y63	123.71	12	7	7	Y	54290	Scavenger receptor class B member 2 OS=Homo sapiens GN=SCARB2 PE=2 SV=1
118873	Q14108	123.71	12	7	7	Y	54290	Lysosome membrane protein 2 OS=Homo sapiens GN=SCARB2 PE=1 SV=2
118804	P62906	123.71	32	7	7	Y	24831	60S ribosomal protein L10a OS=Homo sapiens GN=RPL10A PE=1 SV=2
118424	P05198	123.71	27	6	6	Y	36112	Eukaryotic translation initiation factor 2 subunit 1 OS=Homo sapiens GN=EIF2S1 PE=1 SV=3
118423	Q53XC0	123.71	27	6	6	Y	36112	Eukaryotic translation initiation factor 2 subunit 1 alpha 35kDa isoform CRA_a OS=Homo sapiens GN=EIF2S1 PE=2 SV=1
120471	D9ZGG2	123.64	13	7	6	Y	54306	Vitronectin OS=Homo sapiens GN=VTN PE=4 SV=1
120470	P04004	123.64	13	7	6	Y	54306	Vitronectin OS=Homo sapiens GN=VTN PE=1 SV=1
118895	D3DN97	123.64	4	6	6	Y	203044	Myosin light polypeptide kinase isoform CRA_d OS=Homo sapiens GN=MYLK PE=4 SV=1
118897	Q15746	123.64	4	6	6	Y	210713	Myosin light chain kinase smooth muscle OS=Homo sapiens GN=MYLK PE=1 SV=4
118652	P31942	123.6	25	6	6	N	36926	Heterogeneous nuclear ribonucleoprotein H3 OS=Homo sapiens GN=HNRNPH3 PE=1 SV=2
117579	B4E2W0	123.59	34	11	11	Y	48880	Hydroxyacyl-CoA dehydrogenase/3-ketoacyl-CoA thiolase/enoyl-CoA hydratase (trifunctional protein) beta subunit OS=Homo sapiens GN=HADHB PE=2 SV=1
117580	P55084	123.59	32	11	11	Y	51294	Trifunctional enzyme subunit beta mitochondrial OS=Homo sapiens GN=HADHB PE=1 SV=3
119691	A4D275	123.56	16	4	4	Y	40950	Actin related protein 2/3 complex subunit 1B 41kDa OS=Homo sapiens GN=ARPC1B PE=2 SV=1
119690	O15143	123.56	16	4	4	Y	40950	Actin-related protein 2/3 complex subunit 1B OS=Homo sapiens GN=ARPC1B PE=1 SV=3
118363	B4DVY1	123.36	18	6	6	Y	58141	Eukaryotic translation initiation factor 3 subunit D OS=Homo sapiens GN=EIF3D PE=2 SV=1
118364	A8MWD3	123.36	17	6	6	Y	62040	Eukaryotic translation initiation factor 3 subunit D OS=Homo sapiens GN=EIF3D PE=2 SV=2
118365	O15371	123.36	16	6	6	Y	63973	Eukaryotic translation initiation factor 3 subunit D OS=Homo sapiens GN=EIF3D PE=1 SV=1
118231	P16949	123.3	54	8	8	N	17302	Stathmin OS=Homo sapiens GN=STMN1 PE=1 SV=3
119134	P35268	123.28	61	5	5	Y	14787	60S ribosomal protein L22 OS=Homo sapiens GN=RPL22 PE=1 SV=2
119133	Q7Z4W8	123.28	61	5	5	Y	14818	Heparin-binding protein HBp15 OS=Homo sapiens PE=2 SV=1
117617	P09619	123.05	10	9	8	Y	123968	Platelet-derived growth factor receptor beta OS=Homo sapiens GN=PDGFRB PE=1 SV=1
119388	B1ALY1	123.02	9	5	5	N	104235	A kinase (PRKA) anchor protein 2 (Fragment) OS=Homo sapiens GN=AKAP2 PE=4 SV=1
119892	E9PHR5	122.96	28	5	5	Y	34197	Uncharacterized protein OS=Homo sapiens GN=SEC13 PE=4 SV=1
119893	P55735	122.96	26	5	5	Y	35541	Protein SEC13 homolog OS=Homo sapiens GN=SEC13 PE=1 SV=3
117948	E7EUY0	122.9	3	8	8	Y	465391	Protein kinase DNA-activated catalytic polypeptide OS=Homo sapiens GN=PRKDC PE=4 SV=1
117949	P78527	122.9	3	8	8	Y	469093	DNA-dependent protein kinase catalytic subunit OS=Homo sapiens GN=PRKDC PE=1 SV=3
120827	Q15819	122.7	57	5	2	Y	16363	Ubiquitin-conjugating enzyme E2 variant 2 OS=Homo sapiens GN=UBE2V2 PE=1 SV=4
120826	A0M8W4	122.7	57	5	2	Y	16363	Ubiquitin-conjugating enzyme E2 variant 2 OS=Homo sapiens GN=UBE2V2 PE=2 SV=1
119520	P61106	122.64	24	5	3	N	23897	Ras-related protein Rab-14 OS=Homo sapiens GN=RAB14 PE=1 SV=4
118311	Q05DA4	122.61	17	6	6	Y	57378	P4HA2 protein OS=Homo sapiens GN=P4HA2 PE=2 SV=1
118312	Q5HYD8	122.61	16	6	6	Y	60617	Putative uncharacterized protein DKFZp686M0919 OS=Homo sapiens GN=DKFZp686M0919 PE=2 SV=1
118313	O15460	122.61	16	6	6	Y	60902	Prolyl 4-hydroxylase subunit alpha-2 OS=Homo sapiens GN=P4HA2 PE=1 SV=1
119856	P61006	122.52	25	5	2	N	23668	Ras-related protein Rab-8A OS=Homo sapiens GN=RAB8A PE=1 SV=1
118548	Q8N1G4	122.42	19	7	7	Y	63473	Leucine-rich repeat-containing protein 47 OS=Homo sapiens GN=LRRC47 PE=1 SV=1
118168	P08779	122.42	14	7	2	Y	51268	Keratin type I cytoskeletal 16 OS=Homo sapiens GN=KRT16 PE=1 SV=4
119091	P07305	122.26	31	7	7	Y	20863	Histone H1.0 OS=Homo sapiens GN=H1F0 PE=1 SV=3
119015	P42224	122.17	14	7	7	Y	87335	Signal transducer and activator of transcription 1-alpha/beta OS=Homo sapiens GN=STAT1 PE=1 SV=2
119368	P18085	121.99	32	6	2	N	20511	ADP-ribosylation factor 4 OS=Homo sapiens GN=ARF4 PE=1 SV=3
118222	Q96QK1	121.99	11	8	8	N	91707	Vacuolar protein sorting-associated protein 35 OS=Homo sapiens GN=VPS35 PE=1 SV=2
119606	Q07812	121.8	30	4	4	N	21184	Apoptosis regulator BAX OS=Homo sapiens GN=BAX PE=1 SV=1
118721	P62847	121.8	47	7	7	N	15423	40S ribosomal protein S24 OS=Homo sapiens GN=RPS24 PE=1 SV=1
119634	P61026	121.66	24	5	2	N	22541	Ras-related protein Rab-10 OS=Homo sapiens GN=RAB10 PE=1 SV=1
117906	B0ZBD0	121.65	59	12	11	N	16060	40S ribosomal protein S19 OS=Homo sapiens GN=RPS19 PE=2 SV=1
117905	P39019	121.65	59	12	11	N	16060	40S ribosomal protein S19 OS=Homo sapiens GN=RPS19 PE=1 SV=2
119098	P47755	121.57	31	7	5	Y	32949	F-actin-capping protein subunit alpha-2 OS=Homo sapiens GN=CAPZA2 PE=1 SV=3
119096	A4D0V4	121.57	31	7	5	Y	32949	Capping protein (Actin filament) muscle Z-line alpha 2 OS=Homo sapiens GN=CAPZA2 PE=2 SV=1
119095	Q53GC7	121.57	31	7	5	Y	32967	Capping protein (Actin filament) muscle Z-line alpha 2 variant (Fragment) OS=Homo sapiens PE=2 SV=1
119094	Q53GE2	121.57	31	7	5	Y	32967	Capping protein (Actin filament) muscle Z-line alpha 2 variant (Fragment) OS=Homo sapiens PE=2 SV=1
119362	P62888	121.34	48	5	4	Y	12784	60S ribosomal protein L30 OS=Homo sapiens GN=RPL30 PE=1 SV=2
119124	O14558	120.96	46	6	6	N	17136	Heat shock protein beta-6 OS=Homo sapiens GN=HSPB6 PE=1 SV=2
119126	B4DNC2	120.96	37	6	6	N	21063	cDNA FLJ51906 highly similar to Heat-shock protein beta-6 OS=Homo sapiens PE=2 SV=1
119125	E9PCI5	120.96	37	6	6	N	21135	Heat shock protein alpha-crystallin-related B6 OS=Homo sapiens GN=HSPB6 PE=3 SV=2
119294	P07602	120.91	12	6	6	Y	58113	Proactivator polypeptide OS=Homo sapiens GN=PSAP PE=1 SV=2
119293	Q53FJ5	120.91	12	6	6	Y	58141	Prosaposin (Variant Gaucher disease and variant metachromatic leukodystrophy) variant (Fragment) OS=Homo sapiens PE=2 SV=1
119295	B1AVU8	120.91	11	6	6	Y	61693	Prosaposin OS=Homo sapiens GN=PSAP PE=4 SV=1
120395	Q53X45	120.81	40	6	5	Y	19794	Myosin regulatory light chain OS=Homo sapiens GN=MRLC3 PE=2 SV=1
120394	Q53HL1	120.81	40	6	5	Y	19793	Myosin regulatory light chain MRCL3 variant (Fragment) OS=Homo sapiens PE=2 SV=1
120393	P19105	120.81	40	6	5	Y	19794	Myosin regulatory light chain 12A OS=Homo sapiens GN=MYL12A PE=1 SV=2
120396	O14950	120.81	40	6	5	Y	19779	Myosin regulatory light chain 12B OS=Homo sapiens GN=MYL12B PE=1 SV=2
119195	P05455	120.65	19	7	7	Y	46837	Lupus La protein OS=Homo sapiens GN=SSB PE=1 SV=2
119194	B5BUB5	120.65	19	7	7	Y	46867	Autoantigen La (Fragment) OS=Homo sapiens GN=SSB PE=2 SV=1
119174	E9PBS1	120.57	21	7	7	Y	45652	Phosphoribosylaminoimidazole carboxylase phosphoribosylaminoimidazole succinocarboxamide synthetase (Fragment) OS=Homo sapiens GN=PAICS PE=4 SV=1
119175	P22234	120.57	20	7	7	Y	47079	Multifunctional protein ADE2 OS=Homo sapiens GN=PAICS PE=1 SV=3
119130	Q9H9B4	120.39	22	6	4	Y	35619	Sideroflexin-1 OS=Homo sapiens GN=SFXN1 PE=1 SV=4
118619	Q9NRX4	120.14	65	6	6	Y	13833	14 kDa phosphohistidine phosphatase OS=Homo sapiens GN=PHPT1 PE=1 SV=1
118799	Q8NBJ5	120.04	10	6	6	Y	71636	Procollagen galactosyltransferase 1 OS=Homo sapiens GN=GLT25D1 PE=1 SV=1
118943	O43776	119.68	15	7	7	Y	62943	Asparagine--tRNA ligase cytoplasmic OS=Homo sapiens GN=NARS PE=1 SV=1
118858	F5H2E1	119.43	15	7	7	Y	77937	Uncharacterized protein OS=Homo sapiens GN=NSF PE=3 SV=1
118857	B4DGR3	119.43	15	7	7	Y	77877	cDNA FLJ54349 highly similar to Vesicle-fusing ATPase (EC 3.6.4.6) OS=Homo sapiens PE=2 SV=1
118868	B7Z5J7	119.43	14	7	7	Y	82058	cDNA FLJ58682 highly similar to Vesicle-fusing ATPase (EC 3.6.4.6) OS=Homo sapiens PE=2 SV=1
118869	P46459	119.43	14	7	7	Y	82594	Vesicle-fusing ATPase OS=Homo sapiens GN=NSF PE=1 SV=3
118732	P63000	119.36	38	8	7	Y	21450	Ras-related C3 botulinum toxin substrate 1 OS=Homo sapiens GN=RAC1 PE=1 SV=1
118731	A4D2P1	119.36	38	8	7	Y	21450	Ras-related C3 botulinum toxin substrate 1 (Rho family small GTP binding protein Rac1) OS=Homo sapiens GN=RAC1 PE=2 SV=1
118733	A4D2P0	119.36	35	8	7	Y	23467	Ras-related C3 botulinum toxin substrate 1 (Rho family small GTP binding protein Rac1) OS=Homo sapiens GN=RAC1 PE=2 SV=1
119954	P20674	119.17	32	6	6	N	16762	Cytochrome c oxidase subunit 5A mitochondrial OS=Homo sapiens GN=COX5A PE=1 SV=2
119947	P46108	119.16	17	4	4	N	33831	Adapter molecule crk OS=Homo sapiens GN=CRK PE=1 SV=2
118930	Q6YHK3	118.59	5	5	5	N	161688	CD109 antigen OS=Homo sapiens GN=CD109 PE=1 SV=2
119800	B7Z4Y6	118.54	13	6	6	Y	51046	Alkaline phosphatase OS=Homo sapiens GN=ALPL PE=2 SV=1
119802	B2R6Q2	118.54	12	6	6	Y	57280	Alkaline phosphatase OS=Homo sapiens PE=2 SV=1
119801	P05186	118.54	12	6	6	Y	57305	Alkaline phosphatase tissue-nonspecific isozyme OS=Homo sapiens GN=ALPL PE=1 SV=4
119222	P62266	118.38	59	8	8	Y	15808	40S ribosomal protein S23 OS=Homo sapiens GN=RPS23 PE=1 SV=3
119221	A8K517	118.38	59	8	8	Y	15808	Ribosomal protein S23 isoform CRA_a OS=Homo sapiens GN=RPS23 PE=2 SV=1
120757	Q8WVC2	118.12	67	5	5	Y	8850	40S ribosomal protein S21 OS=Homo sapiens GN=RPS21 PE=2 SV=1
120759	P63220	118.12	65	5	5	Y	9111	40S ribosomal protein S21 OS=Homo sapiens GN=RPS21 PE=1 SV=1
120758	Q6FGH5	118.12	65	5	5	Y	9111	40S ribosomal protein S21 (Fragment) OS=Homo sapiens GN=RPS21 PE=2 SV=1
118080	Q59HE3	117.91	10	7	3	Y	84228	Calpastatin isoform a variant (Fragment) OS=Homo sapiens PE=2 SV=1
118904	P09936	117.59	26	5	2	Y	24824	Ubiquitin carboxyl-terminal hydrolase isozyme L1 OS=Homo sapiens GN=UCHL1 PE=1 SV=2
118903	B2RD14	117.59	26	5	2	Y	24840	cDNA FLJ96414 highly similar to Homo sapiens ubiquitin carboxyl-terminal esterase L1 (ubiquitin thiolesterase) (UCHL1) mRNA OS=Homo sapiens PE=2 SV=1
119686	Q9UBR2	117.57	17	5	5	Y	33868	Cathepsin Z OS=Homo sapiens GN=CTSZ PE=1 SV=1
119685	Q5U000	117.57	17	5	5	Y	33868	Cathepsin Z OS=Homo sapiens PE=2 SV=1
119858	O75947	117.12	36	4	4	Y	18491	ATP synthase subunit d mitochondrial OS=Homo sapiens GN=ATP5H PE=1 SV=3
119409	Q9BTT9	117.07	10	6	6	Y	76483	GYS1 protein OS=Homo sapiens GN=GYS1 PE=2 SV=1
119416	P13807	117.07	9	6	6	Y	83786	Glycogen [starch] synthase muscle OS=Homo sapiens GN=GYS1 PE=1 SV=2
119415	A8K6K7	117.07	9	6	6	Y	83814	cDNA FLJ76881 highly similar to Homo sapiens glycogen synthase 1 (muscle) (GYS1) mRNA OS=Homo sapiens PE=2 SV=1
119433	B7Z6B8	116.89	23	7	7	Y	34994	Uncharacterized protein OS=Homo sapiens GN=DECR1 PE=2 SV=1
119434	Q16698	116.89	22	7	7	Y	36068	2 4-dienoyl-CoA reductase mitochondrial OS=Homo sapiens GN=DECR1 PE=1 SV=1
119489	Q13011	116.72	20	4	4	Y	35816	Delta(3 5)-Delta(2 4)-dienoyl-CoA isomerase mitochondrial OS=Homo sapiens GN=ECH1 PE=1 SV=2
122671	B4DZZ0	116.39	24	4	4	Y	19206	cDNA FLJ52128 highly similar to PRA1 family protein 3 OS=Homo sapiens PE=2 SV=1
122672	E9PER8	116.39	24	4	4	Y	19263	Uncharacterized protein OS=Homo sapiens GN=ARL6IP5 PE=4 SV=1
122674	O75915	116.39	21	4	4	Y	21615	PRA1 family protein 3 OS=Homo sapiens GN=ARL6IP5 PE=1 SV=1
122673	B3KQB4	116.39	21	4	4	Y	21555	cDNA FLJ90131 fis clone HEMBB1000447 highly similar to PRA1 family protein 3 OS=Homo sapiens PE=2 SV=1
119806	Q8IXH2	116.23	17	4	4	N	29882	MSTP057 OS=Homo sapiens PE=2 SV=1
119829	P35237	116.23	11	4	4	N	42622	Serpin B6 OS=Homo sapiens GN=SERPINB6 PE=1 SV=3
118186	P78559	116.02	4	7	7	Y	305484	Microtubule-associated protein 1A OS=Homo sapiens GN=MAP1A PE=1 SV=6
118189	E9PGC8	116.02	4	7	7	Y	331259	Microtubule-associated protein 1A OS=Homo sapiens GN=MAP1A PE=4 SV=1
120735	O95865	115.84	19	3	3	Y	29644	N(G) N(G)-dimethylarginine dimethylaminohydrolase 2 OS=Homo sapiens GN=DDAH2 PE=1 SV=1
121844	P01023	115.74	7	8	6	Y	163290	Alpha-2-macroglobulin OS=Homo sapiens GN=A2M PE=1 SV=3
121845	H0YGH4	115.74	7	8	6	Y	164940	Alpha-2-macroglobulin OS=Homo sapiens GN=A2M PE=4 SV=1
118398	Q14019	115.65	51	9	9	N	15945	Coactosin-like protein OS=Homo sapiens GN=COTL1 PE=1 SV=3
118154	B4DJB3	115.54	18	7	7	Y	66601	cDNA FLJ55979 highly similar to Homo sapiens AE binding protein 1 (AEBP1) mRNA OS=Homo sapiens PE=2 SV=1
118157	Q8IUX7	115.54	9	7	7	Y	130929	Adipocyte enhancer-binding protein 1 OS=Homo sapiens GN=AEBP1 PE=1 SV=1
120711	Q27J81	115.5	8	4	4	Y	135624	Inverted formin-2 OS=Homo sapiens GN=INF2 PE=1 SV=2
118938	P43243	115.42	9	6	6	Y	94623	Matrin-3 OS=Homo sapiens GN=MATR3 PE=1 SV=2
118940	A8MXP9	115.42	8	6	6	Y	99967	Uncharacterized protein OS=Homo sapiens GN=MATR3 PE=4 SV=1
120066	E9PAV3	115.29	2	3	3	N	205419	Nascent polypeptide-associated complex alpha subunit OS=Homo sapiens GN=NACA PE=4 SV=1
118438	B3KQQ3	115.02	11	6	6	Y	84644	cDNA PSEC0016 fis clone NT2RM1001076 highly similar to Procollagen-lysine 2-oxoglutarate 5-dioxygenase 3 (EC 1.14.11.4) OS=Homo sapiens PE=2 SV=1
118437	O60568	115.02	11	6	6	Y	84785	Procollagen-lysine 2-oxoglutarate 5-dioxygenase 3 OS=Homo sapiens GN=PLOD3 PE=1 SV=1
118225	Q12765	114.89	21	7	5	Y	46382	Secernin-1 OS=Homo sapiens GN=SCRN1 PE=1 SV=2
118861	Q5HYL6	114.76	24	6	5	N	39555	Putative uncharacterized protein DKFZp686E1899 OS=Homo sapiens GN=DKFZp686E1899 PE=2 SV=1
118860	Q9NYL9	114.76	24	6	5	N	39595	Tropomodulin-3 OS=Homo sapiens GN=TMOD3 PE=1 SV=1
118675	F8VTY8	114.7	22	7	7	N	41746	Proliferation-associated 2G4 38kDa OS=Homo sapiens GN=PA2G4 PE=4 SV=1
118676	Q9UQ80	114.7	21	7	7	N	43787	Proliferation-associated protein 2G4 OS=Homo sapiens GN=PA2G4 PE=1 SV=3
119237	P62263	114.55	47	7	7	Y	16273	40S ribosomal protein S14 OS=Homo sapiens GN=RPS14 PE=1 SV=3
123994	B8ZZI3	114.48	50	4	2	Y	6853	Uncharacterized protein OS=Homo sapiens GN=PTMA PE=4 SV=1
123998	B8ZZQ6	114.48	29	4	2	Y	11759	Uncharacterized protein OS=Homo sapiens GN=PTMA PE=4 SV=1
124003	Q53S24	114.48	28	4	2	Y	12074	Prothymosin alpha OS=Homo sapiens GN=PTMAP7 PE=2 SV=1
124002	Q86YS2	114.48	28	4	2	Y	12044	Prothymosin alpha protein OS=Homo sapiens PE=4 SV=1
124000	Q8TBK9	114.48	28	4	2	Y	12016	Prothymosin alpha OS=Homo sapiens GN=PTMA PE=4 SV=1
124004	P06454	114.48	28	4	2	Y	12203	Prothymosin alpha OS=Homo sapiens GN=PTMA PE=1 SV=2
119672	Q15155	114.45	4	4	4	N	134324	Nodal modulator 1 OS=Homo sapiens GN=NOMO1 PE=1 SV=5
119671	P69849	114.45	4	4	4	N	134133	Nodal modulator 3 OS=Homo sapiens GN=NOMO3 PE=2 SV=2
119673	Q5JPE7	114.45	4	4	4	N	139439	Nodal modulator 2 OS=Homo sapiens GN=NOMO2 PE=1 SV=1
119343	B4DJ10	114.4	6	5	4	Y	128038	Uncharacterized protein OS=Homo sapiens GN=LARS PE=2 SV=1
119345	B4E266	114.4	6	5	4	Y	129188	cDNA FLJ58466 highly similar to Leucyl-tRNA synthetase cytoplasmic (EC 6.1.1.4) OS=Homo sapiens PE=2 SV=1
119344	F5H698	114.4	6	5	4	Y	129215	Leucyl-tRNA synthetase OS=Homo sapiens GN=LARS PE=3 SV=1
119347	B4DER1	114.4	6	5	4	Y	131468	Leucyl-tRNA synthetase OS=Homo sapiens GN=LARS PE=2 SV=1
119350	B2RCM2	114.4	6	5	4	Y	134439	cDNA FLJ96156 highly similar to Homo sapiens leucyl-tRNA synthetase (LARS) mRNA OS=Homo sapiens PE=2 SV=1
119349	Q9P2J5	114.4	6	5	4	Y	134466	Leucine--tRNA ligase cytoplasmic OS=Homo sapiens GN=LARS PE=1 SV=2
120233	Q5T985	114.13	7	7	7	Y	105216	Inter-alpha (Globulin) inhibitor H2 OS=Homo sapiens GN=ITIH2 PE=2 SV=1
120235	A2RTY6	114.13	7	7	7	Y	106436	Inter-alpha (Globulin) inhibitor H2 OS=Homo sapiens GN=ITIH2 PE=2 SV=1
120234	P19823	114.13	7	7	7	Y	106463	Inter-alpha-trypsin inhibitor heavy chain H2 OS=Homo sapiens GN=ITIH2 PE=1 SV=2
120236	D3DRR6	114.13	7	7	7	Y	106569	Inter-alpha (Globulin) inhibitor H2 isoform CRA_a OS=Homo sapiens GN=ITIH2 PE=4 SV=1
118761	B7Z2S5	114.09	19	5	5	N	60022	Thioredoxin reductase 1 OS=Homo sapiens GN=TXNRD1 PE=2 SV=1
118762	B7Z904	114.09	16	5	5	N	70699	Thioredoxin reductase 1 OS=Homo sapiens GN=TXNRD1 PE=2 SV=1
118763	Q16881	114.09	16	5	5	N	70906	Thioredoxin reductase 1 cytoplasmic OS=Homo sapiens GN=TXNRD1 PE=1 SV=3
120414	Q8TBI1	114.02	8	4	2	N	58775	Monoamine oxidase B OS=Homo sapiens GN=MAOB PE=2 SV=1
118983	P62910	113.88	41	5	5	Y	15860	60S ribosomal protein L32 OS=Homo sapiens GN=RPL32 PE=1 SV=2
118985	F8W727	113.88	36	5	5	Y	17962	Ribosomal protein L32 OS=Homo sapiens GN=RPL32 PE=4 SV=1
119218	Q13148	113.87	14	5	5	Y	44740	TAR DNA-binding protein 43 OS=Homo sapiens GN=TARDBP PE=1 SV=1
118523	P30040	113.76	32	7	7	Y	28993	Endoplasmic reticulum resident protein 29 OS=Homo sapiens GN=ERP29 PE=1 SV=4
118275	B1AHC8	113.58	23	9	9	N	65149	Uncharacterized protein OS=Homo sapiens GN=XRCC6 PE=2 SV=1
118279	P12956	113.58	22	9	9	N	69843	X-ray repair cross-complementing protein 6 OS=Homo sapiens GN=XRCC6 PE=1 SV=2
120108	Q6IBS0	113.5	21	4	4	Y	39548	Twinfilin-2 OS=Homo sapiens GN=TWF2 PE=1 SV=2
119569	P13798	113.41	8	4	4	Y	81225	Acylamino-acid-releasing enzyme OS=Homo sapiens GN=APEH PE=1 SV=4
119571	C9JIF9	113.41	8	4	4	Y	81674	N-acylaminoacyl-peptide hydrolase OS=Homo sapiens GN=APEH PE=4 SV=1
119438	B3KTR3	113.36	36	6	6	Y	26694	cDNA FLJ38640 fis clone HHDPC2003472 highly similar to CHLORIDE INTRACELLULAR CHANNEL PROTEIN 4 OS=Homo sapiens PE=2 SV=1
119439	B4DWC4	113.36	35	6	6	Y	27818	cDNA FLJ61180 highly similar to Chloride intracellular channel protein 4 OS=Homo sapiens PE=2 SV=1
119441	Q6FIC5	113.36	34	6	6	Y	28772	CLIC4 protein OS=Homo sapiens GN=CLIC4 PE=2 SV=1
119440	Q9Y696	113.36	34	6	6	Y	28772	Chloride intracellular channel protein 4 OS=Homo sapiens GN=CLIC4 PE=1 SV=4
119670	Q9Y3A5	113.32	23	4	4	Y	28764	Ribosome maturation protein SBDS OS=Homo sapiens GN=SBDS PE=1 SV=4
119240	B4DWN1	113.31	31	5	5	Y	32578	Uncharacterized protein OS=Homo sapiens GN=LMAN2 PE=2 SV=1
119241	Q12907	113.31	25	5	5	Y	40229	Vesicular integral-membrane protein VIP36 OS=Homo sapiens GN=LMAN2 PE=1 SV=1
119245	B4E2G8	113.12	8	5	5	Y	98384	Uncharacterized protein OS=Homo sapiens GN=CTNNA1 PE=2 SV=1
119246	P35221	113.12	8	5	5	Y	100071	Catenin alpha-1 OS=Homo sapiens GN=CTNNA1 PE=1 SV=1
119247	F6XBD8	113.12	8	5	5	Y	102522	Catenin (cadherin-associated protein) alpha 1 102kDa OS=Homo sapiens GN=CTNNA1 PE=4 SV=1
119475	P12259	113.08	2	4	4	N	251701	Coagulation factor V OS=Homo sapiens GN=F5 PE=1 SV=4
119118	F5GZ16	113.03	8	5	5	Y	99272	Proteasome (prosome macropain) 26S subunit non-ATPase 2 OS=Homo sapiens GN=PSMD2 PE=4 SV=1
119120	Q53XQ4	113.03	8	5	5	Y	100249	Proteasome (Prosome macropain) 26S subunit non-ATPase 2 OS=Homo sapiens PE=2 SV=1
119119	Q13200	113.03	8	5	5	Y	100200	26S proteasome non-ATPase regulatory subunit 2 OS=Homo sapiens GN=PSMD2 PE=1 SV=3
119121	Q59EG8	113.03	8	5	5	Y	100588	Proteasome 26S non-ATPase subunit 2 variant (Fragment) OS=Homo sapiens PE=2 SV=1
119012	Q9NRV9	112.86	43	5	5	N	21097	Heme-binding protein 1 OS=Homo sapiens GN=HEBP1 PE=1 SV=1
118792	P49189	112.76	19	7	6	Y	53802	4-trimethylaminobutyraldehyde dehydrogenase OS=Homo sapiens GN=ALDH9A1 PE=1 SV=3
118795	B9EKV4	112.76	19	7	6	Y	56292	Aldehyde dehydrogenase 9 family member A1 OS=Homo sapiens GN=ALDH9A1 PE=2 SV=1
119737	B4DMR3	112.56	13	4	4	N	37157	cDNA FLJ51896 highly similar to Glia-derived nexin OS=Homo sapiens PE=2 SV=1
119752	P07093	112.56	11	4	4	N	44002	Glia-derived nexin OS=Homo sapiens GN=SERPINE2 PE=1 SV=1
119755	B4DIF2	112.56	11	4	4	N	45267	Serpin peptidase inhibitor clade E (nexin plasminogen activator inhibitor type 1) member 2 OS=Homo sapiens GN=SERPINE2 PE=2 SV=1
119170	E5KRK5	112.56	11	5	5	Y	79468	Mitochondrial NADH-ubiquinone oxidoreductase 75 kDa subunit OS=Homo sapiens GN=NDUFS1 PE=4 SV=1
119169	P28331	112.56	11	5	5	Y	79468	NADH-ubiquinone oxidoreductase 75 kDa subunit mitochondrial OS=Homo sapiens GN=NDUFS1 PE=1 SV=3
119171	B4DJA0	112.56	11	5	5	Y	80997	NADH dehydrogenase (Ubiquinone) Fe-S protein 1 75kDa (NADH-coenzyme Q reductase) isoform CRA_a OS=Homo sapiens GN=NDUFS1 PE=2 SV=1
119286	P25787	112.52	30	5	5	N	25899	Proteasome subunit alpha type-2 OS=Homo sapiens GN=PSMA2 PE=1 SV=2
117938	D3DNA1	112.38	16	8	8	Y	76751	Integrin beta OS=Homo sapiens GN=ITGB5 PE=3 SV=1
117939	P18084	112.38	14	8	8	Y	88054	Integrin beta-5 OS=Homo sapiens GN=ITGB5 PE=1 SV=1
120174	Q6LEN2	112.37	14	5	5	Y	57132	Prostacyclin synthase OS=Homo sapiens GN=PTGIS PE=2 SV=1
120173	Q16647	112.37	14	5	5	Y	57104	Prostacyclin synthase OS=Homo sapiens GN=PTGIS PE=1 SV=1
120175	Q6LEN0	112.37	14	5	5	Y	57870	Prostacyclin synthase (Fragment) OS=Homo sapiens GN=PGIS PE=2 SV=1
119580	A6NM69	112.35	10	4	4	Y	54415	Sterol carrier protein 2 OS=Homo sapiens GN=SCP2 PE=4 SV=2
119582	C9JC79	112.35	10	4	4	Y	56497	Sterol carrier protein 2 OS=Homo sapiens GN=SCP2 PE=4 SV=2
119581	B4DGJ9	112.35	10	4	4	Y	56497	cDNA FLJ53982 highly similar to Nonspecific lipid-transfer protein (EC 2.3.1.176) OS=Homo sapiens PE=2 SV=1
119584	B2R761	112.35	9	4	4	Y	59022	cDNA FLJ93299 highly similar to Homo sapiens sterol carrier protein 2 (SCP2) mRNA OS=Homo sapiens PE=2 SV=1
119583	P22307	112.35	9	4	4	Y	58994	Non-specific lipid-transfer protein OS=Homo sapiens GN=SCP2 PE=1 SV=2
118990	Q9NR45	112.14	26	6	6	Y	40308	Sialic acid synthase OS=Homo sapiens GN=NANS PE=1 SV=2
118798	P55268	112.01	6	6	6	Y	195980	Laminin subunit beta-2 OS=Homo sapiens GN=LAMB2 PE=1 SV=2
119640	D6R9P3	111.58	16	4	3	Y	30303	Heterogeneous nuclear ribonucleoprotein A/B OS=Homo sapiens GN=HNRNPAB PE=4 SV=1
119641	D6RD18	111.58	16	4	3	Y	30474	Heterogeneous nuclear ribonucleoprotein A/B OS=Homo sapiens GN=HNRNPAB PE=4 SV=1
119642	B4DMY3	111.58	14	4	3	Y	35009	cDNA FLJ60713 highly similar to Homo sapiens heterogeneous nuclear ribonucleoprotein A/B (HNRPAB) transcript variant 1 mRNA OS=Homo sapiens PE=2 SV=1
119643	D6RBZ0	111.58	14	4	3	Y	35682	Heterogeneous nuclear ribonucleoprotein A/B OS=Homo sapiens GN=HNRNPAB PE=4 SV=1
119644	Q53F64	111.58	14	4	3	Y	35996	Heterogeneous nuclear ribonucleoprotein AB isoform a variant (Fragment) OS=Homo sapiens PE=2 SV=1
119699	B4DS13	111.53	10	4	4	N	64805	Uncharacterized protein OS=Homo sapiens GN=EIF4B PE=2 SV=1
119607	Q12882	111.53	5	4	4	Y	111401	Dihydropyrimidine dehydrogenase [NADP(+)] OS=Homo sapiens GN=DPYD PE=1 SV=2
121242	B4E2B3	111.5	7	4	4	N	64666	cDNA FLJ61062 highly similar to Sorting nexin-18 OS=Homo sapiens PE=2 SV=1
121243	Q96RF0	111.5	6	4	4	N	68895	Sorting nexin-18 OS=Homo sapiens GN=SNX18 PE=1 SV=2
120455	Q7L7Q6	111.29	21	4	4	Y	40318	RTN4 OS=Homo sapiens GN=RTN4 PE=2 SV=1
120489	Q9NQC3	111.29	7	4	4	Y	129931	Reticulon-4 OS=Homo sapiens GN=RTN4 PE=1 SV=2
119566	P48735	111.18	12	4	4	Y	50909	Isocitrate dehydrogenase [NADP] mitochondrial OS=Homo sapiens GN=IDH2 PE=1 SV=2
119565	Q53GL5	111.18	12	4	4	Y	50910	Isocitrate dehydrogenase [NADP] (Fragment) OS=Homo sapiens PE=2 SV=1
119273	Q9Y265	111.15	14	5	5	N	50228	RuvB-like 1 OS=Homo sapiens GN=RUVBL1 PE=1 SV=1
119272	B5BUB1	111.15	14	5	5	N	50216	RuvB-like 1 (Fragment) OS=Homo sapiens GN=RUVBL1 PE=2 SV=1
118555	Q13418	110.86	19	9	9	Y	51419	Integrin-linked protein kinase OS=Homo sapiens GN=ILK PE=1 SV=2
119697	G3V1S6	110.7	13	4	4	Y	60794	UDP-N-acetyl-alpha-D-galactosamine:polypeptide N-acetylgalactosaminyltransferase 2 (GalNAc-T2) OS=Homo sapiens GN=GALNT2 PE=3 SV=1
119698	Q10471	110.7	12	4	4	Y	64733	Polypeptide N-acetylgalactosaminyltransferase 2 OS=Homo sapiens GN=GALNT2 PE=1 SV=1
118333	O95394	110.68	19	7	5	Y	59852	Phosphoacetylglucosamine mutase OS=Homo sapiens GN=PGM3 PE=1 SV=1
118332	B3KN28	110.68	19	7	5	Y	59866	cDNA FLJ13370 fis clone PLACE1000653 highly similar to Phosphoacetylglucosamine mutase (EC 5.4.2.3) OS=Homo sapiens PE=2 SV=1
118337	D6RF12	110.68	18	7	5	Y	62342	Phosphoglucomutase 3 OS=Homo sapiens GN=PGM3 PE=3 SV=1
118339	B4DX94	110.68	18	7	5	Y	62911	cDNA FLJ55543 highly similar to Phosphoacetylglucosamine mutase (EC 5.4.2.3) OS=Homo sapiens PE=2 SV=1
118338	E9PF86	110.68	18	7	5	Y	62941	Phosphoglucomutase 3 OS=Homo sapiens GN=PGM3 PE=3 SV=1
120459	B4DQJ8	110.58	10	3	3	Y	51872	6-phosphogluconate dehydrogenase decarboxylating OS=Homo sapiens GN=PGD PE=2 SV=1
120461	P52209	110.58	10	3	3	Y	53140	6-phosphogluconate dehydrogenase decarboxylating OS=Homo sapiens GN=PGD PE=1 SV=3
120460	A8K2Y9	110.58	10	3	3	Y	53140	6-phosphogluconate dehydrogenase decarboxylating OS=Homo sapiens GN=PGD PE=2 SV=1
120361	F8W9D6	110.53	11	3	3	Y	47911	Adenylosuccinate synthetase OS=Homo sapiens GN=ADSS PE=3 SV=1
120360	B4E1L0	110.53	11	3	3	Y	47939	Adenylosuccinate synthetase OS=Homo sapiens PE=2 SV=1
120362	P30520	110.53	11	3	3	Y	50097	Adenylosuccinate synthetase isozyme 2 OS=Homo sapiens GN=ADSS PE=1 SV=3
119953	P31949	110.41	41	5	5	Y	11740	Protein S100-A11 OS=Homo sapiens GN=S100A11 PE=1 SV=2
121140	P12270	110.39	2	3	3	N	267290	Nucleoprotein TPR OS=Homo sapiens GN=TPR PE=1 SV=3
120105	A8K0H3	110.29	29	6	3	N	17780	cDNA FLJ78093 highly similar to Homo sapiens ribosomal protein L29 (RPL29) mRNA OS=Homo sapiens PE=2 SV=1
120104	P47914	110.29	29	6	3	N	17752	60S ribosomal protein L29 OS=Homo sapiens GN=RPL29 PE=1 SV=2
120106	Q6IPI1	110.29	29	6	3	N	17951	Ribosomal protein L29 OS=Homo sapiens GN=RPL29 PE=2 SV=1
121091	A6NE29	110.21	20	3	3	Y	28773	Coatomer protein complex subunit epsilon isoform CRA_e OS=Homo sapiens GN=COPE PE=4 SV=1
121094	Q53HJ6	110.21	17	3	3	Y	34528	Epsilon subunit of coatomer protein complex isoform a variant (Fragment) OS=Homo sapiens PE=2 SV=1
121093	O14579	110.21	17	3	3	Y	34482	Coatomer subunit epsilon OS=Homo sapiens GN=COPE PE=1 SV=3
121092	Q9UGP6	110.21	17	3	3	Y	34494	Epsilon COP OS=Homo sapiens PE=2 SV=1
119412	G8JLI6	110	10	4	4	Y	81723	Leprecan-like 2 OS=Homo sapiens GN=LEPREL2 PE=4 SV=1
119413	Q8IVL6	110	10	4	4	Y	81837	Prolyl 3-hydroxylase 3 OS=Homo sapiens GN=LEPREL2 PE=2 SV=1
119595	P61088	109.87	35	5	5	N	17138	Ubiquitin-conjugating enzyme E2 N OS=Homo sapiens GN=UBE2N PE=1 SV=1
118919	Q17RZ5	109.72	6	7	7	Y	150352	Kinectin 1 (Kinesin receptor) OS=Homo sapiens GN=KTN1 PE=2 SV=1
118920	B4DZ88	109.72	6	7	7	Y	152987	KTN1 protein OS=Homo sapiens GN=KTN1 PE=2 SV=1
118921	Q86UP2	109.72	6	7	7	Y	156275	Kinectin OS=Homo sapiens GN=KTN1 PE=1 SV=1
120664	P38919	109.47	13	5	2	Y	46871	Eukaryotic initiation factor 4A-III OS=Homo sapiens GN=EIF4A3 PE=1 SV=4
120504	P01024	109.4	4	4	4	Y	187147	Complement C3 OS=Homo sapiens GN=C3 PE=1 SV=2
120065	Q04760	109.08	29	4	4	Y	20778	Lactoylglutathione lyase OS=Homo sapiens GN=GLO1 PE=1 SV=4
120318	B2R8A2	109.02	24	4	2	Y	25078	cDNA FLJ93804 highly similar to Homo sapiens gp25L2 protein (HSGP25L2G) mRNA OS=Homo sapiens PE=2 SV=1
120320	Q9BVK6	109.02	22	4	2	Y	27277	Transmembrane emp24 domain-containing protein 9 OS=Homo sapiens GN=TMED9 PE=1 SV=2
119997	Q06278	108.99	5	5	4	Y	147918	Aldehyde oxidase OS=Homo sapiens GN=AOX1 PE=2 SV=2
120592	Q3KQV9	108.83	10	3	2	Y	57030	UDP-N-acetylhexosamine pyrophosphorylase-like protein 1 OS=Homo sapiens GN=UAP1L1 PE=2 SV=2
118847	O94905	108.66	21	6	2	N	37840	Erlin-2 OS=Homo sapiens GN=ERLIN2 PE=1 SV=1
119661	B4DP17	108.63	28	4	4	Y	17692	CCHC-type zinc finger nucleic acid binding protein OS=Homo sapiens GN=CNBP PE=2 SV=1
119662	Q4JGY1	108.63	26	4	4	Y	18871	Cellular nucleic acid binding protein beta variant 1 OS=Homo sapiens GN=ZNF9 PE=2 SV=1
119663	Q4JGY0	108.63	26	4	4	Y	18970	CCHC-type zinc finger nucleic acid binding protein OS=Homo sapiens GN=ZNF9 PE=2 SV=1
119665	P62633	108.63	25	4	4	Y	19463	Cellular nucleic acid-binding protein OS=Homo sapiens GN=CNBP PE=1 SV=1
119666	Q5U0E9	108.63	25	4	4	Y	19592	CCHC-type zinc finger nucleic acid binding protein OS=Homo sapiens GN=CNBP PE=1 SV=1
119668	A8K7V4	108.63	25	4	4	Y	19744	cDNA FLJ77718 OS=Homo sapiens PE=2 SV=1
119667	E9PDR7	108.63	25	4	4	Y	19691	CCHC-type zinc finger nucleic acid binding protein OS=Homo sapiens GN=CNBP PE=4 SV=1
119762	Q6I9T8	108.56	23	5	4	Y	35550	Serine/threonine-protein phosphatase OS=Homo sapiens GN=PPP2CA PE=2 SV=1
119761	P67775	108.56	23	5	4	Y	35594	Serine/threonine-protein phosphatase 2A catalytic subunit alpha isoform OS=Homo sapiens GN=PPP2CA PE=1 SV=1
119760	B3KUN1	108.56	23	5	4	Y	35594	Serine/threonine-protein phosphatase OS=Homo sapiens GN=PPP2CA PE=2 SV=1
121286	O15511	108.49	54	5	5	Y	16320	Actin-related protein 2/3 complex subunit 5 OS=Homo sapiens GN=ARPC5 PE=1 SV=3
119254	P10301	108.46	34	5	3	Y	23480	Ras-related protein R-Ras OS=Homo sapiens GN=RRAS PE=1 SV=1
119004	B4DV28	108.42	18	5	5	Y	51502	cDNA FLJ54170 highly similar to Cytosolic nonspecific dipeptidase OS=Homo sapiens PE=2 SV=1
119005	Q96KP4	108.42	17	5	5	Y	52879	Cytosolic non-specific dipeptidase OS=Homo sapiens GN=CNDP2 PE=1 SV=2
119187	E9PL01	108.36	48	5	5	Y	17027	Signal peptidase complex subunit 2 homolog (S. cerevisiae) OS=Homo sapiens GN=SPCS2 PE=4 SV=1
119192	Q15005	108.36	34	5	5	Y	25003	Signal peptidase complex subunit 2 OS=Homo sapiens GN=SPCS2 PE=1 SV=3
119196	E9PI68	108.36	30	5	5	Y	28503	Signal peptidase complex subunit 2 homolog (S. cerevisiae) OS=Homo sapiens GN=SPCS2 PE=4 SV=1
120788	Q5JXY0	108.02	23	3	3	Y	20754	Microfibrillar-associated protein 2 OS=Homo sapiens GN=MFAP2 PE=2 SV=1
120789	P55001	108.02	23	3	3	Y	20826	Microfibrillar-associated protein 2 OS=Homo sapiens GN=MFAP2 PE=2 SV=1
120777	Q3ZCW5	108.02	12	4	4	N	38768	SUCLG2 protein (Fragment) OS=Homo sapiens GN=SUCLG2 PE=2 SV=1
120778	Q96I99	108.02	10	4	4	N	46511	Succinyl-CoA ligase [GDP-forming] subunit beta mitochondrial OS=Homo sapiens GN=SUCLG2 PE=1 SV=2
119463	Q9UQD4	107.81	18	6	6	Y	39840	SH3-containing Grb-2-like 1 protein OS=Homo sapiens PE=2 SV=1
119465	Q6FGM0	107.81	17	6	6	Y	41490	SH3 domain GRB2-like 1 OS=Homo sapiens GN=SH3GL1 PE=2 SV=1
119464	Q99961	107.81	17	6	6	Y	41490	Endophilin-A2 OS=Homo sapiens GN=SH3GL1 PE=1 SV=1
120112	Q7Z3B1	107.7	20	4	4	Y	38719	Neuronal growth regulator 1 OS=Homo sapiens GN=NEGR1 PE=1 SV=3
119269	P11498	107.51	9	7	7	Y	129634	Pyruvate carboxylase mitochondrial OS=Homo sapiens GN=PC PE=1 SV=2
120038	G3V0I5	107.5	22	4	4	Y	50054	NADH dehydrogenase (Ubiquinone) flavoprotein 1 51kDa isoform CRA_c OS=Homo sapiens GN=NDUFV1 PE=4 SV=1
120041	Q53G70	107.5	22	4	4	Y	50801	NADH dehydrogenase (Ubiquinone) flavoprotein 1 51kDa variant (Fragment) OS=Homo sapiens PE=2 SV=1
120040	P49821	107.5	22	4	4	Y	50817	NADH dehydrogenase [ubiquinone] flavoprotein 1 mitochondrial OS=Homo sapiens GN=NDUFV1 PE=1 SV=4
120039	E5KNH5	107.5	22	4	4	Y	50817	Mitochondrial NADH dehydrogenase ubiquinone flavoprotein 1 OS=Homo sapiens PE=4 SV=1
119255	B3KN05	107.47	14	5	5	Y	79223	cDNA FLJ13129 fis clone NT2RP3002969 highly similar to Long-chain-fatty-acid--CoA ligase 3 (EC 6.2.1.3) OS=Homo sapiens PE=2 SV=1
119257	B2RBE0	107.47	13	5	5	Y	80348	cDNA FLJ95462 highly similar to Homo sapiens fatty-acid-Coenzyme A ligase long-chain 3 (FACL3) mRNA OS=Homo sapiens PE=2 SV=1
119256	O95573	107.47	13	5	5	Y	80420	Long-chain-fatty-acid--CoA ligase 3 OS=Homo sapiens GN=ACSL3 PE=1 SV=3
119990	P43034	107.16	13	4	3	Y	46638	Platelet-activating factor acetylhydrolase IB subunit alpha OS=Homo sapiens GN=PAFAH1B1 PE=1 SV=2
119912	Q08211	106.98	5	5	5	Y	140958	ATP-dependent RNA helicase A OS=Homo sapiens GN=DHX9 PE=1 SV=4
120029	B4DN89	106.98	20	4	4	N	24153	Splicing factor arginine/serine-rich 2 isoform CRA_g OS=Homo sapiens GN=SFRS2 PE=2 SV=1
120028	B3KUY1	106.98	20	4	4	N	24190	Splicing factor arginine/serine-rich 2 isoform CRA_d OS=Homo sapiens GN=SFRS2 PE=2 SV=1
120033	Q01130	106.98	19	4	4	N	25476	Serine/arginine-rich splicing factor 2 OS=Homo sapiens GN=SRSF2 PE=1 SV=4
120032	Q53FN0	106.98	19	4	4	N	25502	Splicing factor arginine/serine-rich 2 variant (Fragment) OS=Homo sapiens PE=2 SV=1
120034	H0YG49	106.98	19	4	4	N	25387	Serine/arginine-rich-splicing factor 2 OS=Homo sapiens GN=SRSF2 PE=4 SV=1
120733	O14737	106.88	30	3	3	N	14285	Programmed cell death protein 5 OS=Homo sapiens GN=PDCD5 PE=1 SV=3
120734	B4DE64	106.88	29	3	3	N	14997	Uncharacterized protein OS=Homo sapiens GN=PDCD5 PE=2 SV=1
121557	Q6IB11	106.81	12	3	3	N	21671	PGRMC1 protein OS=Homo sapiens GN=PGRMC1 PE=2 SV=1
121556	O00264	106.81	12	3	3	N	21671	Membrane-associated progesterone receptor component 1 OS=Homo sapiens GN=PGRMC1 PE=1 SV=3
120520	P51452	106.7	27	4	4	Y	20478	Dual specificity protein phosphatase 3 OS=Homo sapiens GN=DUSP3 PE=1 SV=1
120519	B5BUI8	106.7	27	4	4	Y	20577	Dual specificity phosphatase 3 (Fragment) OS=Homo sapiens GN=DUSP3 PE=2 SV=1
119553	P02794	106.67	44	7	7	Y	21226	Ferritin heavy chain OS=Homo sapiens GN=FTH1 PE=1 SV=2
119552	B3KXC3	106.67	44	7	7	Y	21196	Ferritin OS=Homo sapiens PE=2 SV=1
119551	Q6NZ44	106.67	44	7	7	Y	21242	Ferritin OS=Homo sapiens GN=FTH1 PE=2 SV=1
119283	Q9UBI6	106.5	76	5	5	Y	8006	Guanine nucleotide-binding protein G(I)/G(S)/G(O) subunit gamma-12 OS=Homo sapiens GN=GNG12 PE=1 SV=3
119282	Q69YP5	106.5	76	5	5	Y	8006	Guanine nucleotide-binding protein subunit gamma OS=Homo sapiens GN=DKFZp762E193 PE=2 SV=1
121367	B4DPN0	106.49	22	5	5	Y	30339	cDNA FLJ51265 moderately similar to Beta-2-glycoprotein 1 (Beta-2-glycoprotein I) OS=Homo sapiens PE=2 SV=1
121382	D9IWP9	106.49	18	5	5	Y	36255	Beta-2-glycoprotein I (Fragment) OS=Homo sapiens PE=2 SV=1
121387	P02749	106.49	17	5	5	Y	38298	Beta-2-glycoprotein 1 OS=Homo sapiens GN=APOH PE=1 SV=3
119277	Q6FGD7	106.46	55	5	5	Y	12855	TBCA protein OS=Homo sapiens GN=TBCA PE=2 SV=1
119276	O75347	106.46	55	5	5	Y	12855	Tubulin-specific chaperone A OS=Homo sapiens GN=TBCA PE=1 SV=3
122597	P00491	106.4	16	4	4	Y	32118	Purine nucleoside phosphorylase OS=Homo sapiens GN=PNP PE=1 SV=2
122598	Q8N7G1	106.4	15	4	4	Y	32551	cDNA FLJ25678 fis clone TST04067 highly similar to PURINE NUCLEOSIDE PHOSPHORYLASE (EC 2.4.2.1) OS=Homo sapiens PE=2 SV=1
120323	Q86YZ3	106.36	2	4	4	N	282389	Hornerin OS=Homo sapiens GN=HRNR PE=1 SV=2
120324	Q5DT20	106.36	2	4	4	N	282360	Hornerin OS=Homo sapiens GN=HRNR PE=2 SV=1
119086	A8CZ64	106.14	21	6	2	Y	36432	Extracellular signal-regulated kinase-2 splice variant OS=Homo sapiens GN=MAPK1 PE=2 SV=1
119089	P28482	106.14	19	6	2	Y	41390	Mitogen-activated protein kinase 1 OS=Homo sapiens GN=MAPK1 PE=1 SV=3
119088	Q1HBJ4	106.14	19	6	2	Y	41390	Mitogen-activated protein kinase 1 OS=Homo sapiens GN=MAPK1 PE=4 SV=1
119173	P26022	106.13	18	5	5	N	41976	Pentraxin-related protein PTX3 OS=Homo sapiens GN=PTX3 PE=1 SV=3
120841	P07741	106.07	32	3	3	Y	19608	Adenine phosphoribosyltransferase OS=Homo sapiens GN=APRT PE=1 SV=2
118327	P62269	105.93	42	8	8	N	17719	40S ribosomal protein S18 OS=Homo sapiens GN=RPS18 PE=1 SV=3
120942	Q05DJ2	105.89	21	4	4	Y	26791	MTAP protein OS=Homo sapiens GN=MTAP PE=2 SV=1
120943	Q13126	105.89	18	4	4	Y	31236	S-methyl-5'-thioadenosine phosphorylase OS=Homo sapiens GN=MTAP PE=1 SV=2
120944	B4DUC8	105.89	17	4	4	Y	33186	cDNA FLJ59758 highly similar to S-methyl-5-thioadenosine phosphorylase (EC 2.4.2.28) OS=Homo sapiens PE=2 SV=1
121842	P22061	105.09	19	3	3	Y	24636	Protein-L-isoaspartate(D-aspartate) O-methyltransferase OS=Homo sapiens GN=PCMT1 PE=1 SV=4
121955	O00231	105.05	12	4	4	Y	47464	26S proteasome non-ATPase regulatory subunit 11 OS=Homo sapiens GN=PSMD11 PE=1 SV=3
121956	Q53FT5	105.05	12	4	4	Y	47535	Proteasome 26S non-ATPase subunit 11 variant (Fragment) OS=Homo sapiens PE=2 SV=1
121061	Q53EZ0	104.88	10	5	3	Y	59656	Monoamine oxidase A variant (Fragment) OS=Homo sapiens PE=2 SV=1
121060	P21397	104.88	10	5	3	Y	59682	Amine oxidase [flavin-containing] A OS=Homo sapiens GN=MAOA PE=1 SV=1
121059	Q49A63	104.88	10	5	3	Y	59741	Monoamine oxidase A OS=Homo sapiens GN=MAOA PE=2 SV=1
121058	Q53YE7	104.88	10	5	3	Y	59682	Monoamine oxidase A OS=Homo sapiens GN=MAOA PE=2 SV=1
118698	B7Z8G2	104.65	17	6	4	Y	47303	FK506 binding protein 5 OS=Homo sapiens GN=FKBP5 PE=2 SV=1
118703	Q13451	104.65	16	6	4	Y	51212	Peptidyl-prolyl cis-trans isomerase FKBP5 OS=Homo sapiens GN=FKBP5 PE=1 SV=2
118702	Q53GX4	104.65	16	6	4	Y	51198	FK506 binding protein 5 variant (Fragment) OS=Homo sapiens PE=2 SV=1
118701	Q5TGM6	104.65	16	6	4	Y	51212	FK506 binding protein 5 OS=Homo sapiens GN=FKBP5 PE=2 SV=1
118700	Q2TA84	104.65	16	6	4	Y	51178	FK506 binding protein 5 OS=Homo sapiens GN=FKBP5 PE=2 SV=1
118890	P23526	104.53	13	5	5	N	47716	Adenosylhomocysteinase OS=Homo sapiens GN=AHCY PE=1 SV=4
120558	E7EMY5	104.46	10	3	3	Y	54690	Glyoxalase domain-containing 4 OS=Homo sapiens GN=GLOD4 PE=4 SV=1
120560	Q9Y3E8	104.46	10	3	3	Y	55012	CGI-150 protein OS=Homo sapiens GN=C17orf25 PE=2 SV=1
120119	Q12792	104.44	13	4	2	N	40283	Twinfilin-1 OS=Homo sapiens GN=TWF1 PE=1 SV=3
119200	Q9Y230	104.31	14	5	2	Y	51157	RuvB-like 2 OS=Homo sapiens GN=RUVBL2 PE=1 SV=3
119530	Q96AG4	104.25	14	5	5	Y	34930	Leucine-rich repeat-containing protein 59 OS=Homo sapiens GN=LRRC59 PE=1 SV=1
120607	A8K4W5	104.12	25	4	4	Y	41379	cDNA FLJ76813 highly similar to Homo sapiens acetyl-Coenzyme A acetyltransferase 2 (acetoacetyl Coenzyme A thiolase) mRNA OS=Homo sapiens PE=2 SV=1
120606	Q9BWD1	104.12	25	4	4	Y	41351	Acetyl-CoA acetyltransferase cytosolic OS=Homo sapiens GN=ACAT2 PE=1 SV=2
120608	Q59GW6	104.12	25	4	4	Y	42136	Acetyl-CoA acetyltransferase cytosolic variant (Fragment) OS=Homo sapiens PE=2 SV=1
118606	Q7Z4B2	104.11	29	6	6	N	26038	MSTP161 OS=Homo sapiens GN=MST161 PE=2 SV=1
118573	P51888	104.11	17	6	6	N	43810	Prolargin OS=Homo sapiens GN=PRELP PE=1 SV=1
118572	Q6FG38	104.11	17	6	6	N	43810	PRELP protein OS=Homo sapiens GN=PRELP PE=2 SV=1
118571	Q6FHG6	104.11	17	6	6	N	43783	PRELP protein (Fragment) OS=Homo sapiens GN=PRELP PE=2 SV=1
121273	F1T092	104.07	16	6	6	Y	46312	Pigment epithelium-derived factor OS=Homo sapiens GN=SERPINF1 PE=2 SV=1
121272	P36955	104.07	16	6	6	Y	46312	Pigment epithelium-derived factor OS=Homo sapiens GN=SERPINF1 PE=1 SV=4
121383	F8WCC8	104.04	11	3	3	Y	44881	Arylsulfatase A OS=Homo sapiens GN=ARSA PE=4 SV=1
121384	P15289	104.04	9	3	3	Y	53588	Arylsulfatase A OS=Homo sapiens GN=ARSA PE=1 SV=3
121386	B7XD04	104.04	9	3	3	Y	53806	Arylsulfatase A OS=Homo sapiens GN=ARSA PE=2 SV=1
121385	Q63HL5	104.04	9	3	3	Y	53758	Putative uncharacterized protein DKFZp686G12235 OS=Homo sapiens GN=DKFZp686G12235 PE=2 SV=1
120486	Q13151	104.02	16	3	3	N	30841	Heterogeneous nuclear ribonucleoprotein A0 OS=Homo sapiens GN=HNRNPA0 PE=1 SV=1
121446	O60744	103.9	43	6	6	Y	9321	Thioredoxin delta 3 (Fragment) OS=Homo sapiens GN=TXN delta 3 PE=2 SV=1
121447	B1ALW1	103.9	42	6	6	Y	9452	Thioredoxin OS=Homo sapiens GN=TXN PE=4 SV=1
121448	P10599	103.9	34	6	6	Y	11737	Thioredoxin OS=Homo sapiens GN=TXN PE=1 SV=3
119040	Q5M8T4	103.56	15	5	5	Y	38069	Connective tissue growth factor OS=Homo sapiens GN=CTGF PE=2 SV=1
119039	Q6FHL8	103.56	15	5	5	Y	38129	CTGF protein OS=Homo sapiens GN=CTGF PE=2 SV=1
119038	B2RCP7	103.56	15	5	5	Y	38011	cDNA FLJ96197 highly similar to Homo sapiens connective tissue growth factor (CTGF) mRNA OS=Homo sapiens PE=2 SV=1
119037	P29279	103.56	15	5	5	Y	38091	Connective tissue growth factor OS=Homo sapiens GN=CTGF PE=1 SV=2
120283	A8K6C9	103.39	24	4	2	Y	20172	cDNA FLJ78037 highly similar to Homo sapiens insulin-like growth factor 2 (somatomedin A) mRNA OS=Homo sapiens PE=2 SV=1
120282	P01344	103.39	24	4	2	Y	20140	Insulin-like growth factor II OS=Homo sapiens GN=IGF2 PE=1 SV=1
120237	C9JAF2	103.39	18	4	2	Y	26331	Insulin-like growth factor 2 (somatomedin A) OS=Homo sapiens GN=IGF2 PE=3 SV=2
120864	O75368	103.36	37	4	4	N	12774	SH3 domain-binding glutamic acid-rich-like protein OS=Homo sapiens GN=SH3BGRL PE=1 SV=1
119260	O43854	103.29	14	5	5	N	53765	EGF-like repeat and discoidin I-like domain-containing protein 3 OS=Homo sapiens GN=EDIL3 PE=1 SV=1
119259	Q8N610	103.29	14	5	5	N	53795	EGF-like repeats and discoidin I-like domains 3 OS=Homo sapiens GN=EDIL3 PE=2 SV=1
119945	B4DM63	103.27	26	4	4	N	19061	Uncharacterized protein OS=Homo sapiens GN=ARPC3 PE=2 SV=1
119950	O15145	103.27	25	4	4	N	20547	Actin-related protein 2/3 complex subunit 3 OS=Homo sapiens GN=ARPC3 PE=1 SV=3
119949	Q2LE71	103.27	25	4	4	N	20565	Actin related protein 2/3 complex OS=Homo sapiens GN=ARPC3 PE=2 SV=1
119948	B2R4D5	103.27	25	4	4	N	20521	cDNA FLJ92050 highly similar to Homo sapiens actin related protein 2/3 complex subunit 3 21kDa (ARPC3) mRNA OS=Homo sapiens PE=2 SV=1
119790	Q5JVH5	103.03	37	4	4	Y	13001	Ribosomal protein 26 (RPS26) pseudogene OS=Homo sapiens GN=RP11-151A6.3-001 PE=2 SV=1
119789	P62854	103.03	37	4	4	Y	13015	40S ribosomal protein S26 OS=Homo sapiens GN=RPS26 PE=1 SV=3
119364	P09543	102.89	19	5	4	Y	47579	2' 3'-cyclic-nucleotide 3'-phosphodiesterase OS=Homo sapiens GN=CNP PE=1 SV=2
122196	P54920	102.84	18	3	3	Y	33233	Alpha-soluble NSF attachment protein OS=Homo sapiens GN=NAPA PE=1 SV=3
120421	Q6NW36	102.77	13	4	3	N	49127	Proteasome (Prosome macropain) 26S subunit ATPase 1 OS=Homo sapiens GN=PSMC1 PE=2 SV=1
119759	P50552	102.68	13	4	4	N	39830	Vasodilator-stimulated phosphoprotein OS=Homo sapiens GN=VASP PE=1 SV=3
121945	Q86V81	102.4	23	4	4	Y	26888	THO complex subunit 4 OS=Homo sapiens GN=ALYREF PE=1 SV=3
121946	E9PB61	102.4	22	4	4	Y	27558	Aly/REF export factor OS=Homo sapiens GN=ALYREF PE=4 SV=1
120583	E9PJF0	102.29	22	6	2	Y	35737	Mitogen-activated protein kinase 3 OS=Homo sapiens GN=MAPK3 PE=4 SV=1
120584	Q8NHX0	102.29	21	6	2	Y	38249	Extracellular signal-related kinase 1c OS=Homo sapiens PE=2 SV=1
120585	E9PQW4	102.29	20	6	2	Y	38547	Mitogen-activated protein kinase 3 OS=Homo sapiens GN=MAPK3 PE=4 SV=1
120587	P27361	102.29	18	6	2	Y	43136	Mitogen-activated protein kinase 3 OS=Homo sapiens GN=MAPK3 PE=1 SV=4
121678	B4DM33	102.16	26	3	3	Y	26582	cDNA FLJ52068 highly similar to Microtubule-associated protein RP/EB family member 1 OS=Homo sapiens PE=2 SV=1
122372	E9PFT9	102.04	13	3	3	Y	22706	Transmembrane protein 119 OS=Homo sapiens GN=TMEM119 PE=4 SV=2
122373	Q4V9L6	102.04	10	3	3	Y	29203	Transmembrane protein 119 OS=Homo sapiens GN=TMEM119 PE=2 SV=1
119910	F2ZC06	101.93	10	4	4	Y	47629	Thyroid hormone receptor interacting protein 6 isoform 1 OS=Homo sapiens GN=TRIP6i1 PE=2 SV=1
119911	Q15654	101.93	9	4	4	Y	50288	Thyroid receptor-interacting protein 6 OS=Homo sapiens GN=TRIP6 PE=1 SV=3
120684	P47985	101.83	20	4	4	N	29668	Cytochrome b-c1 complex subunit Rieske mitochondrial OS=Homo sapiens GN=UQCRFS1 PE=1 SV=2
120816	Q8WWI5	101.68	6	3	3	Y	73302	Choline transporter-like protein 1 OS=Homo sapiens GN=SLC44A1 PE=1 SV=1
120641	Q13442	101.62	23	3	3	N	20630	28 kDa heat- and acid-stable phosphoprotein OS=Homo sapiens GN=PDAP1 PE=1 SV=1
120594	Q9Y4K0	101.3	6	3	3	Y	86725	Lysyl oxidase homolog 2 OS=Homo sapiens GN=LOXL2 PE=1 SV=1
120593	B2R5Q0	101.3	6	3	3	Y	86752	cDNA FLJ92562 highly similar to Homo sapiens lysyl oxidase-like 2 (LOXL2) mRNA OS=Homo sapiens PE=2 SV=1
119307	Q8IWE2	101.13	14	5	5	Y	60742	Protein NOXP20 OS=Homo sapiens GN=FAM114A1 PE=1 SV=2
122297	B7Z505	101.09	23	5	5	Y	23938	Uncharacterized protein OS=Homo sapiens GN=NDRG1 PE=2 SV=1
119526	E9PD66	101.01	2	4	4	N	480460	Uncharacterized protein OS=Homo sapiens GN=HUWE1 PE=4 SV=1
119527	Q7Z6Z7	101.01	2	4	4	N	481896	E3 ubiquitin-protein ligase HUWE1 OS=Homo sapiens GN=HUWE1 PE=1 SV=3
119528	E7EVU8	101.01	2	4	4	N	482153	Uncharacterized protein OS=Homo sapiens GN=HUWE1 PE=4 SV=1
120128	P84095	100.98	37	4	3	Y	21308	Rho-related GTP-binding protein RhoG OS=Homo sapiens GN=RHOG PE=1 SV=1
120127	Q6ICQ8	100.98	37	4	3	Y	21308	ARHG protein (Fragment) OS=Homo sapiens GN=ARHG PE=2 SV=1
120401	B4DY09	100.71	20	3	3	N	38910	cDNA FLJ51660 highly similar to Interleukin enhancer-binding factor 2 OS=Homo sapiens PE=2 SV=1
120404	F4ZW62	100.71	18	3	3	N	43062	NF45 OS=Homo sapiens PE=2 SV=1
120403	F4ZW63	100.71	18	3	3	N	43004	NF45 OS=Homo sapiens PE=2 SV=1
120402	Q12905	100.71	18	3	3	N	43062	Interleukin enhancer-binding factor 2 OS=Homo sapiens GN=ILF2 PE=1 SV=2
120330	Q08397	100.62	10	3	3	Y	63110	Lysyl oxidase homolog 1 OS=Homo sapiens GN=LOXL1 PE=2 SV=2
121138	P63173	100.62	50	4	4	N	8218	60S ribosomal protein L38 OS=Homo sapiens GN=RPL38 PE=1 SV=2
120063	Q96IZ0	100.58	17	4	4	N	36568	PRKC apoptosis WT1 regulator protein OS=Homo sapiens GN=PAWR PE=1 SV=1
120384	B4DX66	100.45	10	3	3	N	62871	Epidermal growth factor receptor pathway substrate 8 OS=Homo sapiens GN=EPS8 PE=2 SV=1
120387	A8K6W2	100.45	7	3	3	N	91662	cDNA FLJ76317 highly similar to Homo sapiens epidermal growth factor receptor pathway substrate 8 (EPS8) mRNA OS=Homo sapiens PE=2 SV=1
120386	A8KA66	100.45	7	3	3	N	91914	cDNA FLJ78485 highly similar to Homo sapiens epidermal growth factor receptor pathway substrate 8 (EPS8) mRNA OS=Homo sapiens PE=2 SV=1
120385	Q12929	100.45	7	3	3	N	91882	Epidermal growth factor receptor kinase substrate 8 OS=Homo sapiens GN=EPS8 PE=1 SV=1
120533	Q5U0A0	100.33	17	4	4	N	26425	Proteasome subunit alpha type OS=Homo sapiens PE=2 SV=1
120532	P28066	100.33	17	4	4	N	26411	Proteasome subunit alpha type-5 OS=Homo sapiens GN=PSMA5 PE=1 SV=3
119907	Q86UE4	100.12	12	4	4	N	63837	Protein LYRIC OS=Homo sapiens GN=MTDH PE=1 SV=2
120181	B4DV79	99.97	8	4	4	Y	85135	Eukaryotic translation initiation factor 3 subunit B OS=Homo sapiens GN=EIF3B PE=2 SV=1
120182	A4D210	99.97	7	4	4	Y	88681	Eukaryotic translation initiation factor 3 subunit 9 eta 116kDa OS=Homo sapiens GN=EIF3S9 PE=3 SV=1
120183	P55884	99.97	7	4	4	Y	92482	Eukaryotic translation initiation factor 3 subunit B OS=Homo sapiens GN=EIF3B PE=1 SV=3
120184	F8W8C8	99.97	6	4	4	Y	98916	Eukaryotic translation initiation factor 3 subunit B OS=Homo sapiens GN=EIF3B PE=3 SV=1
118716	P45974	99.92	12	6	6	N	95786	Ubiquitin carboxyl-terminal hydrolase 5 OS=Homo sapiens GN=USP5 PE=1 SV=2
118886	P09429	99.79	29	6	4	Y	24894	High mobility group protein B1 OS=Homo sapiens GN=HMGB1 PE=1 SV=3
120523	A8K6Q8	99.62	6	3	3	N	84873	cDNA FLJ75881 highly similar to Homo sapiens transferrin receptor (p90 CD71) (TFRC) mRNA OS=Homo sapiens PE=2 SV=1
120522	P02786	99.62	6	3	3	N	84871	Transferrin receptor protein 1 OS=Homo sapiens GN=TFRC PE=1 SV=2
120751	A8K8U1	99.52	4	3	3	Y	136317	cDNA FLJ77762 highly similar to Homo sapiens cullin-associated and neddylation-dissociated 1 (CAND1) mRNA OS=Homo sapiens PE=2 SV=1
120750	Q86VP6	99.52	4	3	3	Y	136375	Cullin-associated NEDD8-dissociated protein 1 OS=Homo sapiens GN=CAND1 PE=1 SV=2
121727	Q9BUF9	99.47	41	4	3	Y	13866	Myosin light chain 9 regulatory OS=Homo sapiens GN=MYL9 PE=2 SV=1
121735	Q6IBG1	99.47	28	4	3	Y	19849	MYL9 protein OS=Homo sapiens GN=MYL9 PE=2 SV=1
121734	Q71U02	99.47	28	4	3	Y	19893	Regulatory myosin light chain long version OS=Homo sapiens PE=2 SV=1
121733	P24844	99.47	28	4	3	Y	19827	Myosin regulatory light polypeptide 9 OS=Homo sapiens GN=MYL9 PE=1 SV=4
119615	Q07960	99.29	12	4	4	N	50436	Rho GTPase-activating protein 1 OS=Homo sapiens GN=ARHGAP1 PE=1 SV=1
119875	O15400	99.27	23	4	4	Y	29816	Syntaxin-7 OS=Homo sapiens GN=STX7 PE=1 SV=4
119793	C8KIM0	99.07	14	4	4	Y	47267	Glutathion reductase delta8+9 alternative splicing variant OS=Homo sapiens GN=GSR PE=2 SV=1
119794	C8KIL9	99.07	13	4	4	Y	50497	Glutathion reductase delta9 alternative splicing varian OS=Homo sapiens GN=GSR PE=2 SV=1
119798	C8KIL8	99.07	13	4	4	Y	53027	Glutathion reductase delta8 alternative splicing variant OS=Homo sapiens GN=GSR PE=2 SV=1
119799	P00390	99.07	12	4	4	Y	56257	Glutathione reductase mitochondrial OS=Homo sapiens GN=GSR PE=1 SV=2
120205	A0FGR8	98.78	6	4	4	N	102357	Extended synaptotagmin-2 OS=Homo sapiens GN=ESYT2 PE=1 SV=1
119299	E7EPM6	98.76	12	5	5	Y	74282	Acyl-CoA synthetase long-chain family member 1 OS=Homo sapiens GN=ACSL1 PE=4 SV=1
119298	B4E0R0	98.76	12	5	5	Y	74254	cDNA FLJ54220 highly similar to Long-chain-fatty-acid--CoA ligase 1 (EC 6.2.1.3) OS=Homo sapiens PE=2 SV=1
119302	A8K9T3	98.76	12	5	5	Y	77952	cDNA FLJ76467 highly similar to Homo sapiens acyl-CoA synthetase long-chain family member 1 (ACSL1) mRNA OS=Homo sapiens PE=2 SV=1
119301	P33121	98.76	12	5	5	Y	77943	Long-chain-fatty-acid--CoA ligase 1 OS=Homo sapiens GN=ACSL1 PE=1 SV=1
120541	B4E1D5	98.59	4	3	3	N	104073	cDNA FLJ54400 highly similar to Eukaryotic translation initiation factor 3 subunit 8 OS=Homo sapiens PE=2 SV=1
120467	B3KN82	98.42	9	3	3	Y	52289	cDNA FLJ13913 fis clone Y79AA1000231 highly similar to Nucleolar protein NOP5 OS=Homo sapiens PE=2 SV=1
121502	Q99733	98.27	16	4	3	Y	42823	Nucleosome assembly protein 1-like 4 OS=Homo sapiens GN=NAP1L4 PE=1 SV=1
121501	B2R6J4	98.27	16	4	3	Y	42795	cDNA FLJ92975 highly similar to Homo sapiens nucleosome assembly protein 1-like 4 (NAP1L4) mRNA OS=Homo sapiens PE=2 SV=1
121503	B7ZAK9	98.27	16	4	3	Y	43836	cDNA FLJ79223 highly similar to Nucleosome assembly protein 1-like 4 OS=Homo sapiens PE=2 SV=1
121507	F5HFY4	98.27	16	4	3	Y	44079	Nucleosome assembly protein 1-like 4 OS=Homo sapiens GN=NAP1L4b PE=2 SV=1
121506	B4DS05	98.27	16	4	3	Y	44095	cDNA FLJ59403 highly similar to Nucleosome assembly protein 1-like 4 OS=Homo sapiens PE=2 SV=1
121505	A8MZ22	98.27	16	4	3	Y	44163	Nucleosome assembly protein 1-like 4 OS=Homo sapiens GN=NAP1L4 PE=3 SV=3
121504	B7ZB83	98.27	16	4	3	Y	44080	cDNA FLJ79447 highly similar to Nucleosome assembly protein 1-like 4 OS=Homo sapiens PE=2 SV=1
119380	P48047	98.02	25	6	6	N	23277	ATP synthase subunit O mitochondrial OS=Homo sapiens GN=ATP5O PE=1 SV=1
121652	E7EPD1	97.75	3	3	3	Y	168045	Collagen type IV alpha 2 OS=Homo sapiens GN=COL4A2 PE=4 SV=2
121651	P08572	97.75	3	3	3	Y	167553	Collagen alpha-2(IV) chain OS=Homo sapiens GN=COL4A2 PE=1 SV=4
120209	P49207	97.65	26	4	4	Y	13293	60S ribosomal protein L34 OS=Homo sapiens GN=RPL34 PE=1 SV=3
120952	Q9Y383	97.51	11	3	3	Y	46514	Putative RNA-binding protein Luc7-like 2 OS=Homo sapiens GN=LUC7L2 PE=1 SV=2
121180	O14980	97.5	6	3	3	Y	123386	Exportin-1 OS=Homo sapiens GN=XPO1 PE=1 SV=1
121027	B4E1N2	97.48	15	3	3	Y	28860	Insulin-like growth factor binding protein 7 OS=Homo sapiens GN=IGFBP7 PE=2 SV=1
121028	Q16270	97.48	15	3	3	Y	29130	Insulin-like growth factor-binding protein 7 OS=Homo sapiens GN=IGFBP7 PE=1 SV=1
122199	P60983	97.47	39	4	4	Y	16713	Glia maturation factor beta OS=Homo sapiens GN=GMFB PE=1 SV=2
122200	G3V4P8	97.47	37	4	4	Y	17512	Glia maturation factor beta (Fragment) OS=Homo sapiens GN=GMFB PE=4 SV=1
122201	E7EWZ9	97.47	37	4	4	Y	18053	Glia maturation factor beta OS=Homo sapiens GN=GMFB PE=4 SV=1
122202	Q9BS35	97.47	36	4	4	Y	18110	GMFB protein OS=Homo sapiens GN=GMFB PE=2 SV=1
119492	H0Y2M4	97.38	14	4	4	Y	48011	Testis-derived transcript (3 LIM domains) OS=Homo sapiens GN=TES PE=4 SV=1
119491	Q9UGI8	97.38	14	4	4	Y	47996	Testin OS=Homo sapiens GN=TES PE=1 SV=1
119490	A4D0U5	97.38	14	4	4	Y	47996	Testis derived transcript (3 LIM domains) OS=Homo sapiens GN=TES PE=4 SV=1
119681	Q9H425	97.3	20	4	4	N	36346	Uncharacterized protein C1orf198 OS=Homo sapiens GN=C1orf198 PE=1 SV=1
119326	P62277	97.02	38	5	5	N	17222	40S ribosomal protein S13 OS=Homo sapiens GN=RPS13 PE=1 SV=2
122232	Q02413	97.02	3	2	2	Y	113748	Desmoglein-1 OS=Homo sapiens GN=DSG1 PE=1 SV=2
122651	O43583	96.93	28	3	3	Y	22092	Density-regulated protein OS=Homo sapiens GN=DENR PE=1 SV=2
120151	Q9UNF1	96.77	11	4	4	Y	64954	Melanoma-associated antigen D2 OS=Homo sapiens GN=MAGED2 PE=1 SV=2
120004	H0YH67	96.65	13	5	5	Y	60218	Enabled homolog (Drosophila) OS=Homo sapiens GN=ENAH PE=4 SV=1
120005	D0PQI2	96.65	13	5	5	Y	60349	Enabled-like protein variant hMenaDv6 OS=Homo sapiens GN=ENAH PE=2 SV=1
120011	A8K2B4	96.65	12	5	5	Y	63997	cDNA FLJ77490 highly similar to Homo sapiens enabled homolog (Drosophila) (ENAH) transcript variant 2 mRNA OS=Homo sapiens PE=2 SV=1
120220	B7Z5H9	96.1	8	4	4	N	60552	cDNA FLJ53291 highly similar to Beta-galactosidase-related protein OS=Homo sapiens PE=2 SV=1
120219	E7EQ29	96.1	8	4	4	N	60483	Galactosidase beta 1 OS=Homo sapiens GN=GLB1 PE=4 SV=1
120225	P16278	96.1	7	4	4	N	76075	Beta-galactosidase OS=Homo sapiens GN=GLB1 PE=1 SV=2
120224	Q53G40	96.1	7	4	4	N	76069	Beta-galactosidase (Fragment) OS=Homo sapiens PE=2 SV=1
120223	Q53H18	96.1	7	4	4	N	76110	Beta-galactosidase (Fragment) OS=Homo sapiens PE=2 SV=1
119617	B4DJA5	95.97	32	4	2	N	22178	RAB5A member RAS oncogene family OS=Homo sapiens GN=RAB5A PE=2 SV=1
119619	Q6FI44	95.97	30	4	2	N	23659	Cervical cancer oncogene 10 protein OS=Homo sapiens GN=RAB5A PE=2 SV=1
119618	P20339	95.97	30	4	2	N	23659	Ras-related protein Rab-5A OS=Homo sapiens GN=RAB5A PE=1 SV=2
120043	Q9UHL4	95.91	15	5	5	Y	54342	Dipeptidyl peptidase 2 OS=Homo sapiens GN=DPP7 PE=1 SV=3
120069	D7EHM2	95.88	13	4	4	N	44744	DNA damage-regulated overexpressed in cancer 45 protein OS=Homo sapiens GN=PTD004 PE=2 SV=1
120068	Q9NTK5	95.88	13	4	4	N	44744	Obg-like ATPase 1 OS=Homo sapiens GN=OLA1 PE=1 SV=2
118931	Q07955	95.63	30	6	6	Y	27745	Serine/arginine-rich splicing factor 1 OS=Homo sapiens GN=SRSF1 PE=1 SV=2
120782	B2R7M3	95.58	15	3	3	Y	35448	cDNA FLJ93510 highly similar to Homo sapiens JTV1 gene (JTV1) mRNA OS=Homo sapiens PE=2 SV=1
120781	Q13155	95.58	15	3	3	Y	35349	Aminoacyl tRNA synthase complex-interacting multifunctional protein 2 OS=Homo sapiens GN=AIMP2 PE=1 SV=2
121601	Q53HH4	95.41	9	2	2	Y	52138	Ras-GTPase-activating protein SH3-domain-binding protein variant (Fragment) OS=Homo sapiens PE=2 SV=1
121600	Q6FI03	95.41	9	2	2	Y	52164	G3BP protein OS=Homo sapiens GN=G3BP PE=2 SV=1
121599	Q13283	95.41	9	2	2	Y	52164	Ras GTPase-activating protein-binding protein 1 OS=Homo sapiens GN=G3BP1 PE=1 SV=1
121598	Q5U0Q1	95.41	9	2	2	Y	52164	Putative uncharacterized protein DKFZp686L1159 OS=Homo sapiens GN=DKFZp686L1159 PE=2 SV=1
121736	B4DE40	95.23	12	2	2	N	31103	Spermine synthase OS=Homo sapiens GN=SMS PE=2 SV=1
121737	P52788	95.23	9	2	2	N	41268	Spermine synthase OS=Homo sapiens GN=SMS PE=1 SV=2
121477	P18621	95.03	16	5	5	Y	21397	60S ribosomal protein L17 OS=Homo sapiens GN=RPL17 PE=1 SV=3
121295	F5H7H0	94.85	18	5	5	Y	23709	Glutathione S-transferase omega 1 OS=Homo sapiens GN=GSTO1 PE=3 SV=1
121299	B2R983	94.85	15	5	5	Y	27539	cDNA FLJ94267 highly similar to Homo sapiens glutathione S-transferase omega 1 (GSTO1) mRNA OS=Homo sapiens PE=2 SV=1
121298	P78417	94.85	15	5	5	Y	27566	Glutathione S-transferase omega-1 OS=Homo sapiens GN=GSTO1 PE=1 SV=2
121175	O60888	94.77	26	3	2	Y	19116	Protein CutA OS=Homo sapiens GN=CUTA PE=1 SV=2
120493	P51153	94.73	18	3	2	N	22774	Ras-related protein Rab-13 OS=Homo sapiens GN=RAB13 PE=1 SV=1
120495	Q504R6	94.73	15	3	2	N	27199	RAB13 protein (Fragment) OS=Homo sapiens GN=RAB13 PE=2 SV=1
122901	E9PH29	94.64	16	3	3	Y	25839	Peroxiredoxin 3 OS=Homo sapiens GN=PRDX3 PE=4 SV=1
122908	P30048	94.64	15	3	3	Y	27693	Thioredoxin-dependent peroxide reductase mitochondrial OS=Homo sapiens GN=PRDX3 PE=1 SV=3
122907	Q53HC2	94.64	15	3	3	Y	27625	Peroxiredoxin 3 isoform a variant (Fragment) OS=Homo sapiens PE=2 SV=1
120855	Q5U071	94.51	17	4	2	Y	23905	High-mobility group box 2 OS=Homo sapiens PE=2 SV=1
120856	P26583	94.51	17	4	2	Y	24034	High mobility group protein B2 OS=Homo sapiens GN=HMGB2 PE=1 SV=2
121454	F8W031	94.33	18	3	3	Y	29224	Uncharacterized protein (Fragment) OS=Homo sapiens PE=4 SV=1
120344	P55809	94.23	13	4	4	Y	56158	Succinyl-CoA:3-ketoacid-coenzyme A transferase 1 mitochondrial OS=Homo sapiens GN=OXCT1 PE=1 SV=1
120343	Q6IAV5	94.23	13	4	4	Y	56192	OXCT protein OS=Homo sapiens GN=OXCT PE=2 SV=1
121032	B4DW73	94.08	11	3	2	N	55953	Phosphoenolpyruvate carboxykinase 2 (mitochondrial) OS=Homo sapiens GN=PCK2 PE=2 SV=1
121034	Q16822	94.08	8	3	2	N	70730	Phosphoenolpyruvate carboxykinase [GTP] mitochondrial OS=Homo sapiens GN=PCK2 PE=1 SV=3
121033	Q6IB91	94.08	8	3	2	N	70697	PCK2 protein OS=Homo sapiens GN=PCK2 PE=2 SV=1
123997	P20962	94	27	3	3	Y	11530	Parathymosin OS=Homo sapiens GN=PTMS PE=1 SV=2
119727	P18077	93.99	37	5	5	N	12538	60S ribosomal protein L35a OS=Homo sapiens GN=RPL35A PE=1 SV=2
121430	B4E2J3	93.97	14	3	2	Y	39642	Protease serine 23 OS=Homo sapiens GN=PRSS23 PE=2 SV=1
121435	O95084	93.97	13	3	2	Y	43001	Serine protease 23 OS=Homo sapiens GN=PRSS23 PE=1 SV=1
121434	B3KQQ9	93.97	13	3	2	Y	43059	cDNA PSEC0048 fis clone NT2RP2000028 highly similar to Serine protease 23 OS=Homo sapiens PE=2 SV=1
121589	Q9NQR4	93.83	11	2	2	Y	30608	Omega-amidase NIT2 OS=Homo sapiens GN=NIT2 PE=1 SV=1
119725	Q59FM5	93.81	17	4	3	Y	41891	Guanine nucleotide-binding protein G alpha subunit variant (Fragment) OS=Homo sapiens PE=2 SV=1
119726	P29992	93.81	17	4	3	Y	42123	Guanine nucleotide-binding protein subunit alpha-11 OS=Homo sapiens GN=GNA11 PE=1 SV=2
121793	P02774	93.48	5	3	3	Y	52964	Vitamin D-binding protein OS=Homo sapiens GN=GC PE=1 SV=1
121794	D6RF35	93.48	5	3	3	Y	53021	Group-specific component (vitamin D-binding protein) OS=Homo sapiens GN=GC PE=4 SV=1
121795	D6RAK8	93.48	5	3	3	Y	55077	Group-specific component (vitamin D-binding protein) OS=Homo sapiens GN=GC PE=4 SV=1
120622	P42785	93.44	7	4	4	Y	55800	Lysosomal Pro-X carboxypeptidase OS=Homo sapiens GN=PRCP PE=1 SV=1
121277	Q5BKY2	93.42	11	4	4	Y	39610	EIF3H protein OS=Homo sapiens GN=EIF3H PE=2 SV=1
121281	Q53HR0	93.42	11	4	4	Y	39914	Eukaryotic translation initiation factor 3 subunit 3 gamma 40kDa variant (Fragment) OS=Homo sapiens PE=2 SV=1
121280	Q6IB98	93.42	11	4	4	Y	39930	EIF3S3 protein OS=Homo sapiens GN=EIF3S3 PE=2 SV=1
121279	O15372	93.42	11	4	4	Y	39930	Eukaryotic translation initiation factor 3 subunit H OS=Homo sapiens GN=EIF3H PE=1 SV=1
121278	Q53HG0	93.42	11	4	4	Y	39870	Eukaryotic translation initiation factor 3 subunit 3 gamma 40kDa variant (Fragment) OS=Homo sapiens PE=2 SV=1
121283	B3KS98	93.42	11	4	4	Y	41581	Eukaryotic translation initiation factor 3 subunit 3 gamma 40kDa isoform CRA_b OS=Homo sapiens GN=EIF3S3 PE=2 SV=1
122608	E9PJK1	93.26	26	2	2	Y	17963	CD81 molecule OS=Homo sapiens GN=CD81 PE=4 SV=1
122609	E9PRJ8	93.26	21	2	2	Y	22516	CD81 molecule (Fragment) OS=Homo sapiens GN=CD81 PE=4 SV=1
122610	H0YDL9	93.26	19	2	2	Y	23803	CD81 molecule (Fragment) OS=Homo sapiens GN=CD81 PE=4 SV=1
122611	H0YDJ9	93.26	19	2	2	Y	24440	CD81 molecule (Fragment) OS=Homo sapiens GN=CD81 PE=4 SV=1
122612	P60033	93.26	18	2	2	Y	25809	CD81 antigen OS=Homo sapiens GN=CD81 PE=1 SV=1
122613	E9PIF1	93.26	18	2	2	Y	25903	CD81 molecule OS=Homo sapiens GN=CD81 PE=4 SV=1
122614	A6NMH8	93.26	16	2	2	Y	29806	CD81 molecule OS=Homo sapiens GN=CD81 PE=4 SV=1
119341	B4DIN1	93.11	26	7	2	Y	24993	Uncharacterized protein OS=Homo sapiens GN=CLTA PE=2 SV=1
119346	P09496	93.11	24	7	2	Y	27077	Clathrin light chain A OS=Homo sapiens GN=CLTA PE=1 SV=1
120116	Q14554	92.87	11	5	5	Y	59594	Protein disulfide-isomerase A5 OS=Homo sapiens GN=PDIA5 PE=1 SV=1
120309	G3V4Z4	92.71	31	4	4	Y	27025	Aldehyde dehydrogenase 6 family member A1 OS=Homo sapiens GN=ALDH6A1 PE=3 SV=1
120310	B4DFS8	92.71	15	4	4	Y	56148	cDNA FLJ51820 highly similar to Methylmalonate-semialdehyde dehydrogenase[acylating] mitochondrial (EC 1.2.1.27) OS=Homo sapiens PE=2 SV=1
120312	Q53H94	92.71	14	4	4	Y	57826	Aldehyde dehydrogenase 6A1 variant (Fragment) OS=Homo sapiens PE=2 SV=1
120311	Q02252	92.71	14	4	4	Y	57840	Methylmalonate-semialdehyde dehydrogenase [acylating] mitochondrial OS=Homo sapiens GN=ALDH6A1 PE=1 SV=2
121885	P54289	92.68	3	2	2	Y	124568	Voltage-dependent calcium channel subunit alpha-2/delta-1 OS=Homo sapiens GN=CACNA2D1 PE=1 SV=3
121887	Q9UIU0	92.68	3	2	2	Y	125308	Dihydropyridine receptor alpha 2 subunit OS=Homo sapiens GN=CACNA2D1 PE=2 SV=1
121886	F8WC36	92.68	3	2	2	Y	125390	Calcium channel voltage-dependent alpha 2/delta subunit 1 OS=Homo sapiens GN=CACNA2D1 PE=4 SV=1
121359	B7ZA04	92.58	12	4	4	Y	70485	Dynein cytoplasmic 1 intermediate chain 2 OS=Homo sapiens GN=DYNC1I2 PE=2 SV=1
121358	B4DPZ3	92.58	12	4	4	Y	70457	cDNA FLJ53290 highly similar to Cytoplasmic dynein 1 intermediate chain 2 OS=Homo sapiens PE=2 SV=1
121321	P51178	92.47	5	3	3	N	85665	1-phosphatidylinositol-4 5-bisphosphate phosphodiesterase delta-1 OS=Homo sapiens GN=PLCD1 PE=1 SV=2
121320	A8K8F9	92.47	5	3	3	N	85605	cDNA FLJ75064 highly similar to Homo sapiens phospholipase C delta 1 (PLCD1) mRNA OS=Homo sapiens PE=2 SV=1
121322	Q59EE9	92.47	5	3	3	N	87603	Phospholipase C delta 1 variant (Fragment) OS=Homo sapiens PE=2 SV=1
121324	B3KR14	92.47	5	3	3	N	88135	Phospholipase C delta 1 OS=Homo sapiens GN=PLCD1 PE=2 SV=1
121323	Q5HYD7	92.47	5	3	3	N	88116	Putative uncharacterized protein DKFZp686K101 OS=Homo sapiens GN=DKFZp686K101 PE=2 SV=1
120435	P09874	92.47	5	3	3	N	113084	Poly [ADP-ribose] polymerase 1 OS=Homo sapiens GN=PARP1 PE=1 SV=4
120177	P14854	92.44	76	5	5	Y	10192	Cytochrome c oxidase subunit 6B1 OS=Homo sapiens GN=COX6B1 PE=1 SV=2
122849	B2R4R9	92.22	57	5	5	Y	7841	HCG26477 OS=Homo sapiens GN=RPS28 PE=4 SV=1
122848	P62857	92.22	57	5	5	Y	7841	40S ribosomal protein S28 OS=Homo sapiens GN=RPS28 PE=1 SV=1
121001	Q13185	91.79	22	3	2	Y	20811	Chromobox protein homolog 3 OS=Homo sapiens GN=CBX3 PE=1 SV=4
121000	A4D177	91.79	22	3	2	Y	20811	Chromobox homolog 3 (HP1 gamma homolog Drosophila) OS=Homo sapiens GN=CBX3 PE=4 SV=1
119592	Q13724	91.66	7	4	4	N	91918	Mannosyl-oligosaccharide glucosidase OS=Homo sapiens GN=MOGS PE=1 SV=5
119591	Q58F09	91.66	7	4	4	N	91907	Glucosidase I OS=Homo sapiens GN=GCS1 PE=2 SV=1
121661	H0YF29	91.37	13	2	2	Y	28606	Chromosome 8 open reading frame 82 (Fragment) OS=Homo sapiens GN=C8orf82 PE=4 SV=1
120121	B4E1G6	91.37	17	5	5	Y	45358	Galactokinase 1 OS=Homo sapiens GN=GALK1 PE=2 SV=1
121038	A6NN60	91.36	15	3	3	N	31528	Crystallin zeta (quinone reductase) OS=Homo sapiens GN=CRYZ PE=4 SV=1
121039	Q08257	91.36	13	3	3	N	35207	Quinone oxidoreductase OS=Homo sapiens GN=CRYZ PE=1 SV=1
120547	P51858	91.32	15	3	2	Y	26788	Hepatoma-derived growth factor OS=Homo sapiens GN=HDGF PE=1 SV=1
121952	F5H3T9	91.17	3	2	2	Y	119400	Integrin alpha 10 OS=Homo sapiens GN=ITGA10 PE=3 SV=1
121951	B4E2A1	91.17	3	2	2	Y	119351	cDNA FLJ54402 highly similar to Integrin alpha-10 OS=Homo sapiens PE=2 SV=1
121953	O75578	91.17	3	2	2	Y	127602	Integrin alpha-10 OS=Homo sapiens GN=ITGA10 PE=2 SV=2
120718	Q9Y5P6	91.12	15	3	3	Y	39834	Mannose-1-phosphate guanyltransferase beta OS=Homo sapiens GN=GMPPB PE=1 SV=2
121068	Q9Y277	91.08	17	4	3	Y	30659	Voltage-dependent anion-selective channel protein 3 OS=Homo sapiens GN=VDAC3 PE=1 SV=1
121195	Q0IJ56	90.92	14	4	2	Y	35015	ST13 protein (Fragment) OS=Homo sapiens GN=ST13 PE=2 SV=1
121201	B4E0U6	90.92	12	4	2	Y	40161	cDNA FLJ53687 highly similar to Hsc70-interacting protein OS=Homo sapiens PE=2 SV=1
121204	P50502	90.92	11	4	2	Y	41332	Hsc70-interacting protein OS=Homo sapiens GN=ST13 PE=1 SV=2
121203	Q2TU77	90.92	11	4	2	Y	41332	Aging-associated protein 2 OS=Homo sapiens GN=AAG2 PE=2 SV=1
121052	B7Z8A2	90.89	9	4	4	N	54554	cDNA FLJ51671 highly similar to Prenylcysteine oxidase (EC 1.8.3.5) OS=Homo sapiens PE=2 SV=1
121053	Q9UHG3	90.89	8	4	4	N	56640	Prenylcysteine oxidase 1 OS=Homo sapiens GN=PCYOX1 PE=1 SV=3
119546	Q53FS4	90.76	9	4	4	Y	57558	Lectin mannose-binding 1 variant (Fragment) OS=Homo sapiens PE=2 SV=1
119545	B2R774	90.76	9	4	4	Y	57519	cDNA FLJ93313 highly similar to Homo sapiens lectin mannose-binding 1 (LMAN1) mRNA OS=Homo sapiens PE=2 SV=1
119544	P49257	90.76	9	4	4	Y	57549	Protein ERGIC-53 OS=Homo sapiens GN=LMAN1 PE=1 SV=2
121553	Q9UFN0	90.72	19	3	3	N	28467	Protein NipSnap homolog 3A OS=Homo sapiens GN=NIPSNAP3A PE=1 SV=2
122107	Q6IBR2	90.69	8	3	3	Y	57564	FARSLA protein OS=Homo sapiens GN=FARSLA PE=2 SV=1
122106	Q9Y285	90.69	8	3	3	Y	57564	Phenylalanine--tRNA ligase alpha subunit OS=Homo sapiens GN=FARSA PE=1 SV=3
119453	P61254	90.59	32	7	7	N	17258	60S ribosomal protein L26 OS=Homo sapiens GN=RPL26 PE=1 SV=1
119452	Q6IBH6	90.59	32	7	7	N	17244	RPL26 protein OS=Homo sapiens GN=RPL26 PE=2 SV=1
121197	P07954	90.44	8	3	3	N	54637	Fumarate hydratase mitochondrial OS=Homo sapiens GN=FH PE=1 SV=3
121196	B1ANK7	90.44	8	3	3	N	54637	Fumarate hydratase OS=Homo sapiens GN=FH PE=2 SV=1
121453	Q9NR99	90.39	1	2	2	N	312149	Matrix-remodeling-associated protein 5 OS=Homo sapiens GN=MXRA5 PE=2 SV=3
120935	P18065	90.36	17	3	3	Y	34814	Insulin-like growth factor-binding protein 2 OS=Homo sapiens GN=IGFBP2 PE=1 SV=2
119878	Q14112	90.27	7	5	5	Y	151254	Nidogen-2 OS=Homo sapiens GN=NID2 PE=1 SV=3
121631	B4DG42	90.25	11	2	2	Y	31225	Myeloid-associated differentiation marker OS=Homo sapiens GN=MYADM PE=2 SV=1
121634	Q96S97	90.25	10	2	2	Y	35274	Myeloid-associated differentiation marker OS=Homo sapiens GN=MYADM PE=1 SV=2
120213	B4DLR8	90.23	26	5	5	N	22793	Uncharacterized protein OS=Homo sapiens GN=NQO1 PE=2 SV=1
120215	Q3B792	90.23	22	5	5	N	26922	NQO1 protein (Fragment) OS=Homo sapiens GN=NQO1 PE=2 SV=1
120214	B7ZAD1	90.23	22	5	5	N	27295	NAD(P)H dehydrogenase quinone 1 isoform CRA_b OS=Homo sapiens GN=NQO1 PE=2 SV=1
120216	P15559	90.23	19	5	5	N	30868	NAD(P)H dehydrogenase [quinone] 1 OS=Homo sapiens GN=NQO1 PE=1 SV=1
122378	B8ZZT7	90.17	44	3	3	Y	11626	Hematological and neurological-expressed 1 OS=Homo sapiens GN=HN1 PE=4 SV=1
122379	Q9UK76	90.17	31	3	3	Y	16015	Hematological and neurological expressed 1 protein OS=Homo sapiens GN=HN1 PE=1 SV=3
120652	P04080	90.07	34	3	3	N	11140	Cystatin-B OS=Homo sapiens GN=CSTB PE=1 SV=2
120651	Q76LA1	90.07	34	3	3	N	11140	CSTB protein OS=Homo sapiens GN=CSTB PE=2 SV=1
119462	O15144	89.98	20	7	7	Y	34333	Actin-related protein 2/3 complex subunit 2 OS=Homo sapiens GN=ARPC2 PE=1 SV=1
119461	Q53R19	89.98	20	7	7	Y	34333	Actin related protein 2/3 complex subunit 2 34kDa isoform CRA_a OS=Homo sapiens GN=ARPC2 PE=2 SV=1
122655	E9PHK0	89.91	21	2	2	Y	17794	C-type lectin domain family 3 member B OS=Homo sapiens GN=CLEC3B PE=4 SV=1
122656	P05452	89.91	16	2	2	Y	22537	Tetranectin OS=Homo sapiens GN=CLEC3B PE=1 SV=3
121018	Q9UNN8	89.9	16	3	3	Y	26671	Endothelial protein C receptor OS=Homo sapiens GN=PROCR PE=1 SV=1
122509	Q68E00	89.8	11	2	2	Y	32580	Putative uncharacterized protein DKFZp686G2045 (Fragment) OS=Homo sapiens GN=DKFZp686G2045 PE=2 SV=2
122510	E9PEC0	89.8	11	2	2	Y	32820	Adhesion-regulating molecule 1 OS=Homo sapiens GN=ADRM1 PE=4 SV=2
122511	Q16186	89.8	9	2	2	Y	42153	Proteasomal ubiquitin receptor ADRM1 OS=Homo sapiens GN=ADRM1 PE=1 SV=2
119812	G5E9H4	89.6	5	5	5	Y	126733	Dynactin 1 (P150 glued homolog Drosophila) isoform CRA_a OS=Homo sapiens GN=DCTN1 PE=4 SV=1
119811	Q6IQ37	89.6	5	5	5	Y	126764	DCTN1 protein OS=Homo sapiens GN=DCTN1 PE=2 SV=1
119819	B4DM45	89.6	4	5	5	Y	136820	cDNA FLJ56465 highly similar to Dynactin-1 OS=Homo sapiens PE=2 SV=1
119818	E9PFS5	89.6	4	5	5	Y	136820	Dynactin 1 OS=Homo sapiens GN=DCTN1 PE=4 SV=1
119821	E7EUR0	89.6	4	5	5	Y	138899	Uncharacterized protein OS=Homo sapiens GN=DCTN1 PE=4 SV=1
119820	E9PGE1	89.6	4	5	5	Y	138750	Dynactin 1 OS=Homo sapiens GN=DCTN1 PE=4 SV=1
119822	E7EX90	89.6	4	5	5	Y	139094	Uncharacterized protein OS=Homo sapiens GN=DCTN1 PE=4 SV=1
119823	A8MWX9	89.6	4	5	5	Y	139777	Dynactin 1 OS=Homo sapiens GN=DCTN1 PE=4 SV=2
119826	A8MY36	89.6	4	5	5	Y	140886	Dynactin 1 OS=Homo sapiens GN=DCTN1 PE=4 SV=2
119827	Q14203	89.6	4	5	5	Y	141694	Dynactin subunit 1 OS=Homo sapiens GN=DCTN1 PE=1 SV=3
121807	E7EQC1	89.55	7	2	2	Y	57370	Ferredoxin reductase OS=Homo sapiens GN=FDXR PE=3 SV=1
121806	B4DDI7	89.55	7	2	2	Y	57300	cDNA FLJ59457 highly similar to NADPH:adrenodoxin oxidoreductase mitochondrial (EC 1.18.1.2) OS=Homo sapiens PE=2 SV=1
121087	Q4ZGM8	89.17	33	3	3	Y	10796	Hemoglobin alpha-2 globin mutant (Fragment) OS=Homo sapiens PE=2 SV=1
121086	E9M4D4	89.17	33	3	3	Y	10783	Hemoglobin alpha-1 globin chain (Fragment) OS=Homo sapiens GN=HBA1 PE=3 SV=1
121089	P69905	89.17	23	3	3	Y	15258	Hemoglobin subunit alpha OS=Homo sapiens GN=HBA1 PE=1 SV=2
121088	D1MGQ2	89.17	23	3	3	Y	15258	Alpha-2 globin chain OS=Homo sapiens GN=HBA2 PE=3 SV=1
120295	Q9Y617	88.84	9	3	3	N	40423	Phosphoserine aminotransferase OS=Homo sapiens GN=PSAT1 PE=1 SV=2
120296	B4DHQ3	88.84	8	3	3	N	45355	Phosphoserine aminotransferase OS=Homo sapiens PE=2 SV=1
121517	B4DGM6	88.81	14	3	3	Y	33962	Gap junction protein OS=Homo sapiens PE=2 SV=1
121518	B4DI81	88.81	12	3	3	Y	40511	Gap junction protein OS=Homo sapiens PE=2 SV=1
121519	B4DN50	88.81	12	3	3	Y	41235	Gap junction protein OS=Homo sapiens GN=GJA1 PE=2 SV=1
121521	P17302	88.81	11	3	3	Y	43008	Gap junction alpha-1 protein OS=Homo sapiens GN=GJA1 PE=1 SV=2
121520	Q53FJ6	88.81	11	3	3	Y	42960	Gap junction protein (Fragment) OS=Homo sapiens PE=2 SV=1
122084	Q9UEY8	88.81	6	2	2	N	79155	Gamma-adducin OS=Homo sapiens GN=ADD3 PE=1 SV=1
122083	Q5VU08	88.81	6	2	2	N	79155	Adducin 3 (Gamma) OS=Homo sapiens GN=ADD3 PE=2 SV=1
120203	P19623	88.47	13	4	4	N	33825	Spermidine synthase OS=Homo sapiens GN=SRM PE=1 SV=1
120894	B7ZAL5	88.42	4	3	3	Y	73170	cDNA FLJ79229 highly similar to Lactotransferrin (EC 3.4.21.-) OS=Homo sapiens PE=2 SV=1
120893	B7Z4X2	88.42	4	3	3	Y	73161	Uncharacterized protein OS=Homo sapiens GN=LTF PE=2 SV=1
120897	E7EQB2	88.42	4	3	3	Y	76626	Lactotransferrin (Fragment) OS=Homo sapiens GN=LTF PE=4 SV=1
120899	E7ER44	88.42	4	3	3	Y	77970	Lactotransferrin OS=Homo sapiens GN=LTF PE=4 SV=1
120907	P02788	88.42	4	3	3	Y	78182	Lactotransferrin OS=Homo sapiens GN=LTF PE=1 SV=6
120913	A8K9U8	88.42	4	3	3	Y	78338	cDNA FLJ75480 highly similar to Human lactoferrin OS=Homo sapiens PE=2 SV=1
120912	B2MV13	88.42	4	3	3	Y	78396	Lactoferrin OS=Homo sapiens GN=LTF PE=4 SV=1
120910	B3VMW0	88.42	4	3	3	Y	78357	Lactoferrin OS=Homo sapiens PE=2 SV=1
120909	A8K494	88.42	4	3	3	Y	78368	cDNA FLJ78440 highly similar to Human lactoferrin OS=Homo sapiens PE=2 SV=1
120110	P54577	88.38	15	5	5	Y	59144	Tyrosine--tRNA ligase cytoplasmic OS=Homo sapiens GN=YARS PE=1 SV=4
120093	C9JU56	88.34	46	5	5	N	13336	Ribosomal protein L31 (Fragment) OS=Homo sapiens GN=RPL31 PE=4 SV=1
120094	B7Z4E3	88.34	44	5	5	N	13955	Uncharacterized protein OS=Homo sapiens GN=RPL31 PE=2 SV=1
120095	Q6IRZ0	88.34	44	5	5	N	13995	RPL31 protein OS=Homo sapiens GN=RPL31 PE=2 SV=1
120097	P62899	88.34	42	5	5	N	14463	60S ribosomal protein L31 OS=Homo sapiens GN=RPL31 PE=1 SV=1
120096	B2R4C1	88.34	42	5	5	N	14495	cDNA FLJ92036 highly similar to Homo sapiens ribosomal protein L31 (RPL31) mRNA OS=Homo sapiens PE=2 SV=1
120098	B7Z4C8	88.34	41	5	5	N	15119	Uncharacterized protein OS=Homo sapiens GN=RPL31 PE=2 SV=1
123724	G3V279	88.1	39	2	2	Y	8203	Enhancer of rudimentary homolog (Drosophila) OS=Homo sapiens GN=ERH PE=4 SV=1
123725	P84090	88.1	27	2	2	Y	12259	Enhancer of rudimentary homolog OS=Homo sapiens GN=ERH PE=1 SV=1
121326	B2R4C5	88.08	23	4	4	Y	16537	Lysozyme OS=Homo sapiens GN=LYZ PE=2 SV=1
121325	P61626	88.08	23	4	4	Y	16537	Lysozyme C OS=Homo sapiens GN=LYZ PE=1 SV=1
122133	B4DQF8	88.01	9	2	2	Y	42437	Uncharacterized protein OS=Homo sapiens GN=LOX PE=2 SV=1
122214	P28300	88.01	8	2	2	Y	46944	Protein-lysine 6-oxidase OS=Homo sapiens GN=LOX PE=1 SV=2
122213	Q96PQ9	88.01	8	2	2	Y	46970	Lysyl oxidase OS=Homo sapiens GN=LOX PE=2 SV=1
122212	D0PNI2	88.01	8	2	2	Y	46944	Lysyl oxidase OS=Homo sapiens GN=LOX PE=4 SV=1
120800	A1L0T0	88.01	8	3	3	Y	67868	Acetolactate synthase-like protein OS=Homo sapiens GN=ILVBL PE=1 SV=2
119176	B3KW56	87.69	18	6	6	N	46445	Eukaryotic translation initiation factor 3 subunit E OS=Homo sapiens GN=EIF3S6 PE=2 SV=1
119181	P60228	87.69	16	6	6	N	52221	Eukaryotic translation initiation factor 3 subunit E OS=Homo sapiens GN=EIF3E PE=1 SV=1
119180	Q6IAX5	87.69	16	6	6	N	52206	Eukaryotic translation initiation factor 3 subunit E OS=Homo sapiens GN=EIF3S6 PE=2 SV=1
121005	B3KUZ8	87.61	11	3	3	Y	41326	Aspartate aminotransferase OS=Homo sapiens PE=2 SV=1
121006	P00505	87.61	10	3	3	Y	47518	Aspartate aminotransferase mitochondrial OS=Homo sapiens GN=GOT2 PE=1 SV=3
121066	P37108	87.52	44	3	3	Y	14570	Signal recognition particle 14 kDa protein OS=Homo sapiens GN=SRP14 PE=1 SV=2
120700	E9PKG6	87.47	12	3	3	N	40342	Nucleobindin 2 OS=Homo sapiens GN=NUCB2 PE=4 SV=1
120701	P80303	87.47	10	3	3	N	50196	Nucleobindin-2 OS=Homo sapiens GN=NUCB2 PE=1 SV=2
121437	Q5URX0	87.24	10	3	3	Y	38258	ENC-1AS OS=Homo sapiens GN=HEXB PE=2 SV=1
121439	P07686	87.24	6	3	3	Y	63111	Beta-hexosaminidase subunit beta OS=Homo sapiens GN=HEXB PE=1 SV=3
122537	F5GYN4	87.15	14	2	2	N	28051	OTU domain ubiquitin aldehyde-binding 1 OS=Homo sapiens GN=OTUB1 PE=4 SV=1
122538	Q96FW1	87.15	13	2	2	N	31284	Ubiquitin thioesterase OTUB1 OS=Homo sapiens GN=OTUB1 PE=1 SV=2
122539	F5GYJ8	87.15	12	2	2	N	32360	OTU domain ubiquitin aldehyde-binding 1 OS=Homo sapiens GN=OTUB1 PE=4 SV=1
122540	B4DPD5	87.15	11	2	2	N	35181	cDNA FLJ56307 highly similar to Ubiquitin thioesterase protein OTUB1 (EC 3.4.-.-) OS=Homo sapiens PE=2 SV=1
119353	Q7Z451	87.12	8	6	6	Y	98118	Adaptor-related protein complex 2 beta 1 subunit OS=Homo sapiens GN=AP2B1 PE=2 SV=1
119354	H0UID4	87.12	7	6	6	Y	104336	Adaptor-related protein complex 2 beta 1 subunit isoform CRA_b OS=Homo sapiens GN=AP2B1 PE=4 SV=1
119355	P63010	87.12	7	6	6	Y	104553	AP-2 complex subunit beta OS=Homo sapiens GN=AP2B1 PE=1 SV=1
119356	H0UID3	87.12	7	6	6	Y	105476	Adaptor-related protein complex 2 beta 1 subunit isoform CRA_d OS=Homo sapiens GN=AP2B1 PE=4 SV=1
119359	A8K0G3	87.12	7	6	6	Y	105632	cDNA FLJ78733 highly similar to Homo sapiens adaptor-related protein complex 2 beta 1 subunit (AP2B1) transcript variant 1 mRNA OS=Homo sapiens PE=2 SV=1
119358	A8K916	87.12	7	6	6	Y	105702	cDNA FLJ78481 highly similar to Homo sapiens adaptor-related protein complex 2 beta 1 subunit mRNA OS=Homo sapiens PE=2 SV=1
119357	Q68DI0	87.12	7	6	6	Y	105682	Putative uncharacterized protein DKFZp781K0743 OS=Homo sapiens GN=DKFZp781K0743 PE=2 SV=1
122603	Q2NLC8	86.97	17	2	2	Y	19385	GSTK1 protein (Fragment) OS=Homo sapiens GN=GSTK1 PE=2 SV=1
122604	E9PFN5	86.97	16	2	2	Y	21707	Glutathione S-transferase kappa 1 OS=Homo sapiens GN=GSTK1 PE=4 SV=1
122606	Q9Y2Q3	86.97	13	2	2	Y	25497	Glutathione S-transferase kappa 1 OS=Homo sapiens GN=GSTK1 PE=1 SV=3
122605	Q6FII1	86.97	13	2	2	Y	25497	Glutathione S-transferase kappa 1 OS=Homo sapiens GN=LOC51064 PE=2 SV=1
120510	P49773	86.92	21	4	4	Y	13802	Histidine triad nucleotide-binding protein 1 OS=Homo sapiens GN=HINT1 PE=1 SV=2
120499	B4E1K7	86.91	23	3	3	N	33337	Uncharacterized protein OS=Homo sapiens GN=STOML2 PE=2 SV=1
120500	Q9UJZ1	86.91	20	3	3	N	38534	Stomatin-like protein 2 OS=Homo sapiens GN=STOML2 PE=1 SV=1
121445	O43294	86.86	10	3	3	N	49814	Transforming growth factor beta-1-induced transcript 1 protein OS=Homo sapiens GN=TGFB1I1 PE=1 SV=2
119367	P30533	86.7	17	6	6	N	41466	Alpha-2-macroglobulin receptor-associated protein OS=Homo sapiens GN=LRPAP1 PE=1 SV=1
119366	A8K8F6	86.7	17	6	6	N	41413	cDNA FLJ78417 highly similar to Homo sapiens low density lipoprotein receptor-related protein associated protein 1 (LRPAP1) mRNA OS=Homo sapiens PE=2 SV=1
120212	B2R5U3	86.61	19	6	5	N	60627	EH-domain containing 1 isoform CRA_b OS=Homo sapiens GN=EHD1 PE=2 SV=1
120211	Q9H4M9	86.61	19	6	5	N	60627	EH domain-containing protein 1 OS=Homo sapiens GN=EHD1 PE=1 SV=2
121213	O15173	86.51	26	4	4	Y	23818	Membrane-associated progesterone receptor component 2 OS=Homo sapiens GN=PGRMC2 PE=1 SV=1
122307	Q96CS3	86.37	6	2	2	Y	52624	FAS-associated factor 2 OS=Homo sapiens GN=FAF2 PE=1 SV=2
122532	B4DN01	86.27	11	2	2	N	33573	cDNA FLJ57332 highly similar to COP9 signalosome complex subunit 3 OS=Homo sapiens PE=2 SV=1
122533	B4DY81	86.27	8	2	2	N	45727	Uncharacterized protein OS=Homo sapiens GN=COPS3 PE=2 SV=1
122534	Q9UNS2	86.27	8	2	2	N	47873	COP9 signalosome complex subunit 3 OS=Homo sapiens GN=COPS3 PE=1 SV=3
122280	Q53FE8	86.19	14	3	3	Y	40572	cDNA FLJ36526 fis clone TRACH2003347 highly similar to NSFL1 cofactor p47 (Fragment) OS=Homo sapiens PE=2 SV=1
122279	Q53FF5	86.19	14	3	3	Y	40500	p47 protein isoform a variant (Fragment) OS=Homo sapiens PE=2 SV=1
121596	Q7Z4H8	86.14	7	2	2	Y	58573	KDEL motif-containing protein 2 OS=Homo sapiens GN=KDELC2 PE=1 SV=2
120372	F5H4Z5	85.92	5	4	4	N	109576	Hypoxia up-regulated 1 OS=Homo sapiens GN=HYOU1 PE=3 SV=1
120373	B7Z2N4	85.92	5	4	4	N	109705	cDNA FLJ56074 highly similar to 150 kDa oxygen-regulated protein (Orp150) OS=Homo sapiens PE=2 SV=1
121990	B2R5T5	85.73	10	4	4	Y	42982	Protein kinase cAMP-dependent regulatory type I alpha (Tissue specific extinguisher 1) isoform CRA_a OS=Homo sapiens GN=PRKAR1A PE=2 SV=1
121989	Q68DQ4	85.73	10	4	4	Y	42948	Putative uncharacterized protein DKFZp779L0468 OS=Homo sapiens GN=DKFZp779L0468 PE=2 SV=1
121988	P10644	85.73	10	4	4	Y	42982	cAMP-dependent protein kinase type I-alpha regulatory subunit OS=Homo sapiens GN=PRKAR1A PE=1 SV=1
121790	O00410	85.73	3	2	2	Y	123630	Importin-5 OS=Homo sapiens GN=IPO5 PE=1 SV=4
121791	H0Y8C6	85.73	3	2	2	Y	123867	Importin 5 (Fragment) OS=Homo sapiens GN=IPO5 PE=4 SV=1
121256	B4DWH0	85.69	17	3	3	Y	32585	cDNA FLJ55670 highly similar to EGF-containing fibulin-like extracellularmatrix protein 1 OS=Homo sapiens PE=2 SV=1
121257	Q53TA7	85.69	16	3	3	Y	36120	Putative uncharacterized protein EFEMP1 (Fragment) OS=Homo sapiens GN=EFEMP1 PE=2 SV=1
121259	B3KS53	85.69	14	3	3	Y	39448	cDNA FLJ35535 fis clone SPLEN2002419 highly similar to EGF-containing fibulin-like extracellular matrix protein 1 OS=Homo sapiens PE=2 SV=1
121258	E9PGL6	85.69	14	3	3	Y	39440	EGF-containing fibulin-like extracellular matrix protein 1 OS=Homo sapiens GN=EFEMP1 PE=4 SV=2
121260	B4DW75	85.69	14	3	3	Y	39195	EGF containing fibulin-like extracellular matrix protein 1 OS=Homo sapiens GN=EFEMP1 PE=2 SV=1
121261	Q59G97	85.69	12	3	3	Y	46232	EGF-containing fibulin-like extracellular matrix protein 1 isoform b variant (Fragment) OS=Homo sapiens PE=2 SV=1
121263	A8KAJ3	85.69	10	3	3	Y	54669	cDNA FLJ77823 highly similar to Homo sapiens EGF-containing fibulin-like extracellular matrix protein 1 transcript variant 3 mRNA OS=Homo sapiens PE=2 SV=1
121262	Q12805	85.69	10	3	3	Y	54641	EGF-containing fibulin-like extracellular matrix protein 1 OS=Homo sapiens GN=EFEMP1 PE=1 SV=2
121177	O43681	85.64	15	3	3	Y	38793	ATPase ASNA1 OS=Homo sapiens GN=ASNA1 PE=1 SV=2
120883	E7EMK9	85.4	2	3	3	Y	246470	Uncharacterized protein OS=Homo sapiens GN=ACAN PE=4 SV=1
120884	B9EK55	85.4	2	3	3	Y	255509	ACAN protein OS=Homo sapiens GN=ACAN PE=2 SV=1
120885	H0YM81	85.4	2	3	3	Y	257438	Aggrecan OS=Homo sapiens GN=ACAN PE=4 SV=1
120886	E7EX88	85.4	2	3	3	Y	261325	Aggrecan OS=Homo sapiens GN=ACAN PE=4 SV=2
120314	P61353	85.04	27	5	5	N	15798	60S ribosomal protein L27 OS=Homo sapiens GN=RPL27 PE=1 SV=2
121818	F8VPD4	84.99	2	3	3	Y	236020	Carbamoyl-phosphate synthetase 2 aspartate transcarbamylase and dihydroorotase OS=Homo sapiens GN=CAD PE=3 SV=1
121819	P27708	84.99	2	3	3	Y	242981	CAD protein OS=Homo sapiens GN=CAD PE=1 SV=3
121605	Q9NVD7	84.97	7	2	2	N	42244	Alpha-parvin OS=Homo sapiens GN=PARVA PE=1 SV=1
120927	Q53G34	84.87	11	3	3	N	33309	Mitochondrial carrier homolog 2 variant (Fragment) OS=Homo sapiens PE=2 SV=1
120926	Q9Y6C9	84.87	11	3	3	N	33331	Mitochondrial carrier homolog 2 OS=Homo sapiens GN=MTCH2 PE=1 SV=1
119514	B2RD89	84.78	7	5	5	N	87692	cDNA FLJ96506 highly similar to Homo sapiens fibroblast activation protein alpha (FAP) mRNA OS=Homo sapiens PE=2 SV=1
120924	B4E1B2	84.77	4	4	4	Y	74832	cDNA FLJ53691 highly similar to Serotransferrin OS=Homo sapiens PE=2 SV=1
122455	Q5TBK7	84.7	12	2	2	N	25514	Ubiquitin carboxyl-terminal esterase L3 (Ubiquitin thiolesterase) (Fragment) OS=Homo sapiens GN=UCHL3 PE=2 SV=1
122456	P15374	84.7	12	2	2	N	26183	Ubiquitin carboxyl-terminal hydrolase isozyme L3 OS=Homo sapiens GN=UCHL3 PE=1 SV=1
122457	E9PBF1	84.7	11	2	2	N	28217	Ubiquitin carboxyl-terminal esterase L3 (ubiquitin thiolesterase) OS=Homo sapiens GN=UCHL3 PE=4 SV=1
121205	Q9H3N1	84.47	12	3	3	Y	31791	Thioredoxin-related transmembrane protein 1 OS=Homo sapiens GN=TMX1 PE=1 SV=1
120564	A8K3W4	84.42	11	4	4	Y	84822	cDNA FLJ75163 highly similar to Homo sapiens heterogeneous nuclear ribonucleoprotein U-like 1 (HNRPUL1) transcript variant 4 mRNA OS=Homo sapiens PE=2 SV=1
120565	B7Z4B8	84.42	10	4	4	Y	86122	Uncharacterized protein OS=Homo sapiens GN=HNRNPUL1 PE=2 SV=1
120567	A8K6U7	84.42	9	4	4	Y	95679	cDNA FLJ78252 highly similar to Homo sapiens heterogeneous nuclear ribonucleoprotein U-like 1 (HNRPUL1) transcript variant 1 mRNA OS=Homo sapiens PE=2 SV=1
120566	Q9BUJ2	84.42	9	4	4	Y	95739	Heterogeneous nuclear ribonucleoprotein U-like protein 1 OS=Homo sapiens GN=HNRNPUL1 PE=1 SV=2
120036	Q8NBU8	84.09	28	4	4	Y	21233	TMED7-TICAM2 readthrough OS=Homo sapiens GN=TMED7-TICAM2 PE=2 SV=1
120037	Q9Y3B3	84.09	24	4	4	Y	25172	Transmembrane emp24 domain-containing protein 7 OS=Homo sapiens GN=TMED7 PE=1 SV=2
120042	Q6JUT2	84.09	13	4	4	Y	46173	HCG37564 isoform CRA_c OS=Homo sapiens GN=TIRAP3 PE=2 SV=1
121037	B3KS71	83.81	13	4	4	N	39991	cDNA FLJ35671 fis clone SPLEN2018180 highly similar to Cartilage-associated protein OS=Homo sapiens PE=2 SV=1
121023	C9JP16	83.81	12	4	4	N	41433	Cartilage-associated protein OS=Homo sapiens GN=CRTAP PE=4 SV=1
121024	B3KX16	83.81	12	4	4	N	43492	cDNA FLJ44469 fis clone UTERU2026090 highly similar to Cartilage-associated protein OS=Homo sapiens PE=2 SV=1
121043	Q8NB01	83.81	11	4	4	N	44997	Uncharacterized protein OS=Homo sapiens GN=CRTAP PE=2 SV=1
121030	B3KME2	83.81	11	4	4	N	46504	cDNA FLJ10772 fis clone NT2RP4000243 highly similar to Cartilage-associated protein OS=Homo sapiens PE=2 SV=1
121029	O75718	83.81	11	4	4	N	46562	Cartilage-associated protein OS=Homo sapiens GN=CRTAP PE=1 SV=1
120249	P11234	83.76	24	4	2	N	23409	Ras-related protein Ral-B OS=Homo sapiens GN=RALB PE=1 SV=1
120248	Q53T32	83.76	24	4	2	N	23409	Putative uncharacterized protein RALB OS=Homo sapiens GN=RALB PE=2 SV=1
120250	Q6ZS74	83.76	22	4	2	N	25710	V-ral simian leukemia viral oncogene homolog B (Ras related; GTP binding protein) isoform CRA_b OS=Homo sapiens GN=RALB PE=2 SV=1
120251	B4E040	83.76	22	4	2	N	25967	V-ral simian leukemia viral oncogene homolog B (ras related; GTP binding protein) OS=Homo sapiens GN=RALB PE=2 SV=1
121378	Q5VWC4	83.67	12	4	4	Y	41079	Proteasome (Prosome macropain) 26S subunit non-ATPase 4 OS=Homo sapiens GN=PSMD4 PE=2 SV=1
121459	B4DPJ6	83.45	31	3	3	N	17473	Uncharacterized protein OS=Homo sapiens GN=TPD52L2 PE=2 SV=1
124506	Q9NP79	83.42	11	2	2	Y	33879	Vacuolar protein sorting-associated protein VTA1 homolog OS=Homo sapiens GN=VTA1 PE=1 SV=1
122547	Q9NUF9	83.41	22	2	2	Y	17296	Nucleoside diphosphate kinase (Fragment) OS=Homo sapiens GN=c371H6.2 PE=2 SV=1
122548	Q13232	83.41	20	2	2	Y	19015	Nucleoside diphosphate kinase 3 OS=Homo sapiens GN=NME3 PE=1 SV=2
124400	O75348	83.22	25	2	2	Y	13758	V-type proton ATPase subunit G 1 OS=Homo sapiens GN=ATP6V1G1 PE=1 SV=3
124399	Q6IB33	83.22	25	2	2	Y	13758	ATP6V1G1 protein OS=Homo sapiens GN=ATP6V1G1 PE=2 SV=1
121319	P25788	83.22	20	4	4	Y	28433	Proteasome subunit alpha type-3 OS=Homo sapiens GN=PSMA3 PE=1 SV=2
121318	Q6IB71	83.22	20	4	4	Y	28415	Proteasome subunit alpha type OS=Homo sapiens GN=PSMA3 PE=2 SV=1
121614	B7ZA56	83.17	5	2	2	N	59560	cDNA FLJ79070 highly similar to Optineurin OS=Homo sapiens PE=2 SV=1
121613	B4E184	83.17	5	2	2	N	59613	cDNA FLJ53267 highly similar to Optineurin OS=Homo sapiens PE=2 SV=1
121615	Q96CV9	83.17	5	2	2	N	65921	Optineurin OS=Homo sapiens GN=OPTN PE=1 SV=2
120709	F5GX14	83.07	22	3	3	N	23901	Malectin OS=Homo sapiens GN=MLEC PE=4 SV=1
120710	Q14165	83.07	16	3	3	N	32234	Malectin OS=Homo sapiens GN=MLEC PE=1 SV=1
124505	C9JDR0	82.95	13	2	2	Y	28146	NAD(P)-dependent steroid dehydrogenase-like (Fragment) OS=Homo sapiens GN=NSDHL PE=3 SV=1
124507	Q15738	82.95	9	2	2	Y	41900	Sterol-4-alpha-carboxylate 3-dehydrogenase decarboxylating OS=Homo sapiens GN=NSDHL PE=1 SV=2
120380	P43235	82.89	19	3	3	Y	36966	Cathepsin K OS=Homo sapiens GN=CTSK PE=1 SV=1
120379	Q6FHN2	82.89	19	3	3	Y	36932	CTSK protein (Fragment) OS=Homo sapiens GN=CTSK PE=2 SV=1
120378	Q6FHS6	82.89	19	3	3	Y	36966	CTSK protein OS=Homo sapiens GN=CTSK PE=2 SV=1
120326	P20618	82.88	22	5	5	Y	26489	Proteasome subunit beta type-1 OS=Homo sapiens GN=PSMB1 PE=1 SV=2
120325	Q53FT8	82.88	22	5	5	Y	26491	Proteasome subunit beta type (Fragment) OS=Homo sapiens PE=2 SV=1
121071	P48059	82.87	12	3	3	Y	37251	LIM and senescent cell antigen-like-containing domain protein 1 OS=Homo sapiens GN=LIMS1 PE=1 SV=4
121072	B7Z483	82.87	11	3	3	Y	38422	LIM and senescent cell antigen-like domains 1 OS=Homo sapiens GN=LIMS1 PE=2 SV=1
121073	B7Z907	82.87	10	3	3	Y	41571	cDNA FLJ55509 highly similar to Particularly interesting newCys-His protein OS=Homo sapiens PE=2 SV=1
121074	B7Z7R3	82.87	10	3	3	Y	44390	LIM and senescent cell antigen-like domains 1 OS=Homo sapiens GN=LIMS1 PE=2 SV=1
120466	Q96CG8	82.82	23	5	5	Y	26224	Collagen triple helix repeat-containing protein 1 OS=Homo sapiens GN=CTHRC1 PE=1 SV=1
120451	Q9BS26	82.82	7	3	2	Y	46971	Endoplasmic reticulum resident protein 44 OS=Homo sapiens GN=ERP44 PE=1 SV=1
121239	Q9Y3U8	82.81	28	4	3	Y	12254	60S ribosomal protein L36 OS=Homo sapiens GN=RPL36 PE=1 SV=3
122089	B4DKM6	82.68	7	2	2	N	40028	cDNA FLJ54305 highly similar to Serum paraoxonase/arylesterase 2 (EC 3.1.1.2) OS=Homo sapiens PE=2 SV=1
122091	G3V1K3	82.68	7	2	2	N	41527	Paraoxonase 2 isoform CRA_a OS=Homo sapiens GN=PON2 PE=4 SV=1
122090	B4DW02	82.68	7	2	2	N	41528	cDNA FLJ55597 highly similar to Serum paraoxonase/arylesterase 2 (EC 3.1.1.2) OS=Homo sapiens PE=2 SV=1
122728	B1AKZ5	82.67	22	3	3	Y	12530	Phosphoprotein enriched in astrocytes 15 OS=Homo sapiens GN=PEA15 PE=4 SV=1
122733	B1AKZ4	82.67	18	3	3	Y	15040	Phosphoprotein enriched in astrocytes 15 OS=Homo sapiens GN=PEA15 PE=2 SV=1
122732	Q6FHL9	82.67	18	3	3	Y	15068	PEA15 protein OS=Homo sapiens GN=PEA15 PE=2 SV=1
122731	Q15121	82.67	18	3	3	Y	15040	Astrocytic phosphoprotein PEA-15 OS=Homo sapiens GN=PEA15 PE=1 SV=2
122737	B1AKZ3	82.67	16	3	3	Y	17307	Phosphoprotein enriched in astrocytes 15 OS=Homo sapiens GN=PEA15 PE=2 SV=1
120955	B4DGE4	82.57	8	3	3	N	55118	Aldehyde dehydrogenase 4 family member A1 OS=Homo sapiens GN=ALDH4A1 PE=2 SV=1
120956	D2D4A3	82.57	8	3	3	N	56043	Aldehyde dehydrogenase 4 family member A1 OS=Homo sapiens GN=ALDH4A1 PE=2 SV=1
120957	P30038	82.57	7	3	3	N	61720	Delta-1-pyrroline-5-carboxylate dehydrogenase mitochondrial OS=Homo sapiens GN=ALDH4A1 PE=1 SV=3
121854	Q9ULC3	82.43	11	2	2	N	26659	Ras-related protein Rab-23 OS=Homo sapiens GN=RAB23 PE=1 SV=1
121149	B3KN59	82.32	18	4	4	N	23748	cDNA FLJ13673 fis clone PLACE1011858 highly similar to BAG family molecular chaperone regulator 2 OS=Homo sapiens PE=2 SV=1
[truncated: 596 more rows]

## Sheet: tenogenic
Protein ID	Accession	-10lgP	Coverage (%)	#Peptides	#Unique	PTM	Avg. Mass	Description
[truncated: 487 more rows]
