# Supplementary material for: A proteomic analysis of chondrogenic, osteogenic and tenogenic constructs from ageing mesenchymal stem cells
Source: Stem Cell Res Ther. 2016 Sep 14;7(1):133. doi: 10.1186/s13287-016-0384-2 (PMC5022190; doi:10.1186/s13287-016-0384-2)
Supplement: Additional file 5: Table S4. — Presenting the classification of proteins in chondrogenic, osteogenic and tenogenic constructs using MatrisomeDB. (XLSX 23 kb) [file 13287_2016_384_MOESM5_ESM.xlsx]

## Sheet: Key
Classification of proteins in chondrogenic, osteogenic and tenogenic constructs. Proteins were classified using MatrisomeDB.
Tab1- Classification of matrisomal proteins from proteins identified within chondrogenic, osteogenic and tenogenic constructs.
Tab 2- Matrisoma lD proteins shared between construct groups. These are the matrisomal proteins identified within construct types that are shared. The Proteins are identified with the uniprotein accession ID.
Tab 3- Classification of DE matrisomal proteins with age (q<0.05 and 2 fold change input proteins) in chondrogenic, osteogenic and tenogenic constructs. Proteins shared within construct groups are highlighted in bold.
Tab 4- Classification of osteogenic DE matrisomal proteins with age (p<0.05 and 2 fold change input proteins) in osteogenic constructs.

## Sheet: Matrisomal Proteins ID
Construct type	Gene Symbol	Name	Matrisome Division	Category
Chondrogenic	COMP	cartilage oligomeric matrix protein	Core matrisome	ECM Glycoproteins
	CRELD1	cysteine-rich with EGF-like domains 1	Core matrisome	ECM Glycoproteins				All	chondrogenic and osteogenic	chondrogenic and tenogenci	osteogenic and tenogenic
	CTGF	connective tissue growth factor	Core matrisome	ECM Glycoproteins				ANXA1	A2M	ANXA6	CD109
	CTHRC1	collagen triple helix repeat containing 1	Core matrisome	ECM Glycoproteins				ANXA5	ACAN	COL4A1	FBLN1
	EDIL3	EGF-like repeats and discoidin I-like domains 3	Core matrisome	ECM Glycoproteins				BGN	ANXA2	COL6A3	NID2
	EFEMP1	EGF-containing fibulin-like extracellular matrix protein 1	Core matrisome	ECM Glycoproteins				COL11A1	ANXA4	FGB	SERPINB6
	EMILIN1	elastin microfibril interfacer 1	Core matrisome	ECM Glycoproteins				COL12A1	ANXA7	GREM1	TNC
	FBLN2	fibulin 2	Core matrisome	ECM Glycoproteins				COL1A1	CLEC3B	MMP14	WISP2
	FBLN5	fibulin 5	Core matrisome	ECM Glycoproteins				COL4A2	COL3A1	MMP2
	FBN1	fibrillin 1	Core matrisome	ECM Glycoproteins				COL6A1	COL5A2	SERPINE1
	FGB	fibrinogen beta chain	Core matrisome	ECM Glycoproteins				COL6A2	CTGF	SPARC
	GAS6	growth arrest-specific 6	Core matrisome	ECM Glycoproteins				COMP	CTHRC1	TIMP3
	IGFBP3	insulin-like growth factor binding protein 3	Core matrisome	ECM Glycoproteins				CTSD	CTSB
	IGFBP7	insulin-like growth factor binding protein 7	Core matrisome	ECM Glycoproteins				DCN	CTSZ
	LAMC1	laminin, gamma 1 (formerly LAMB2)	Core matrisome	ECM Glycoproteins				EDIL3	EFEMP1
	LTBP1	latent transforming growth factor beta binding protein 1	Core matrisome	ECM Glycoproteins				EMILIN1	F2
	LTBP2	latent transforming growth factor beta binding protein 2	Core matrisome	ECM Glycoproteins				HSPG2	FBLN5
	MFAP2	microfibrillar-associated protein 2	Core matrisome	ECM Glycoproteins				HTRA1	FBN1
	MFGE8	milk fat globule-EGF factor 8 protein	Core matrisome	ECM Glycoproteins				IGFBP7	GAS6
	MXRA5	matrix-remodelling associated 5	Core matrisome	ECM Glycoproteins				LOXL2	HRNR
	POSTN	periostin, osteoblast specific factor	Core matrisome	ECM Glycoproteins				MXRA5	IGFBP3
	SPARC	secreted protein, acidic, cysteine-rich (osteonectin)	Core matrisome	ECM Glycoproteins				POSTN	ITIH2
	SRPX	sushi-repeat-containing protein, X-linked	Core matrisome	ECM Glycoproteins				S100A11	LAMC1
	TGFBI	transforming growth factor, beta-induced, 68kDa	Core matrisome	ECM Glycoproteins				S100A6	LEPRE1
	THBS1	thrombospondin 1	Core matrisome	ECM Glycoproteins				SERPINE2	LEPREL2
	THBS2	thrombospondin 2	Core matrisome	ECM Glycoproteins				SERPINH1	LGALS1
	VTN	vitronectin	Core matrisome	ECM Glycoproteins				TGFBI	LMAN1
	COL11A1	collagen, type XI, alpha 1	Core matrisome	Collagens				THBS1	LOX
	COL12A1	collagen, type XII, alpha 1	Core matrisome	Collagens				TIMP1	LTBP2
	COL1A1	collagen, type I, alpha 1	Core matrisome	Collagens					MFAP2
	COL1A2	collagen, type I, alpha 2	Core matrisome	Collagens					MFGE8
	COL2A1	collagen, type II, alpha 1	Core matrisome	Collagens					P4HA1
	COL3A1	collagen, type III, alpha 1	Core matrisome	Collagens					P4HA2
	COL4A1	collagen, type IV, alpha 1	Core matrisome	Collagens					PLOD1
	COL4A2	collagen, type IV, alpha 2	Core matrisome	Collagens					PLOD3
	COL5A1	collagen, type V, alpha 1	Core matrisome	Collagens					PRELP
	COL5A2	collagen, type V, alpha 2	Core matrisome	Collagens					SERPINF1
	COL6A1	collagen, type VI, alpha 1	Core matrisome	Collagens					THBS2
	COL6A2	collagen, type VI, alpha 2	Core matrisome	Collagens					VCAN
	COL6A3	collagen, type VI, alpha 3	Core matrisome	Collagens					VTN
	ACAN	aggrecan	Core matrisome	Proteoglycans
	BGN	biglycan	Core matrisome	Proteoglycans
	DCN	decorin	Core matrisome	Proteoglycans
	HSPG2	heparan sulfate proteoglycan 2	Core matrisome	Proteoglycans
	PRELP	proline/arginine-rich end leucine-rich repeat protein	Core matrisome	Proteoglycans
	VCAN	versican	Core matrisome	Proteoglycans
	ANXA1	annexin A1	Matrisome-associated	ECM-affiliated Proteins
	ANXA11	annexin A11	Matrisome-associated	ECM-affiliated Proteins
	ANXA2	annexin A2	Matrisome-associated	ECM-affiliated Proteins
	ANXA4	annexin A4	Matrisome-associated	ECM-affiliated Proteins
	ANXA5	annexin A5	Matrisome-associated	ECM-affiliated Proteins
	ANXA6	annexin A6	Matrisome-associated	ECM-affiliated Proteins
	ANXA7	annexin A7	Matrisome-associated	ECM-affiliated Proteins
	CLEC3B	C-type lectin domain family 3, member B	Matrisome-associated	ECM-affiliated Proteins
	GREM1	gremlin 1, cysteine knot superfamily, homolog (Xenopus laevis)	Matrisome-associated	ECM-affiliated Proteins
	LGALS1	lectin, galactoside-binding, soluble, 1	Matrisome-associated	ECM-affiliated Proteins
	LMAN1	lectin, mannose-binding, 1	Matrisome-associated	ECM-affiliated Proteins
	A2M	alpha-2-macroglobulin	Matrisome-associated	ECM Regulators
	CTSB	cathepsin B	Matrisome-associated	ECM Regulators
	CTSD	cathepsin D	Matrisome-associated	ECM Regulators
	CTSZ	cathepsin Z	Matrisome-associated	ECM Regulators
	F2	coagulation factor II (thrombin)	Matrisome-associated	ECM Regulators
	HTRA1	HtrA serine peptidase 1	Matrisome-associated	ECM Regulators
	ITIH2	inter-alpha (globulin) inhibitor H2	Matrisome-associated	ECM Regulators
	LEPRE1	leucine proline-enriched proteoglycan (leprecan) 1	Matrisome-associated	ECM Regulators
	LEPREL2	leprecan-like 2	Matrisome-associated	ECM Regulators
	LOX	lysyl oxidase	Matrisome-associated	ECM Regulators
	LOXL2	lysyl oxidase-like 2	Matrisome-associated	ECM Regulators
	MMP14	matrix metallopeptidase 14 (membrane-inserted)	Matrisome-associated	ECM Regulators
	MMP2	matrix metallopeptidase 2 (gelatinase A, 72kDa gelatinase, 72kDa type IV collagenase)	Matrisome-associated	ECM Regulators
	P4HA1	prolyl 4-hydroxylase, alpha polypeptide I	Matrisome-associated	ECM Regulators
	P4HA2	prolyl 4-hydroxylase, alpha polypeptide II	Matrisome-associated	ECM Regulators
	PLG	plasminogen	Matrisome-associated	ECM Regulators
	PLOD1	procollagen-lysine 1, 2-oxoglutarate 5-dioxygenase 1	Matrisome-associated	ECM Regulators
	PLOD2	procollagen-lysine, 2-oxoglutarate 5-dioxygenase 2	Matrisome-associated	ECM Regulators
	PLOD3	procollagen-lysine, 2-oxoglutarate 5-dioxygenase 3	Matrisome-associated	ECM Regulators
	SERPINA7	serpin peptidase inhibitor, clade A (alpha-1 antiproteinase, antitrypsin), member 7	Matrisome-associated	ECM Regulators
	SERPINE1	serpin peptidase inhibitor, clade E (nexin, plasminogen activator inhibitor type 1), member 1	Matrisome-associated	ECM Regulators
	SERPINE2	serpin peptidase inhibitor, clade E (nexin, plasminogen activator inhibitor type 1), member 2	Matrisome-associated	ECM Regulators
	SERPINF1	serpin peptidase inhibitor, clade F (alpha-2 antiplasmin, pigment epithelium derived factor), member 1	Matrisome-associated	ECM Regulators
	SERPINH1	serpin peptidase inhibitor, clade H (heat shock protein 47), member 1, (collagen binding protein 1)	Matrisome-associated	ECM Regulators
	TGM2	transglutaminase 2 (C polypeptide, protein-glutamine-gamma-glutamyltransferase)	Matrisome-associated	ECM Regulators
	TIMP1	TIMP metallopeptidase inhibitor 1	Matrisome-associated	ECM Regulators
	TIMP3	TIMP metallopeptidase inhibitor 3	Matrisome-associated	ECM Regulators
	ANGPTL4	angiopoietin-like 4	Matrisome-associated	Secreted Factors
	CRLF1	cytokine receptor-like factor 1	Matrisome-associated	Secreted Factors
	HRNR	hornerin	Matrisome-associated	Secreted Factors
	S100A11	S100 calcium binding protein A11	Matrisome-associated	Secreted Factors
	S100A6	S100 calcium binding protein A6	Matrisome-associated	Secreted Factors
Osteogenic	AEBP1	AE binding protein 1	Core matrisome	ECM Glycoproteins
	FBLN1	fibulin 1	Core matrisome	ECM Glycoproteins
	FBN2	fibrillin 2	Core matrisome	ECM Glycoproteins
	IGFBP2	insulin-like growth factor binding protein 2, 36kDa	Core matrisome	ECM Glycoproteins
	LAMB1	laminin, beta 1	Core matrisome	ECM Glycoproteins
	LAMB2	laminin, beta 2 (laminin S)	Core matrisome	ECM Glycoproteins
	MGP	matrix Gla protein	Core matrisome	ECM Glycoproteins
	NID2	nidogen 2 (osteonidogen)	Core matrisome	ECM Glycoproteins
	TNC	tenascin C	Core matrisome	ECM Glycoproteins
	WISP2	WNT1 inducible signaling pathway protein 2	Core matrisome	ECM Glycoproteins
	COL15A1	collagen, type XV, alpha 1	Core matrisome	Collagens
	CSPG4	chondroitin sulfate proteoglycan 4	Matrisome-associated	ECM-affiliated Proteins
	LGALS3	lectin, galactoside-binding, soluble, 3	Matrisome-associated	ECM-affiliated Proteins
	ADAMTSL4	ADAMTS-like 4	Matrisome-associated	ECM Regulators
	CD109	CD109 molecule	Matrisome-associated	ECM Regulators
	CSTB	cystatin B (stefin B)	Matrisome-associated	ECM Regulators
	CTSK	cathepsin K	Matrisome-associated	ECM Regulators
	LOXL1	lysyl oxidase-like 1	Matrisome-associated	ECM Regulators
	SERPINB6	serpin peptidase inhibitor, clade B (ovalbumin), member 6	Matrisome-associated	ECM Regulators
	IGF2	insulin-like growth factor 2 (somatomedin A)	Matrisome-associated	Secreted Factors
	S100A10	S100 calcium binding protein A10	Matrisome-associated	Secreted Factors
Tenogenic	COMP	cartilage oligomeric matrix protein	Core matrisome	ECM Glycoproteins
	EDIL3	EGF-like repeats and discoidin I-like domains 3	Core matrisome	ECM Glycoproteins
	EMILIN1	elastin microfibril interfacer 1	Core matrisome	ECM Glycoproteins
	FBLN1	fibulin 1	Core matrisome	ECM Glycoproteins
	FGA	fibrinogen alpha chain	Core matrisome	ECM Glycoproteins
	FGB	fibrinogen beta chain	Core matrisome	ECM Glycoproteins
	FGG	fibrinogen gamma chain	Core matrisome	ECM Glycoproteins
	FGL1	fibrinogen-like 1	Core matrisome	ECM Glycoproteins
	FN1	fibronectin 1	Core matrisome	ECM Glycoproteins
	IGFBP7	insulin-like growth factor binding protein 7	Core matrisome	ECM Glycoproteins
	MXRA5	matrix-remodelling associated 5	Core matrisome	ECM Glycoproteins
	NID2	nidogen 2	Core matrisome	ECM Glycoproteins
	POSTN	periostin, osteoblast specific factor	Core matrisome	ECM Glycoproteins
	SPARC	secreted protein, acidic, cysteine-rich	Core matrisome	ECM Glycoproteins
	TGFBI	transforming growth factor, beta-induced, 68kDa	Core matrisome	ECM Glycoproteins
	THBS1	thrombospondin 1	Core matrisome	ECM Glycoproteins
	TNC	tenascin C	Core matrisome	ECM Glycoproteins
	WISP2	WNT1 inducible signaling pathway protein 2	Core matrisome	ECM Glycoproteins
	COL11A1	collagen, type XI, alpha 1	Core matrisome	Collagens
	COL12A1	collagen, type XII, alpha 1	Core matrisome	Collagens
	COL18A1	collagen, type XVIII, alpha 1	Core matrisome	Collagens
	COL1A1	collagen, type I, alpha 1	Core matrisome	Collagens
	COL4A1	collagen, type IV, alpha 1	Core matrisome	Collagens
	COL4A2	collagen, type IV, alpha 2	Core matrisome	Collagens
	COL6A1	collagen, type VI, alpha 1	Core matrisome	Collagens
	COL6A2	collagen, type VI, alpha 2	Core matrisome	Collagens
	COL6A3	collagen, type VI, alpha 3	Core matrisome	Collagens
	BGN	biglycan	Core matrisome	Proteoglycans
	DCN	decorin	Core matrisome	Proteoglycans
	HSPG2	heparan sulfate proteoglycan 2	Core matrisome	Proteoglycans
	LUM	lumican	Core matrisome	Proteoglycans
	ANXA1	annexin A1	Matrisome-associated	ECM-affiliated Proteins
	ANXA5	annexin A5	Matrisome-associated	ECM-affiliated Proteins
	ANXA6	annexin A6	Matrisome-associated	ECM-affiliated Proteins
	GREM1	gremlin 1, cysteine knot superfamily, homolog	Matrisome-associated	ECM-affiliated Proteins
	HPX	hemopexin	Matrisome-associated	ECM-affiliated Proteins
	CD109	CD109 molecule	Matrisome-associated	ECM Regulators
	CTSD	cathepsin D	Matrisome-associated	ECM Regulators
	HTRA1	HtrA serine peptidase 1	Matrisome-associated	ECM Regulators
	LOXL2	lysyl oxidase-like 2	Matrisome-associated	ECM Regulators
	MMP14	matrix metallopeptidase 14	Matrisome-associated	ECM Regulators
	MMP2	matrix metallopeptidase 2	Matrisome-associated	ECM Regulators
	SERPINB6	serpin peptidase inhibitor, clade B member 6	Matrisome-associated	ECM Regulators
	SERPINE1	serpin peptidase inhibitor, clade E member 1	Matrisome-associated	ECM Regulators
	SERPINE2	serpin peptidase inhibitor, clade E , member 2	Matrisome-associated	ECM Regulators
	SERPINH1	serpin peptidase inhibitor, clade H	Matrisome-associated	ECM Regulators
	TIMP1	TIMP metallopeptidase inhibitor 1	Matrisome-associated	ECM Regulators
	TIMP3	TIMP metallopeptidase inhibitor 3	Matrisome-associated	ECM Regulators
	GDF15	growth differentiation factor 15	Matrisome-associated	Secreted Factors
	S100A11	S100 calcium binding protein A11	Matrisome-associated	Secreted Factors
	S100A4	S100 calcium binding protein A4	Matrisome-associated	Secreted Factors
	S100A6	S100 calcium binding protein A6	Matrisome-associated	Secreted Factors
	WNT16	wingless-type MMTV integration site family, member 16	Matrisome-associated	Secreted Factors

## Sheet: Matrisomal ID shared
All	chondrogenic and osteogenic	chondrogenic and tenogenic	osteogenic and tenogenic
ANXA1	A2M	ANXA6	CD109
ANXA5	ACAN	COL4A1	FBLN1
BGN	ANXA2	COL6A3	NID2
COL11A1	ANXA4	FGB	SERPINB6
COL12A1	ANXA7	GREM1	TNC
COL1A1	CLEC3B	MMP14	WISP2
COL4A2	COL3A1	MMP2
COL6A1	COL5A2	SERPINE1
COL6A2	CTGF	SPARC
COMP	CTHRC1	TIMP3
CTSD	CTSB
DCN	CTSZ
EDIL3	EFEMP1
EMILIN1	F2
HSPG2	FBLN5
HTRA1	FBN1
IGFBP7	GAS6
LOXL2	HRNR
MXRA5	IGFBP3
POSTN	ITIH2
S100A11	LAMC1
S100A6	LEPRE1
SERPINE2	LEPREL2
SERPINH1	LGALS1
TGFBI	LMAN1
THBS1	LOX
TIMP1	LTBP2
	MFAP2
	MFGE8
	P4HA1
	P4HA2
	PLOD1
	PLOD3
	PRELP
	SERPINF1
	THBS2
	VCAN
	VTN

## Sheet: Matrisomal proteins DE 
Construct type	Gene Symbol	Name	Matrisome Division	Category
chondrogenic	COL4A2	collagen, type IV, alpha 2	Core matrisome	Collagens
	CTGF	connective tissue growth factor	Core matrisome	ECM Glycoproteins
	EMILIN1	elastin microfibril interfacer 1	Core matrisome	ECM Glycoproteins
	FBN1	fibrillin 1	Core matrisome	ECM Glycoproteins
	GAS6	growth arrest-specific 6	Core matrisome	ECM Glycoproteins
	IGFBP7	insulin-like growth factor binding protein 7	Core matrisome	ECM Glycoproteins
	LAMC1	laminin, gamma 1	Core matrisome	ECM Glycoproteins
	MFGE8	milk fat globule-EGF factor 8 protein	Core matrisome	ECM Glycoproteins
	MXRA5	matrix-remodelling associated 5	Core matrisome	ECM Glycoproteins
	THBS1	thrombospondin 1	Core matrisome	ECM Glycoproteins
	A2M	alpha-2-macroglobulin	Matrisome-associated	ECM Regulators
	F2	coagulation factor II	Matrisome-associated	ECM Regulators
	MMP14	matrix metallopeptidase 14	Matrisome-associated	ECM Regulators
	PLG	plasminogen	Matrisome-associated	ECM Regulators
osteogenic	NONE
tenogenic	COL4A2	collagen, type IV, alpha 2	Core matrisome	Collagens
	FGB	fibrinogen beta chain	Core matrisome	ECM Glycoproteins
	MXRA5	matrix-remodelling associated 5	Core matrisome	ECM Glycoproteins
	TGFBI	transforming growth factor, beta-induced, 68kDa	Core matrisome	ECM Glycoproteins
	THBS1	thrombospondin 1	Core matrisome	ECM Glycoproteins
	TNC	tenascin C	Core matrisome	ECM Glycoproteins
	MMP14	matrix metallopeptidase 14	Matrisome-associated	ECM Regulators
	MMP2	matrix metallopeptidase 2	Matrisome-associated	ECM Regulators
	SERPINB6	serpin peptidase inhibitor, clade B , member 6	Matrisome-associated	ECM Regulators
	SERPINE1	serpin peptidase inhibitor, clade E), member 1	Matrisome-associated	ECM Regulators
	SERPINH1	serpin peptidase inhibitor, clade H , member 1,	Matrisome-associated	ECM Regulators
	TIMP1	TIMP metallopeptidase inhibitor 1	Matrisome-associated	ECM Regulators
	TIMP3	TIMP metallopeptidase inhibitor 3	Matrisome-associated	ECM Regulators
	ANXA1	annexin A1	Matrisome-associated	ECM-affiliated Proteins
	ANXA5	annexin A5	Matrisome-associated	ECM-affiliated Proteins
	ANXA6	annexin A6	Matrisome-associated	ECM-affiliated Proteins
	BGN	biglycan	Core matrisome	Proteoglycans
	LUM	lumican	Core matrisome	Proteoglycans
	S100A11	S100 calcium binding protein A11	Matrisome-associated	Secreted Factors
	S100A6	S100 calcium binding protein A6	Matrisome-associated	Secreted Factors

## Sheet: Matrisomal Proteins DE osteo P<
Construct type	Gene Symbol	Name	Matrisome Division	Category
Osteogenic	WISP2	WNT1 inducible signaling pathway protein 2	Core matrisome	ECM Glycoproteins
Osteogenic	COL15A1	collagen, type XV, alpha 1	Core matrisome	Collagens
Osteogenic	PRELP	proline/arginine-rich end leucine-rich repeat protein	Core matrisome	Proteoglycans
Osteogenic	SERPINE2	serpin peptidase inhibitor, clade E member 2	Matrisome-associated	ECM Regulators
