# Supplementary material for: A proteomic analysis of chondrogenic, osteogenic and tenogenic constructs from ageing mesenchymal stem cells
Source: Stem Cell Res Ther. 2016 Sep 14;7(1):133. doi: 10.1186/s13287-016-0384-2 (PMC5022190; doi:10.1186/s13287-016-0384-2)
Supplement: Additional file 6: Table S5. — Presenting results of the DE proteins identified in constructs made from young and old MSCs using label-free quantification with ProgenesisQI™. (XLSX 52 kb) [file 13287_2016_384_MOESM6_ESM.xlsx]

## Sheet: key
Sheets are the results of differentially expressed (DE) proteins identified in constructs made from young and olds MSCs using label-free quantification with ProgenesisQI. At least two unique proteins were used for quantification and q<0.05 and at least 2 fold change. Proteins are ordered on fold change values.
Tab 1 is the age-related DE proteins in chondrogenic with the filters q<0.05and p<0.05 and 2 fold change
Tab 2 is the age-related DE proteins in osteogenic with the filters q<0.05 and 2 fold change
Tab 3 is the age-related DE proteins in tenogenic with the filters q<0.05and p<0.05 and 2 fold change
Tab 4 is the age-related DE proteins in osteogenic with the filters p<0.05 and 2 fold change

## Sheet: chondrogenic q and p<0.05
Highest mean condition	Uniprot Accession	Description	No. Peptides used for quantitation	Anova (p)	q Value	Max fold change
old	A6NCP9	Retinol binding protein 4, plasma OS=Homo sapiens GN=RBP4 PE=3 SV=2	6	0.00353386	0.0141276	13.4601
	P02771	Alpha-fetoprotein OS=Homo sapiens GN=AFP PE=1 SV=1	10	0.00841633	0.0150115	10.8932
	B4DLV7	cDNA FLJ60299, highly similar to Rab GDP dissociation inhibitor beta OS=Homo sapiens PE=2 SV=1	7	0.00402711	0.0141276	9.46385
	B3VMW0	Lactoferrin OS=Homo sapiens PE=2 SV=1	6	0.00241525	0.0141276	9.28498
	Q53H26	Transferrin variant (Fragment) OS=Homo sapiens PE=2 SV=1	16	0.00142317	0.0141276	8.661
	E7EVA0	Microtubule-associated protein OS=Homo sapiens GN=MAP4 PE=4 SV=1	9	0.009228	0.0151363	7.70826
	P05543	Thyroxine-binding globulin OS=Homo sapiens GN=SERPINA7 PE=1 SV=2	2	0.0324269	0.0187135	7.40762
	D6RF35	Group-specific component (vitamin D-binding protein) OS=Homo sapiens GN=GC PE=4 SV=1	6	0.00263429	0.0141276	6.79046
	E9PHK0	C-type lectin domain family 3, member B OS=Homo sapiens GN=CLEC3B PE=4 SV=1	2	0.029052	0.01803	6.75842
	P02765	Alpha-2-HS-glycoprotein OS=Homo sapiens GN=AHSG PE=1 SV=1	22	0.0237563	0.0173143	6.08124
	B2R4I8	cDNA, FLJ92106, highly similar to Homo sapiens adaptor-related protein complex 3, sigma 1 subunit(AP3S1), mRNA OS=Homo sapiens PE=2 SV=1	4	0.0277843	0.0176075	5.81455
	F1T092	Pigment epithelium-derived factor OS=Homo sapiens GN=SERPINF1 PE=2 SV=1	7	0.00325163	0.0141276	4.87868
	P01023	Alpha-2-macroglobulin OS=Homo sapiens GN=A2M PE=1 SV=3	14	0.0111334	0.0155172	4.65328
	B4DPN0	cDNA FLJ51265, moderately similar to Beta-2-glycoprotein 1 (Beta-2-glycoprotein I) OS=Homo sapiens PE=2 SV=1	6	0.00437265	0.0141276	4.07119
	O60664	Perilipin-3 OS=Homo sapiens GN=PLIN3 PE=1 SV=3	7	0.0015607	0.0141276	3.96704
	P01024	Complement C3 OS=Homo sapiens GN=C3 PE=1 SV=2	11	0.00331651	0.0141276	3.58099
	Q9NR99	Matrix-remodeling-associated protein 5 OS=Homo sapiens GN=MXRA5 PE=2 SV=3	2	0.0327527	0.0187135	3.13251
	Q8N766	Uncharacterized protein KIAA0090 OS=Homo sapiens GN=KIAA0090 PE=1 SV=1	3	0.00582531	0.0141706	2.99755
	F5H6B4	Inter-alpha-trypsin inhibitor heavy chain 3 OS=Homo sapiens GN=ITIH3 PE=4 SV=1	2	0.0274937	0.0176075	2.94741
	B2R7F8	cDNA, FLJ93426, highly similar to Homo sapiens plasminogen (PLG), mRNA OS=Homo sapiens PE=2 SV=1	4	0.0133779	0.0162366	2.67347
	P51888	Prolargin OS=Homo sapiens GN=PRELP PE=1 SV=1	2	0.0409001	0.0205617	2.60889
	B1Q3B3	Ferritin (Fragment) OS=Homo sapiens GN=FTL PE=3 SV=1	2	0.0243736	0.0175327	2.47779
	P55072	Transitional endoplasmic reticulum ATPase OS=Homo sapiens GN=VCP PE=1 SV=4	32	0.00108461	0.0130137	2.43087
	Q02413	Desmoglein-1 OS=Homo sapiens GN=DSG1 PE=1 SV=2	2	0.0261246	0.0175327	2.28546
	O14558	Heat shock protein beta-6 OS=Homo sapiens GN=HSPB6 PE=1 SV=2	5	0.00878152	0.0150115	2.27101
	P49588	Alanine--tRNA ligase, cytoplasmic OS=Homo sapiens GN=AARS PE=1 SV=2	14	0.0170327	0.0170821	2.2385
	P00441	Superoxide dismutase [Cu-Zn] OS=Homo sapiens GN=SOD1 PE=1 SV=2	4	0.038459	0.0201826	2.19624
	B4DUN2	Malate dehydrogenase OS=Homo sapiens GN=MDH1 PE=2 SV=1	4	0.0188715	0.0170821	2.08651
young	Q5M8T4	Connective tissue growth factor OS=Homo sapiens GN=CTGF PE=2 SV=1	2	0.00342127	0.0141276	9.11439
	P08572	Collagen alpha-2(IV) chain OS=Homo sapiens GN=COL4A2 PE=1 SV=4	3	0.00283707	0.0141276	6.82484
	A8K0D2	cDNA FLJ77740, highly similar to Homo sapiens 7-dehydrocholesterol reductase, mRNA OS=Homo sapiens PE=2 SV=1	2	0.00361846	0.0141276	6.25436
	B4DM31	cDNA FLJ54022, highly similar to Exportin-2 OS=Homo sapiens PE=2 SV=1	1	0.0452097	0.0215983	5.90326
	Q08431	Lactadherin OS=Homo sapiens GN=MFGE8 PE=1 SV=2	9	0.00731263	0.0150115	4.46045
	E7EWM0	Uncharacterized protein OS=Homo sapiens GN=LTBP1 PE=4 SV=1	2	0.000118097	0.00401611	3.9482
	O15270	Serine palmitoyltransferase 2 OS=Homo sapiens GN=SPTLC2 PE=1 SV=1	3	0.042263	0.0207638	3.81803
	D9YZV5	Tropomyosin 1 (Alpha) isoform 4 OS=Homo sapiens GN=TPM1 PE=3 SV=1	9	0.0162021	0.0170821	3.6869
	P98160	Basement membrane-specific heparan sulfate proteoglycan core protein OS=Homo sapiens GN=HSPG2 PE=1 SV=4	61	1.24e-05	0.00223911	3.52342
	Q96QR8	Transcriptional activator protein Pur-beta OS=Homo sapiens GN=PURB PE=1 SV=3	2	0.0417013	0.0207328	3.46688
	G3V511	Latent-transforming growth factor beta-binding protein 2 OS=Homo sapiens GN=LTBP2 PE=4 SV=1	2	0.00386852	0.0141276	3.36811
	Q59G44	Calcium-transporting ATPase 2C1 isoform 1d variant (Fragment) OS=Homo sapiens PE=2 SV=1	2	0.0213152	0.0170821	3.34475
	B3KN05	cDNA FLJ13129 fis, clone NT2RP3002969, highly similar to Long-chain-fatty-acid--CoA ligase 3 (EC 6.2.1.3) OS=Homo sapiens PE=2 SV=1	5	0.00435041	0.0141276	3.24427
	O14684	Prostaglandin E synthase OS=Homo sapiens GN=PTGES PE=1 SV=2	3	0.0181254	0.0170821	3.17337
	A8K6Q8	cDNA FLJ75881, highly similar to Homo sapiens transferrin receptor (p90, CD71) (TFRC), mRNA OS=Homo sapiens PE=2 SV=1	2	0.00455282	0.0141276	3.14911
	Q6DEN2	DPYSL3 protein OS=Homo sapiens GN=DPYSL3 PE=2 SV=1	12	0.00334672	0.0141276	3.00991
	H0YFA4	Cysteine-rich protein 2 (Fragment) OS=Homo sapiens GN=CRIP2 PE=4 SV=1	2	0.00368301	0.0141276	2.98984
	Q9NQC3	Reticulon-4 OS=Homo sapiens GN=RTN4 PE=1 SV=2	3	0.0122789	0.0161308	2.97906
	A7XZE4	Beta tropomyosin isoform OS=Homo sapiens GN=TPM2b PE=2 SV=1	6	0.0384731	0.0201826	2.96538
	Q9Y6C2	EMILIN-1 OS=Homo sapiens GN=EMILIN1 PE=1 SV=2	10	0.00357725	0.0141276	2.93091
	D9ZGG2	Vitronectin OS=Homo sapiens GN=VTN PE=4 SV=1	12	5.15e-05	0.00365963	2.89862
	B4DLW8	cDNA FLJ59339, highly similar to Probable ATP-dependent RNA helicase DDX5 (EC 3.6.1.-) OS=Homo sapiens PE=2 SV=1	7	0.00682182	0.0144818	2.88578
	Q96JZ5	SM-11044 binding protein, isoform CRA_b OS=Homo sapiens GN=SMBP PE=2 SV=1	2	0.0234257	0.0172562	2.84139
	Q8WX93	Palladin OS=Homo sapiens GN=PALLD PE=1 SV=3	16	0.00871549	0.0150115	2.81673
	B4DSW9	cDNA FLJ59415, highly similar to Beta-catenin OS=Homo sapiens PE=2 SV=1	3	0.000909178	0.0130137	2.77167
	P35555	Fibrillin-1 OS=Homo sapiens GN=FBN1 PE=1 SV=3	88	6.1e-05	0.00365963	2.77145
	B4DJ44	cDNA FLJ54716, highly similar to Target of Myb protein 1 OS=Homo sapiens PE=2 SV=1	2	0.0209179	0.0170821	2.76329
	P51452	Dual specificity protein phosphatase 3 OS=Homo sapiens GN=DUSP3 PE=1 SV=1	2	0.0274468	0.0176075	2.74437
	P61009	Signal peptidase complex subunit 3 OS=Homo sapiens GN=SPCS3 PE=1 SV=1	2	0.0256159	0.0175327	2.73934
	O43294	Transforming growth factor beta-1-induced transcript 1 protein OS=Homo sapiens GN=TGFB1I1 PE=1 SV=2	4	0.0207921	0.0170821	2.73467
	P51116	Fragile X mental retardation syndrome-related protein 2 OS=Homo sapiens GN=FXR2 PE=1 SV=2	2	0.00871972	0.0150115	2.68019
	Q9UBG0	C-type mannose receptor 2 OS=Homo sapiens GN=MRC2 PE=1 SV=2	11	0.00577138	0.0141706	2.66397
	B4DG42	Myeloid-associated differentiation marker OS=Homo sapiens GN=MYADM PE=2 SV=1	3	0.00413581	0.0141276	2.64841
	Q68CP7	Putative uncharacterized protein DKFZp781G125 OS=Homo sapiens GN=DKFZp781G125 PE=2 SV=1	2	0.014034	0.0162366	2.63019
	A8K9U6	cDNA FLJ76121, highly similar to Homo sapiens zinc finger CCCH-type, antiviral 1 (ZC3HAV1), transcript variant 1, mRNA OS=Homo sapiens PE=2 SV=1	3	0.00571219	0.0141706	2.6294
	Q8TDX7	Serine/threonine-protein kinase Nek7 OS=Homo sapiens GN=NEK7 PE=1 SV=1	5	0.0399187	0.0202951	2.56115
	P49327	Fatty acid synthase OS=Homo sapiens GN=FASN PE=1 SV=3	21	0.00890566	0.0150115	2.55913
	P05556	Integrin beta-1 OS=Homo sapiens GN=ITGB1 PE=1 SV=2	14	0.0109424	0.0153858	2.55677
	Q9NR12	PDZ and LIM domain protein 7 OS=Homo sapiens GN=PDLIM7 PE=1 SV=1	11	0.0372834	0.020117	2.55483
	Q6PKI6	YBX1 protein (Fragment) OS=Homo sapiens GN=YBX1 PE=2 SV=1	2	0.0145084	0.0162366	2.54176
	B4DKT9	cDNA FLJ54052, highly similar to Alpha-1 catenin (Cadherin-associated protein) OS=Homo sapiens PE=2 SV=1	3	0.00215473	0.0141276	2.54063
	P51571	Translocon-associated protein subunit delta OS=Homo sapiens GN=SSR4 PE=1 SV=1	5	0.0231338	0.0172562	2.5368
	Q5T9B9	Endoglin OS=Homo sapiens GN=ENG PE=2 SV=1	7	0.0193595	0.0170821	2.52185
	B2RAQ8	cDNA, FLJ95058, highly similar to Homo sapiens carnitine palmitoyltransferase 1A (liver) (CPT1A),nuclear gene encoding mitochondrial protein, mRNA OS=Homo sapiens PE=2 SV=1	3	0.038845	0.0201826	2.52131
	O60884	DnaJ homolog subfamily A member 2 OS=Homo sapiens GN=DNAJA2 PE=1 SV=1	2	0.00889482	0.0150115	2.49749
	E9PED3	Retinoic acid-induced 14 OS=Homo sapiens GN=RAI14 PE=4 SV=1	2	0.00329905	0.0141276	2.49495
	B4E054	cDNA FLJ58444, highly similar to Vacuolar ATP synthase subunit H (EC 3.6.3.14) OS=Homo sapiens PE=2 SV=1	3	0.00580802	0.0141706	2.47369
	P55010	Eukaryotic translation initiation factor 5 OS=Homo sapiens GN=EIF5 PE=1 SV=2	3	0.0261003	0.0175327	2.43447
	G5E9H4	Dynactin 1 (P150, glued homolog, Drosophila), isoform CRA_a OS=Homo sapiens GN=DCTN1 PE=4 SV=1	5	0.0194733	0.0170821	2.42281
	Q59FG9	Chondroitin sulfate proteoglycan 2 (Versican) variant (Fragment) OS=Homo sapiens PE=2 SV=1	12	0.00384921	0.0141276	2.40271
	B4E1E0	cDNA FLJ58563, highly similar to CTP synthase 1 (EC 6.3.4.2) OS=Homo sapiens PE=2 SV=1	3	0.0314071	0.018595	2.39882
	A4FU77	SNRNP200 protein (Fragment) OS=Homo sapiens GN=SNRNP200 PE=2 SV=1	3	0.00676509	0.0144818	2.39698
	Q01813	6-phosphofructokinase type C OS=Homo sapiens GN=PFKP PE=1 SV=2	17	0.00353331	0.0141276	2.38678
	B4DXZ6	Fragile X mental retardation, autosomal homolog 1 OS=Homo sapiens GN=FXR1 PE=2 SV=1	2	0.0136927	0.0162366	2.36786
	P35579	Myosin-9 OS=Homo sapiens GN=MYH9 PE=1 SV=4	222	0.0230702	0.0172562	2.35279
	G5E9Q9	Lanosterol synthase (2,3-oxidosqualene-lanosterol cyclase) OS=Homo sapiens GN=LSS PE=4 SV=1	3	0.00999231	0.0151437	2.35165
	Q7KZJ3	Catenin (Cadherin-associated protein), delta 1 OS=Homo sapiens PE=2 SV=1	3	0.00593747	0.0142481	2.34406
	H0YKU1	Tropomodulin 3 (ubiquitous) (Fragment) OS=Homo sapiens GN=TMOD3 PE=4 SV=1	4	0.00184954	0.0141276	2.33894
	B4DJK9	cDNA FLJ57380, highly similar to Adipophilin OS=Homo sapiens PE=2 SV=1	2	0.0136923	0.0162366	2.33805
	Q15155	Nodal modulator 1 OS=Homo sapiens GN=NOMO1 PE=1 SV=5	4	0.00892463	0.0150115	2.33568
	Q15165	Serum paraoxonase/arylesterase 2 OS=Homo sapiens GN=PON2 PE=1 SV=3	2	0.0193832	0.0170821	2.32152
	B4DZJ6	cDNA FLJ54706, highly similar to Ubiquitin-associated protein 2-like OS=Homo sapiens PE=2 SV=1	4	0.00507457	0.0141706	2.30921
	P50552	Vasodilator-stimulated phosphoprotein OS=Homo sapiens GN=VASP PE=1 SV=3	5	0.0192126	0.0170821	2.27463
	P17301	Integrin alpha-2 OS=Homo sapiens GN=ITGA2 PE=1 SV=1	5	0.0197506	0.0170821	2.26854
	Q9BQS8	FYVE and coiled-coil domain-containing protein 1 OS=Homo sapiens GN=FYCO1 PE=1 SV=3	2	0.0102135	0.0151918	2.25737
	E9PF10	Nucleoporin 155kDa OS=Homo sapiens GN=NUP155 PE=4 SV=1	4	0.0237621	0.0173143	2.25381
	Q07954	Prolow-density lipoprotein receptor-related protein 1 OS=Homo sapiens GN=LRP1 PE=1 SV=2	44	0.000820946	0.0130137	2.2336
	P46108	Adapter molecule crk OS=Homo sapiens GN=CRK PE=1 SV=2	3	0.00474176	0.0141706	2.22451
	C9JDR0	NAD(P)-dependent steroid dehydrogenase-like (Fragment) OS=Homo sapiens GN=NSDHL PE=3 SV=1	2	0.0263023	0.0175327	2.22088
	A1L3A9	TBC1 domain family, member 9B (With GRAM domain) OS=Homo sapiens GN=TBC1D9B PE=2 SV=1	2	0.00975154	0.0151437	2.21112
	Q16740	Putative ATP-dependent Clp protease proteolytic subunit, mitochondrial OS=Homo sapiens GN=CLPP PE=1 SV=1	2	0.0470015	0.02184	2.18263
	B7ZA56	cDNA, FLJ79070, highly similar to Optineurin OS=Homo sapiens PE=2 SV=1	2	0.037935	0.0201826	2.16635
	P11233	Ras-related protein Ral-A OS=Homo sapiens GN=RALA PE=1 SV=1	5	0.00960078	0.0151437	2.15729
	F5H4J7	Uncharacterized protein OS=Homo sapiens GN=SLC3A2 PE=4 SV=1	4	0.041445	0.0207093	2.15435
	E7EPM6	Acyl-CoA synthetase long-chain family member 1 OS=Homo sapiens GN=ACSL1 PE=4 SV=1	4	0.00572771	0.0141706	2.14697
	O95865	N(G),N(G)-dimethylarginine dimethylaminohydrolase 2 OS=Homo sapiens GN=DDAH2 PE=1 SV=1	2	0.00582643	0.0141706	2.14675
	B2R7M3	cDNA, FLJ93510, highly similar to Homo sapiens JTV1 gene (JTV1), mRNA OS=Homo sapiens PE=2 SV=1	2	0.0251731	0.0175327	2.13799
	P31153	S-adenosylmethionine synthase isoform type-2 OS=Homo sapiens GN=MAT2A PE=1 SV=1	2	0.0219568	0.0170821	2.13663
	Q14165	Malectin OS=Homo sapiens GN=MLEC PE=1 SV=1	4	0.0331682	0.0188313	2.121
	Q9UBV2	Protein sel-1 homolog 1 OS=Homo sapiens GN=SEL1L PE=1 SV=3	3	0.0189077	0.0170821	2.11128
	Q8WUP2	Filamin-binding LIM protein 1 OS=Homo sapiens GN=FBLIM1 PE=1 SV=2	2	0.0448999	0.0215983	2.10458
	F5H1F8	Chloride intracellular channel 4 OS=Homo sapiens GN=CLIC4 PE=4 SV=1	4	0.0221146	0.0170821	2.08952
	P50479	PDZ and LIM domain protein 4 OS=Homo sapiens GN=PDLIM4 PE=1 SV=2	3	0.028188	0.0177978	2.08607
	B7Z333	RAB18, member RAS oncogene family OS=Homo sapiens GN=RAB18 PE=2 SV=1	3	0.00402257	0.0141276	2.08088
	C9JUN6	Transmembrane emp24 protein transport domain-containing 4 OS=Homo sapiens GN=TMED4 PE=3 SV=1	3	0.0272063	0.0176075	2.07776
	B3KM58	cDNA FLJ10358 fis, clone NT2RM2001238, highly similar to Glutaminase kidney isoform, mitochondrial (Fragment) OS=Homo sapiens PE=2 SV=1	2	0.0368739	0.0201059	2.07429
	Q16222	UDP-N-acetylhexosamine pyrophosphorylase OS=Homo sapiens GN=UAP1 PE=1 SV=3	6	0.0256124	0.0175327	2.07206
	Q59E99	Thrombospondin 1 variant (Fragment) OS=Homo sapiens PE=2 SV=1	51	0.0082086	0.0150115	2.06907
	Q7L576	Cytoplasmic FMR1-interacting protein 1 OS=Homo sapiens GN=CYFIP1 PE=1 SV=1	5	0.00643939	0.0143079	2.06023
	P35580	Myosin-10 OS=Homo sapiens GN=MYH10 PE=1 SV=3	20	0.0247324	0.0175327	2.05764
	Q9NR50	Translation initiation factor eIF-2B subunit gamma OS=Homo sapiens GN=EIF2B3 PE=1 SV=1	2	0.0253094	0.0175327	2.04003
	Q6UB35	Monofunctional C1-tetrahydrofolate synthase, mitochondrial OS=Homo sapiens GN=MTHFD1L PE=1 SV=1	4	0.002576	0.0141276	2.03368
	Q13425	Beta-2-syntrophin OS=Homo sapiens GN=SNTB2 PE=1 SV=1	4	0.0128233	0.0162366	2.02845
	P62979	Ubiquitin-40S ribosomal protein S27a OS=Homo sapiens GN=RPS27A PE=1 SV=2	7	0.000133887	0.00401611	2.02107
	P11047	Laminin subunit gamma-1 OS=Homo sapiens GN=LAMC1 PE=1 SV=3	8	0.0345655	0.0194406	2.01999
	Q60FE7	Filamin B OS=Homo sapiens GN=FLNB PE=2 SV=1	43	0.0183652	0.0170821	2.01748
	Q9Y5P6	Mannose-1-phosphate guanyltransferase beta OS=Homo sapiens GN=GMPPB PE=1 SV=2	3	0.0386471	0.0201826	2.01641
	B7Z883	cDNA FLJ51414, highly similar to Integrin alpha-V OS=Homo sapiens PE=2 SV=1	10	0.013142	0.0162366	2.00615
	Q969X5	Endoplasmic reticulum-Golgi intermediate compartment protein 1 OS=Homo sapiens GN=ERGIC1 PE=1 SV=1	5	0.029584	0.0182344	2.00489
	Q96HE7	ERO1-like protein alpha OS=Homo sapiens GN=ERO1L PE=1 SV=2	7	0.0272293	0.0176075	2.00259

## Sheet: osteogenic q<0.05
Highest mean condition	Uniprot Accession	Description	Peptides used for quantitation	Anova (p)	q Value	Max fold change
old	Q9UEY8	Gamma-adducin	2	0.000133705	0.0422241	3.95318
	H0YNH8	Uveal autoantigen with coiled-coil domains and ankyrin repeats	2	0.000178603	0.0422241	2.08126
	Q13151	Heterogeneous nuclear ribonucleoprotein A0	3	0.000278175	0.0493231	2.1027
young	P30837	Aldehyde dehydrogenase X, mitochondrial	11	0.00017194	0.0422241	2.76687

## Sheet: tenogenic q and p<0.05
Highest mean condition	Uniprot Accession	Description	Peptides used for quantitation	Anova (p)	q Value	Max fold change
old	B7Z7E1	Uncharacterized protein OS=Homo sapiens GN=CNN1 PE=2 SV=1	2	0.00250555	0.0101615	9.59128
	F5H3J5	S100 calcium-binding protein A4 OS=Homo sapiens GN=S100A4 PE=4 SV=1	2	0.0128331	0.0184628	6.65504
	P13073	Cytochrome c oxidase subunit 4 isoform 1, mitochondrial OS=Homo sapiens GN=COX4I1 PE=1 SV=1	2	0.00916184	0.0167631	5.61095
	P22695	Cytochrome b-c1 complex subunit 2, mitochondrial OS=Homo sapiens GN=UQCRC2 PE=1 SV=3	2	0.0110186	0.0174881	5.09259
	B4DFL2	Isocitrate dehydrogenase [NADP] OS=Homo sapiens GN=IDH2 PE=2 SV=1	2	0.00754534	0.0155218	4.94644
	G3XAP6	Cartilage oligomeric matrix protein OS=Homo sapiens GN=COMP PE=4 SV=1	8	2.7823e-05	0.00300488	4.68207
	P51884	Lumican OS=Homo sapiens GN=LUM PE=1 SV=2	3	0.0125603	0.0183312	4.10954
	P10809	60 kDa heat shock protein, mitochondrial OS=Homo sapiens GN=HSPD1 PE=1 SV=2	5	0.00990764	0.0172585	4.09772
	P49411	Elongation factor Tu, mitochondrial OS=Homo sapiens GN=TUFM PE=1 SV=2	2	0.0101234	0.0173607	4.05355
	Q15075	Early endosome antigen 1 OS=Homo sapiens GN=EEA1 PE=1 SV=2	2	0.00854484	0.0163335	3.96045
	A7XZE4	Beta tropomyosin isoform OS=Homo sapiens GN=TPM2b PE=2 SV=1	10	0.00191064	0.0101615	3.89582
	O78126	MHC class I HLA-A OS=Homo sapiens GN=MHC class I HLA-A PE=3 SV=1	3	0.0115701	0.0174881	3.86504
	P27487	Dipeptidyl peptidase 4 OS=Homo sapiens GN=DPP4 PE=1 SV=2	6	0.00229886	0.0101615	3.83577
	P61604	10 kDa heat shock protein, mitochondrial OS=Homo sapiens GN=HSPE1 PE=1 SV=2	3	0.00604492	0.0136769	3.6676
	Q5U043	Alcohol dehydrogenase 5 (Class III), chi polypeptide OS=Homo sapiens PE=2 SV=1	2	0.00257713	0.0101615	3.65217
	Q9UKK9	ADP-sugar pyrophosphatase OS=Homo sapiens GN=NUDT5 PE=1 SV=1	2	0.024269	0.0271381	3.63684
	D9YZV5	Tropomyosin 1 (Alpha) isoform 4 OS=Homo sapiens GN=TPM1 PE=3 SV=1	17	0.000380525	0.00735844	3.6234
	P39019	40S ribosomal protein S19 OS=Homo sapiens GN=RPS19 PE=1 SV=2	3	0.00253551	0.0101615	3.58676
	P06703	Protein S100-A6 OS=Homo sapiens GN=S100A6 PE=1 SV=1	2	0.010344	0.0173607	3.55446
	F8VW18	Dynactin 2 (p50) (Fragment) OS=Homo sapiens GN=DCTN2 PE=4 SV=1	2	0.00692729	0.0145271	3.55357
	P60900	Proteasome subunit alpha type-6 OS=Homo sapiens GN=PSMA6 PE=1 SV=1	2	0.000610642	0.00775874	3.55133
	Q13308	Inactive tyrosine-protein kinase 7 OS=Homo sapiens GN=PTK7 PE=1 SV=2	5	0.000764382	0.00868981	3.52673
	B7Z6B8	Uncharacterized protein OS=Homo sapiens GN=DECR1 PE=2 SV=1	2	0.0214104	0.0245991	3.52481
	P13489	Ribonuclease inhibitor OS=Homo sapiens GN=RNH1 PE=1 SV=2	2	0.00135963	0.00947352	3.5207
	B8ZZC5	Glutaminase OS=Homo sapiens GN=GLS PE=4 SV=1	2	0.0195284	0.0231765	3.50869
	P28074	Proteasome subunit beta type-5 OS=Homo sapiens GN=PSMB5 PE=1 SV=3	3	0.000112789	0.0040604	3.46934
	P47985	Cytochrome b-c1 complex subunit Rieske, mitochondrial OS=Homo sapiens GN=UQCRFS1 PE=1 SV=2	2	0.0249411	0.0271381	3.4531
	Q5TCU3	Tropomyosin 2 (Beta) OS=Homo sapiens GN=TPM2 PE=2 SV=1	2	0.000267773	0.00727453	3.42593
	O60763	General vesicular transport factor p115 OS=Homo sapiens GN=USO1 PE=1 SV=2	3	0.00578015	0.0136769	3.3461
	F8VXY0	Heterogeneous nuclear ribonucleoprotein A1 OS=Homo sapiens GN=HNRNPA1 PE=4 SV=1	2	0.0134033	0.0186782	3.25302
	E7EVA0	Microtubule-associated protein OS=Homo sapiens GN=MAP4 PE=4 SV=1	10	0.00523652	0.0128432	3.25124
	P08572	Collagen alpha-2(IV) chain OS=Homo sapiens GN=COL4A2 PE=1 SV=4	2	0.0232102	0.0261115	3.22583
	P30046	D-dopachrome decarboxylase OS=Homo sapiens GN=DDT PE=1 SV=3	3	0.00931284	0.0167631	3.21608
	E9PH29	Peroxiredoxin 3 OS=Homo sapiens GN=PRDX3 PE=4 SV=1	2	0.013265	0.0186055	3.20608
	Q5H9A7	TIMP metallopeptidase inhibitor 1 OS=Homo sapiens GN=TIMP1 PE=2 SV=1	7	0.000511003	0.00735844	3.13082
	P54886	Delta-1-pyrroline-5-carboxylate synthase OS=Homo sapiens GN=ALDH18A1 PE=1 SV=2	4	0.0116587	0.0174881	3.11141
	E5KNY5	Leucine-rich PPR-motif containing OS=Homo sapiens GN=LRPPRC PE=4 SV=1	3	0.00725113	0.01506	3.10546
	O43707	Alpha-actinin-4 OS=Homo sapiens GN=ACTN4 PE=1 SV=2	10	0.00166559	0.0101615	3.08962
	Q99714	3-hydroxyacyl-CoA dehydrogenase type-2 OS=Homo sapiens GN=HSD17B10 PE=1 SV=3	2	0.00825102	0.016202	3.08128
	P07195	L-lactate dehydrogenase B chain OS=Homo sapiens GN=LDHB PE=1 SV=2	5	0.00391324	0.011472	3.08073
	P07900	Heat shock protein HSP 90-alpha OS=Homo sapiens GN=HSP90AA1 PE=1 SV=5	2	0.00580887	0.0136769	3.06594
	Q96HC4	PDZ and LIM domain protein 5 OS=Homo sapiens GN=PDLIM5 PE=1 SV=5	2	0.00605831	0.0136769	3.04964
	Q07954	Prolow-density lipoprotein receptor-related protein 1 OS=Homo sapiens GN=LRP1 PE=1 SV=2	2	0.0103929	0.0173607	3.04497
	B7ZKY6	Membrane metallo-endopeptidase OS=Homo sapiens GN=MME PE=2 SV=1	4	0.0124101	0.0182353	3.03412
	D3DRP5	Chromosome 9 open reading frame 19, isoform CRA_a (Fragment) OS=Homo sapiens GN=C9orf19 PE=4 SV=1	2	0.000841219	0.00908517	3.03332
	P09211	Glutathione S-transferase P OS=Homo sapiens GN=GSTP1 PE=1 SV=2	3	0.00793038	0.0158608	2.9784
	Q6FI52	TAGLN protein OS=Homo sapiens GN=TAGLN PE=2 SV=1	11	0.0162103	0.0208418	2.97296
	B4DWH3	Matrix metallopeptidase 2 (gelatinase A, 72kDa gelatinase, 72kDa type IV collagenase) OS=Homo sapiens GN=MMP2 PE=2 SV=1	9	0.00281542	0.0103346	2.97236
	F8VQE1	LIM domain and actin-binding 1 OS=Homo sapiens GN=LIMA1 PE=4 SV=1	5	0.000890447	0.00915889	2.9334
	P53618	Coatomer subunit beta OS=Homo sapiens GN=COPB1 PE=1 SV=3	3	0.00208019	0.0101615	2.9202
	P52565	Rho GDP-dissociation inhibitor 1 OS=Homo sapiens GN=ARHGDIA PE=1 SV=3	3	0.00763139	0.0155507	2.87334
	P62917	60S ribosomal protein L8 OS=Homo sapiens GN=RPL8 PE=1 SV=2	2	0.000299698	0.00727453	2.83689
	F5H2U8	High mobility group AT-hook 2 OS=Homo sapiens GN=HMGA2 PE=4 SV=1	3	0.0273004	0.0289063	2.81358
	P50479	PDZ and LIM domain protein 4 OS=Homo sapiens GN=PDLIM4 PE=1 SV=2	6	5.33194e-05	0.003839	2.80369
	A7BI36	p180/ribosome receptor OS=Homo sapiens GN=RRBP1 PE=2 SV=2	3	0.0192619	0.0231143	2.77914
	Q6FGJ9	GSTM3 protein OS=Homo sapiens GN=GSTM3 PE=2 SV=1	2	0.0229515	0.0259556	2.73453
	Q6FHP5	PHB protein (Fragment) OS=Homo sapiens GN=PHB PE=2 SV=1	2	0.00650469	0.0140501	2.7193
	O75368	SH3 domain-binding glutamic acid-rich-like protein OS=Homo sapiens GN=SH3BGRL PE=1 SV=1	4	0.0151944	0.0198908	2.71459
	Q9Y490	Talin-1 OS=Homo sapiens GN=TLN1 PE=1 SV=3	21	0.0010009	0.0092171	2.70765
	B4DHU5	cDNA FLJ52495, highly similar to Calponin-2 OS=Homo sapiens PE=2 SV=1	3	0.000478337	0.00735844	2.70679
	Q09666	Neuroblast differentiation-associated protein AHNAK OS=Homo sapiens GN=AHNAK PE=1 SV=2	12	0.00477262	0.012727	2.70534
	F8VW96	Cysteine and glycine-rich protein 2 OS=Homo sapiens GN=CSRP2 PE=4 SV=1	3	0.00689655	0.0145271	2.70512
	B4E022	Uncharacterized protein OS=Homo sapiens GN=TKT PE=2 SV=1	5	0.016541	0.0211412	2.70401
	A8MW06	Thymosin beta-4-like protein 3 OS=Homo sapiens GN=TMSL3 PE=2 SV=1	6	0.00186816	0.0101615	2.701
	Q14204	Cytoplasmic dynein 1 heavy chain 1 OS=Homo sapiens GN=DYNC1H1 PE=1 SV=5	6	0.00105099	0.0092171	2.69829
	P48047	ATP synthase subunit O, mitochondrial OS=Homo sapiens GN=ATP5O PE=1 SV=1	2	0.0129706	0.0184628	2.6948
	F8WA86	Calponin 3, acidic OS=Homo sapiens GN=CNN3 PE=4 SV=1	3	0.000985654	0.0092171	2.69285
	Q75MT9	Malate dehydrogenase (Fragment) OS=Homo sapiens GN=MDH2 PE=2 SV=1	9	0.00903258	0.0167631	2.68817
	B4DTU7	cDNA FLJ52076, highly similar to Homo sapiens aldehyde dehydrogenase 1 family, member L2 (ALDH1L2), mRNA OS=Homo sapiens PE=2 SV=1	2	0.0103691	0.0173607	2.68545
	P31150	Rab GDP dissociation inhibitor alpha OS=Homo sapiens GN=GDI1 PE=1 SV=2	3	0.0143765	0.0192877	2.68478
	P05387	60S acidic ribosomal protein P2 OS=Homo sapiens GN=RPLP2 PE=1 SV=1	4	9.34091e-05	0.0040604	2.67973
	P04181	Ornithine aminotransferase, mitochondrial OS=Homo sapiens GN=OAT PE=1 SV=1	3	0.00256318	0.0101615	2.67405
	B4E2W0	Hydroxyacyl-CoA dehydrogenase/3-ketoacyl-CoA thiolase/enoyl-CoA hydratase (trifunctional protein), beta subunit OS=Homo sapiens GN=HADHB PE=2 SV=1	2	0.0201337	0.0235612	2.65363
	Q01518	Adenylyl cyclase-associated protein 1 OS=Homo sapiens GN=CAP1 PE=1 SV=5	13	0.00198544	0.0101615	2.64193
	Q7Z5Y0	EIF4B protein (Fragment) OS=Homo sapiens GN=EIF4B PE=2 SV=1	1	0.017057	0.0216724	2.63321
	B7Z9F1	Serine hydroxymethyltransferase OS=Homo sapiens GN=SHMT2 PE=2 SV=1	5	0.0104702	0.0173607	2.62845
	B7Z992	cDNA FLJ53698, highly similar to Gelsolin OS=Homo sapiens PE=2 SV=1	5	0.00327467	0.0108652	2.62611
	Q59GY2	Ribosomal protein L4 variant (Fragment) OS=Homo sapiens PE=2 SV=1	4	0.00242591	0.0101615	2.61641
	P26641	Elongation factor 1-gamma OS=Homo sapiens GN=EEF1G PE=1 SV=3	2	0.00840868	0.0162539	2.60842
	Q6FHN3	Nucleoside diphosphate kinase OS=Homo sapiens GN=NME2 PE=2 SV=1	4	0.0121439	0.0179664	2.6019
	A8K092	ATP synthase subunit alpha OS=Homo sapiens GN=ATP5A1 PE=2 SV=1	2	0.0245893	0.0271381	2.59078
	P63313	Thymosin beta-10 OS=Homo sapiens GN=TMSB10 PE=1 SV=2	3	0.00195965	0.0101615	2.58741
	A6NLG9	Biglycan OS=Homo sapiens GN=BGN PE=2 SV=1	2	0.0198413	0.0234192	2.57921
	P21399	Cytoplasmic aconitate hydratase OS=Homo sapiens GN=ACO1 PE=1 SV=3	5	0.0147434	0.0196579	2.57868
	B1ANK7	Fumarate hydratase OS=Homo sapiens GN=FH PE=2 SV=1	2	0.0261276	0.0282179	2.57472
	Q53HG7	Cortactin isoform a variant (Fragment) OS=Homo sapiens PE=2 SV=1	3	0.0112116	0.0174881	2.56045
	Q15293	Reticulocalbin-1 OS=Homo sapiens GN=RCN1 PE=1 SV=1	2	0.00258742	0.0101615	2.55847
	D6RGG3	Collagen, type XII, alpha 1 OS=Homo sapiens GN=COL12A1 PE=4 SV=1	8	0.0186392	0.0227771	2.54207
	B4DE36	Glucose-6-phosphate isomerase OS=Homo sapiens PE=2 SV=1	3	0.0139785	0.0189897	2.53558
	F5H1Z9	Caldesmon 1 OS=Homo sapiens GN=CALD1 PE=4 SV=1	41	0.00348431	0.0108652	2.52595
	A8K4Z4	cDNA FLJ75549, highly similar to Homo sapiens ribosomal protein, large, P0 (RPLP0), transcript variant 1, mRNA OS=Homo sapiens PE=2 SV=1	4	0.00620526	0.0136769	2.52366
	B7Z254	Protein disulfide isomerase family A, member 6 OS=Homo sapiens GN=PDIA6 PE=2 SV=1	3	0.00787628	0.0158608	2.5157
	Q9NR99	Matrix-remodeling-associated protein 5 OS=Homo sapiens GN=MXRA5 PE=2 SV=3	4	0.018875	0.0229045	2.51267
	P08133	Annexin A6 OS=Homo sapiens GN=ANXA6 PE=1 SV=3	7	0.0211887	0.0244747	2.50466
	P60981	Destrin OS=Homo sapiens GN=DSTN PE=1 SV=3	4	0.00214352	0.0101615	2.50121
	Q9NZM1	Myoferlin OS=Homo sapiens GN=MYOF PE=1 SV=1	2	0.00464149	0.012532	2.49703
	P02795	Metallothionein-2 OS=Homo sapiens GN=MT2A PE=1 SV=1	7	0.00526559	0.0128432	2.4945
	Q14192	Four and a half LIM domains protein 2 OS=Homo sapiens GN=FHL2 PE=1 SV=3	8	0.0186646	0.0227771	2.49409
	Q9BWM7	Sideroflexin-3 OS=Homo sapiens GN=SFXN3 PE=2 SV=2	2	0.0205684	0.0238859	2.49297
	B7Z4B2	cDNA FLJ56108, highly similar to Puromycin-sensitive aminopeptidase (EC 3.4.11.-) OS=Homo sapiens PE=2 SV=1	6	0.0115314	0.0174881	2.49174
	Q16643	Drebrin OS=Homo sapiens GN=DBN1 PE=1 SV=4	4	0.00629297	0.0137301	2.48845
	P00338	L-lactate dehydrogenase A chain OS=Homo sapiens GN=LDHA PE=1 SV=2	12	0.00972445	0.0172171	2.48732
	B3KQF5	cDNA FLJ90381 fis, clone NT2RP2005035, highly similar to Calumenin OS=Homo sapiens PE=2 SV=1	5	0.00300057	0.010554	2.48287
	G3V1M7	Acyl-CoA dehydrogenase, very long chain OS=Homo sapiens GN=ACADVL PE=3 SV=1	4	0.00881985	0.016566	2.48046
	P07737	Profilin-1 OS=Homo sapiens GN=PFN1 PE=1 SV=2	2	0.00425581	0.0122355	2.47333
	Q00610	Clathrin heavy chain 1 OS=Homo sapiens GN=CLTC PE=1 SV=5	7	0.00344749	0.0108652	2.47005
	P08758	Annexin A5 OS=Homo sapiens GN=ANXA5 PE=1 SV=2	6	0.000586892	0.00775874	2.46616
	Q15942	Zyxin OS=Homo sapiens GN=ZYX PE=1 SV=1	4	0.00282289	0.0103346	2.46612
	P15144	Aminopeptidase N OS=Homo sapiens GN=ANPEP PE=1 SV=4	6	0.00128008	0.0092171	2.46269
	P04075	Fructose-bisphosphate aldolase A OS=Homo sapiens GN=ALDOA PE=1 SV=2	6	0.0105697	0.0173607	2.45972
	P05556	Integrin beta-1 OS=Homo sapiens GN=ITGB1 PE=1 SV=2	10	0.0061998	0.0136769	2.44707
	P62269	40S ribosomal protein S18 OS=Homo sapiens GN=RPS18 PE=1 SV=3	3	0.00279896	0.0103346	2.44007
	B4DXE2	Uncharacterized protein OS=Homo sapiens GN=BAG2 PE=2 SV=1	2	0.00181108	0.0101615	2.43364
	B7Z1R5	ATPase, H+ transporting, lysosomal 70kDa, V1 subunit A OS=Homo sapiens GN=ATP6V1A PE=2 SV=1	5	0.0173201	0.0217508	2.43335
	P31946	14-3-3 protein beta/alpha OS=Homo sapiens GN=YWHAB PE=1 SV=3	3	0.00941042	0.0167988	2.42356
	B2R659	cDNA, FLJ92803, highly similar to Homo sapiens hydroxysteroid (17-beta) dehydrogenase 4 (HSD17B4), mRNA OS=Homo sapiens PE=2 SV=1	2	0.000404781	0.00735844	2.42051
	P67936	Tropomyosin alpha-4 chain OS=Homo sapiens GN=TPM4 PE=1 SV=3	25	0.00128015	0.0092171	2.41573
	Q6I9V5	SLC25A6 protein OS=Homo sapiens GN=SLC25A6 PE=2 SV=1	4	0.0106093	0.0173607	2.41475
	P13010	X-ray repair cross-complementing protein 5 OS=Homo sapiens GN=XRCC5 PE=1 SV=3	2	0.00508046	0.0128432	2.41132
	F8J2B5	LIM domain only 7 protein OS=Homo sapiens GN=LMO7 PE=2 SV=1	2	0.00268103	0.0103346	2.40939
	Q59E99	Thrombospondin 1 variant (Fragment) OS=Homo sapiens PE=2 SV=1	54	0.0011833	0.0092171	2.40364
	Q99536	Synaptic vesicle membrane protein VAT-1 homolog OS=Homo sapiens GN=VAT1 PE=1 SV=2	8	0.0190958	0.023043	2.40168
	P23284	Peptidyl-prolyl cis-trans isomerase B OS=Homo sapiens GN=PPIB PE=1 SV=2	2	0.0225374	0.0256215	2.39661
	B4DZP4	Uncharacterized protein OS=Homo sapiens GN=DYNC1LI2 PE=2 SV=1	2	0.00161207	0.0101615	2.39473
	P23528	Cofilin-1 OS=Homo sapiens GN=CFL1 PE=1 SV=3	6	0.00169654	0.0101615	2.39176
	Q53GF5	Proteasome subunit alpha type (Fragment) OS=Homo sapiens PE=2 SV=1	2	0.0092064	0.0167631	2.39146
	B4DRT3	Pyruvate kinase OS=Homo sapiens PE=2 SV=1	3	0.00341022	0.0108652	2.38509
	P29966	Myristoylated alanine-rich C-kinase substrate OS=Homo sapiens GN=MARCKS PE=1 SV=4	3	0.000487328	0.00735844	2.38118
	P12814	Alpha-actinin-1 OS=Homo sapiens GN=ACTN1 PE=1 SV=2	29	0.00233883	0.0101615	2.38108
	Q59H77	Chaperonin containing TCP1, subunit 3 (Gamma) variant (Fragment) OS=Homo sapiens PE=2 SV=1	2	0.015045	0.0198153	2.37669
	Q6FHM6	NHP2 non-histone chromosome protein 2-like 1 (S. cerevisiae) OS=Homo sapiens GN=NHP2L1 PE=2 SV=1	2	0.00459787	0.012532	2.34863
	A8K268	cDNA FLJ77815, highly similar to Homo sapiens cysteine and glycine-rich protein 1 (CSRP1), mRNA OS=Homo sapiens PE=2 SV=1	5	0.00247347	0.0101615	2.34004
	Q14315	Filamin-C OS=Homo sapiens GN=FLNC PE=1 SV=3	3	0.00602164	0.0136769	2.33168
	P31949	Protein S100-A11 OS=Homo sapiens GN=S100A11 PE=1 SV=2	3	0.00436701	0.0122503	2.32653
	B3KWG6	cDNA FLJ43041 fis, clone BRTHA3003339, highly similar to Importin beta-3 OS=Homo sapiens PE=2 SV=1	2	0.00352113	0.0108652	2.3204
	Q9UBG0	C-type mannose receptor 2 OS=Homo sapiens GN=MRC2 PE=1 SV=2	2	0.0058598	0.0136769	2.30827
	P26038	Moesin OS=Homo sapiens GN=MSN PE=1 SV=3	7	0.0129688	0.0184628	2.30773
	Q96IZ0	PRKC apoptosis WT1 regulator protein OS=Homo sapiens GN=PAWR PE=1 SV=1	2	0.00222751	0.0101615	2.30566
	Q12884	Seprase OS=Homo sapiens GN=FAP PE=1 SV=5	7	0.00929756	0.0167631	2.30254
	A4QPB0	IQ motif containing GTPase activating protein 1 OS=Homo sapiens GN=IQGAP1 PE=2 SV=1	6	0.0102183	0.0173607	2.29996
	Q9BR76	Coronin-1B OS=Homo sapiens GN=CORO1B PE=1 SV=1	2	0.0250022	0.0271381	2.29992
	A8K6S3	cDNA FLJ77570, highly similar to Homo sapiens pleckstrin homology domain containing, family C (with FERM domain) member 1 (PLEKHC1), mRNA OS=Homo sapiens PE=2 SV=1	7	0.00348669	0.0108652	2.29865
	P11142	Heat shock cognate 71 kDa protein OS=Homo sapiens GN=HSPA8 PE=1 SV=1	4	0.0108111	0.0174269	2.29434
	E7ERV9	N-acylsphingosine amidohydrolase (acid ceramidase) 1 OS=Homo sapiens GN=ASAH1 PE=4 SV=1	2	0.0162028	0.0208418	2.29366
	B8ZZQ6	Uncharacterized protein OS=Homo sapiens GN=PTMA PE=4 SV=1	3	0.0181419	0.0225151	2.29237
	A2BDK6	Microtubule-associated protein 1B OS=Homo sapiens GN=MAP1B PE=2 SV=1	3	0.0120973	0.0179664	2.2889
	P05121	Plasminogen activator inhibitor 1 OS=Homo sapiens GN=SERPINE1 PE=1 SV=1	4	0.00153435	0.010043	2.28599
	B7Z6M1	Plastin 3 OS=Homo sapiens GN=PLS3 PE=2 SV=1	4	0.0249595	0.0271381	2.28338
	H0YN18	Proteasome (prosome, macropain) subunit, alpha type, 4 OS=Homo sapiens GN=PSMA4 PE=4 SV=1	2	0.00500718	0.0128432	2.28069
	P63104	14-3-3 protein zeta/delta OS=Homo sapiens GN=YWHAZ PE=1 SV=1	3	0.0043051	0.0122355	2.27842
	P04083	Annexin A1 OS=Homo sapiens GN=ANXA1 PE=1 SV=2	4	0.00529187	0.0128432	2.2776
	P49327	Fatty acid synthase OS=Homo sapiens GN=FASN PE=1 SV=3	3	0.0201798	0.0235612	2.27655
	A8K7J7	cDNA FLJ78173, highly similar to Homo sapiens hexokinase 1 (HK1) mRNA OS=Homo sapiens PE=2 SV=1	8	0.003106	0.0106491	2.27622
	B3KN06	cDNA FLJ13143 fis, clone NT2RP3003230, highly similar to Coronin-1C OS=Homo sapiens PE=2 SV=1	2	0.00142048	0.00958821	2.26688
	Q9NR12	PDZ and LIM domain protein 7 OS=Homo sapiens GN=PDLIM7 PE=1 SV=1	4	0.00367131	0.011169	2.26403
	A8KA46	Ras suppressor protein 1 OS=Homo sapiens GN=RSU1 PE=2 SV=1	3	0.0115104	0.0174881	2.26
	P10599	Thioredoxin OS=Homo sapiens GN=TXN PE=1 SV=3	4	0.00820447	0.016202	2.25901
	P13639	Elongation factor 2 OS=Homo sapiens GN=EEF2 PE=1 SV=4	6	0.00393022	0.011472	2.25127
	P30085	UMP-CMP kinase OS=Homo sapiens GN=CMPK1 PE=1 SV=3	2	2.7099e-05	0.00300488	2.24503
	P24844	Myosin regulatory light polypeptide 9 OS=Homo sapiens GN=MYL9 PE=1 SV=4	5	0.00526366	0.0128432	2.23707
	A8K4W6	Phosphoglycerate kinase OS=Homo sapiens GN=PGK1 PE=2 SV=1	4	0.0138329	0.0189108	2.23162
	B2ZZ89	Spectrin beta non-erythrocytic 1 OS=Homo sapiens GN=SPTBN1 PE=2 SV=1	5	0.0148725	0.0197083	2.23129
	B4DK69	Aldo-keto reductase family 1, member C2 (dihydrodiol dehydrogenase 2; bile acid binding protein; 3-alpha hydroxysteroid dehydrogenase, type III) OS=Homo sapiens GN=AKR1C2 PE=2 SV=1	2	0.0309344	0.0321242	2.22724
	P50281	Matrix metalloproteinase-14 OS=Homo sapiens GN=MMP14 PE=1 SV=3	2	0.0274901	0.0289652	2.22505
	Q8WX93	Palladin OS=Homo sapiens GN=PALLD PE=1 SV=3	10	9.48122e-05	0.0040604	2.22411
	Q6IAT9	Proteasome subunit beta type OS=Homo sapiens GN=PSMB6 PE=2 SV=1	2	0.00610813	0.0136769	2.22364
	B3KTR3	cDNA FLJ38640 fis, clone HHDPC2003472, highly similar to CHLORIDE INTRACELLULAR CHANNEL PROTEIN 4 OS=Homo sapiens PE=2 SV=1	3	0.0182414	0.0225151	2.218
	Q5QNZ2	ATP synthase, H+ transporting, mitochondrial F0 complex, subunit B1 OS=Homo sapiens GN=ATP5F1 PE=2 SV=1	2	0.0424613	0.0434675	2.21742
	P06576	ATP synthase subunit beta, mitochondrial OS=Homo sapiens GN=ATP5B PE=1 SV=3	4	0.0116567	0.0174881	2.21465
	P49588	Alanine--tRNA ligase, cytoplasmic OS=Homo sapiens GN=AARS PE=1 SV=2	2	0.006756	0.0144485	2.20668
	F5H801	Oxoglutarate (alpha-ketoglutarate) dehydrogenase (lipoamide) OS=Homo sapiens GN=OGDH PE=4 SV=1	2	0.026663	0.02857	2.20213
	P62820	Ras-related protein Rab-1A OS=Homo sapiens GN=RAB1A PE=1 SV=3	2	0.00842795	0.0162539	2.19676
			317	0.00120337	0.0092171	2.18891
	P61981	14-3-3 protein gamma OS=Homo sapiens GN=YWHAG PE=1 SV=2	6	0.00449246	0.0124406	2.18161
	P06733	Alpha-enolase OS=Homo sapiens GN=ENO1 PE=1 SV=2	3	0.0171606	0.0216766	2.1732
	Q53HM9	Elongation factor 1-alpha (Fragment) OS=Homo sapiens PE=2 SV=1	2	0.0130778	0.0184628	2.16339
	P27348	14-3-3 protein theta OS=Homo sapiens GN=YWHAQ PE=1 SV=1	2	0.0194728	0.0231765	2.16202
	Q14847	LIM and SH3 domain protein 1 OS=Homo sapiens GN=LASP1 PE=1 SV=2	7	0.00240039	0.0101615	2.15889
	Q8N5Z7	60S ribosomal protein L6 OS=Homo sapiens GN=RPL6 PE=2 SV=1	4	0.00122148	0.0092171	2.15535
	P30837	Aldehyde dehydrogenase X, mitochondrial OS=Homo sapiens GN=ALDH1B1 PE=1 SV=3	2	0.00389002	0.011472	2.15369
	P78417	Glutathione S-transferase omega-1 OS=Homo sapiens GN=GSTO1 PE=1 SV=2	2	0.0243769	0.0271381	2.1504
	P50454	Serpin H1 OS=Homo sapiens GN=SERPINH1 PE=1 SV=2	3	0.024992	0.0271381	2.13707
	F8W7K3	Spectrin, alpha, non-erythrocytic 1 (alpha-fodrin) OS=Homo sapiens GN=SPTAN1 PE=4 SV=1	4	0.0130035	0.0184628	2.13525
	P30041	Peroxiredoxin-6 OS=Homo sapiens GN=PRDX6 PE=1 SV=3	2	0.0269318	0.0286565	2.13332
	P24534	Elongation factor 1-beta OS=Homo sapiens GN=EEF1B2 PE=1 SV=3	4	0.00292604	0.0105337	2.13055
	B4E2S7	Uncharacterized protein OS=Homo sapiens GN=LAMP2 PE=2 SV=1	2	0.0157158	0.0204495	2.12711
	P35625	Metalloproteinase inhibitor 3 OS=Homo sapiens GN=TIMP3 PE=1 SV=2	5	0.0107371	0.0174269	2.12271
	P43034	Platelet-activating factor acetylhydrolase IB subunit alpha OS=Homo sapiens GN=PAFAH1B1 PE=1 SV=2	2	0.0112782	0.0174881	2.11645
	P37802	Transgelin-2 OS=Homo sapiens GN=TAGLN2 PE=1 SV=3	3	0.0267183	0.02857	2.11225
	P04406	Glyceraldehyde-3-phosphate dehydrogenase OS=Homo sapiens GN=GAPDH PE=1 SV=3	12	0.00512367	0.0128432	2.10791
	P18124	60S ribosomal protein L7 OS=Homo sapiens GN=RPL7 PE=1 SV=1	3	0.00233206	0.0101615	2.09305
	Q9Y5X1	Sorting nexin-9 OS=Homo sapiens GN=SNX9 PE=1 SV=1	2	0.022108	0.0252662	2.08355
	O43294	Transforming growth factor beta-1-induced transcript 1 protein OS=Homo sapiens GN=TGFB1I1 PE=1 SV=2	2	0.00343248	0.0108652	2.08143
	Q8IXH2	MSTP057 OS=Homo sapiens PE=2 SV=1	2	0.0176695	0.0220613	2.07671
	P62906	60S ribosomal protein L10a OS=Homo sapiens GN=RPL10A PE=1 SV=2	3	0.011393	0.0174881	2.06778
	B4DU58	Uncharacterized protein OS=Homo sapiens GN=CAPG PE=2 SV=1	3	0.0391093	0.0402267	2.06059
	Q07065	Cytoskeleton-associated protein 4 OS=Homo sapiens GN=CKAP4 PE=1 SV=2	2	0.0113819	0.0174881	2.05546
	P60174	Triosephosphate isomerase OS=Homo sapiens GN=TPI1 PE=1 SV=3	3	0.00873082	0.0165426	2.04664
	Q13011	Delta(3,5)-Delta(2,4)-dienoyl-CoA isomerase, mitochondrial OS=Homo sapiens GN=ECH1 PE=1 SV=2	1	0.0443602	0.0451972	2.04487
	Q60FE2	MYH9 variant protein OS=Homo sapiens GN=MYH9 PE=2 SV=1	18	0.000506572	0.00735844	2.04057
	P41250	Glycine--tRNA ligase OS=Homo sapiens GN=GARS PE=1 SV=3	2	0.000303105	0.00727453	2.02747
young	Q5CAQ5	Tumor rejection antigen (Gp96) 1 OS=Homo sapiens GN=TRA1 PE=2 SV=1	2	0.0030294	0.010554	4.77394
	P08670	Vimentin OS=Homo sapiens GN=VIM PE=1 SV=4	9	0.0137552	0.0189108	3.88873
	Q15582	Transforming growth factor-beta-induced protein ig-h3 OS=Homo sapiens GN=TGFBI PE=1 SV=1	2	0.0306282	0.0320833	2.90314
	D3DP13	Fibrinogen beta chain, isoform CRA_e OS=Homo sapiens GN=FGB PE=4 SV=1	26	0.00116643	0.0092171	2.70295
	P11021	78 kDa glucose-regulated protein OS=Homo sapiens GN=HSPA5 PE=1 SV=2	3	0.00989089	0.0172585	2.29192
	P24821	Tenascin OS=Homo sapiens GN=TNC PE=1 SV=3	30	0.0135403	0.0187481	2.12486

## Sheet: osteogenic p<0.05
Highest mean condition	Uniprot Accession	Description	Peptides used for quantitation	Anova (p)	q Value	Max fold change
old	Q1M185	HMGA2d' OS=Homo sapiens GN=HMGA2 PE=2 SV=1	3	0.0386609	0.172452	10.7703
	P39059	Collagen alpha-1(XV) chain OS=Homo sapiens GN=COL15A1 PE=1 SV=2	3	0.0369714	0.171013	7.09377
	P62330	ADP-ribosylation factor 6 OS=Homo sapiens GN=ARF6 PE=1 SV=2	2	0.0331661	0.165503	4.77365
	C9J8H9	Uncharacterized protein OS=Homo sapiens GN=ATP5J2 PE=4 SV=1	2	0.0187772	0.164576	4.43054
	Q7Z4B2	MSTP161 OS=Homo sapiens GN=MST161 PE=2 SV=1	6	0.0196681	0.164576	4.40561
	Q9UEY8	Gamma-adducin OS=Homo sapiens GN=ADD3 PE=1 SV=1	2	0.000133705	0.0422241	3.95318
	Q9BWL6	Malic enzyme OS=Homo sapiens GN=ME2 PE=2 SV=1	2	0.0323882	0.165503	3.55084
	P07602	Proactivator polypeptide OS=Homo sapiens GN=PSAP PE=1 SV=2	6	0.0473423	0.183481	3.2455
	B4DY09	cDNA FLJ51660, highly similar to Interleukin enhancer-binding factor 2 OS=Homo sapiens PE=2 SV=1	3	0.00935019	0.164576	3.22389
	B4E324	cDNA FLJ60397, highly similar to Lysosomal protective protein (EC 3.4.16.5) OS=Homo sapiens PE=2 SV=1	2	0.00038029	0.0539434	3.1343
	B7Z9B1	cDNA FLJ52398, highly similar to Cadherin-13 OS=Homo sapiens PE=2 SV=1	2	0.0172367	0.164576	3.06223
	Q53T76	Putative uncharacterized protein GPD2 (Fragment) OS=Homo sapiens GN=GPD2 PE=2 SV=1	7	0.014791	0.164576	3.02905
	P17900	Ganglioside GM2 activator OS=Homo sapiens GN=GM2A PE=1 SV=4	2	0.023488	0.164599	2.96503
	Q6NZX3	5'-nucleotidase, ecto (CD73) OS=Homo sapiens GN=NT5E PE=2 SV=1	21	0.00173393	0.106028	2.95828
	B4DRT3	Pyruvate kinase OS=Homo sapiens PE=2 SV=1	2	0.0138738	0.164576	2.92017
	O76076	WNT1-inducible-signaling pathway protein 2 OS=Homo sapiens GN=WISP2 PE=1 SV=1	2	0.00756226	0.157749	2.80612
	O14558	Heat shock protein beta-6 OS=Homo sapiens GN=HSPB6 PE=1 SV=2	6	0.0281401	0.164599	2.80264
	E9PJK1	CD81 molecule OS=Homo sapiens GN=CD81 PE=4 SV=1	2	0.000555112	0.0562439	2.78144
	P47985	Cytochrome b-c1 complex subunit Rieske, mitochondrial OS=Homo sapiens GN=UQCRFS1 PE=1 SV=2	4	0.00988677	0.164576	2.75175
	Q53Y63	Scavenger receptor class B, member 2 OS=Homo sapiens GN=SCARB2 PE=2 SV=1	6	0.023704	0.164599	2.73332
	B4DZZ0	cDNA FLJ52128, highly similar to PRA1 family protein 3 OS=Homo sapiens PE=2 SV=1	4	0.0171061	0.164576	2.71897
	P67870	Casein kinase II subunit beta OS=Homo sapiens GN=CSNK2B PE=1 SV=1	2	0.0134158	0.164576	2.71862
	Q8WWI5	Choline transporter-like protein 1 OS=Homo sapiens GN=SLC44A1 PE=1 SV=1	3	0.0169771	0.164576	2.71175
	P18085	ADP-ribosylation factor 4 OS=Homo sapiens GN=ARF4 PE=1 SV=3	6	0.023689	0.164599	2.70304
	B2RAU5	cDNA, FLJ95128, highly similar to Homo sapiens sorting nexin 9 (SNX9), mRNA OS=Homo sapiens PE=2 SV=1	4	0.0134276	0.164576	2.63413
	P09543	2',3'-cyclic-nucleotide 3'-phosphodiesterase OS=Homo sapiens GN=CNP PE=1 SV=2	5	0.00491941	0.13454	2.60211
	B2R6K1	cDNA, FLJ92992, highly similar to Homo sapiens methylmalonyl Coenzyme A mutase (MUT), nuclear gene encoding mitochondrial protein, mRNA OS=Homo sapiens PE=2 SV=1	2	0.0441087	0.18083	2.52369
	B2R4R0	Histone H4 OS=Homo sapiens GN=HIST1H4L PE=2 SV=1	18	0.0260526	0.164599	2.49653
	Q53G34	Mitochondrial carrier homolog 2 variant (Fragment) OS=Homo sapiens PE=2 SV=1	3	0.00161627	0.106028	2.47058
	A1L0T0	Acetolactate synthase-like protein OS=Homo sapiens GN=ILVBL PE=1 SV=2	3	0.0188628	0.164576	2.42386
	F5H559	EH-domain-containing 2 OS=Homo sapiens GN=EHD2 PE=4 SV=1	15	0.00046312	0.0547439	2.34082
	O75165	DnaJ homolog subfamily C member 13 OS=Homo sapiens GN=DNAJC13 PE=1 SV=5	2	0.000819977	0.072695	2.32229
	Q6FHM2	GNB2 protein OS=Homo sapiens GN=GNB2 PE=2 SV=1	4	0.00332673	0.124182	2.30586
	Q6IBA0	NADH dehydrogenase (Ubiquinone) Fe-S protein 5, 15kDa (NADH-coenzyme Q reductase) OS=Homo sapiens GN=NDUFS5 PE=2 SV=1	2	0.0249563	0.164599	2.30479
	P50914	60S ribosomal protein L14 OS=Homo sapiens GN=RPL14 PE=1 SV=4	6	0.04709	0.183481	2.26105
	Q6LEN2	Prostacyclin synthase OS=Homo sapiens GN=PTGIS PE=2 SV=1	5	0.0122801	0.164576	2.19204
	Q03135	Caveolin-1 OS=Homo sapiens GN=CAV1 PE=1 SV=4	8	0.0135573	0.164576	2.18872
	F5H668	RAB6A, member RAS oncogene family OS=Homo sapiens GN=RAB6A PE=3 SV=1	3	0.0228137	0.164599	2.13647
	D6RGV9	Pyrophosphatase (inorganic) 2 (Fragment) OS=Homo sapiens GN=PPA2 PE=4 SV=1	2	0.00431725	0.13454	2.12048
	B4DMR3	cDNA FLJ51896, highly similar to Glia-derived nexin OS=Homo sapiens PE=2 SV=1	4	0.0341598	0.168246	2.10677
	Q13151	Heterogeneous nuclear ribonucleoprotein A0 OS=Homo sapiens GN=HNRNPA0 PE=1 SV=1	3	0.000278175	0.0493231	2.1027
	P62266	40S ribosomal protein S23 OS=Homo sapiens GN=RPS23 PE=1 SV=3	8	0.00670849	0.157749	2.10161
	P62269	40S ribosomal protein S18 OS=Homo sapiens GN=RPS18 PE=1 SV=3	8	0.0293653	0.164599	2.08489
	H0YNH8	Uveal autoantigen with coiled-coil domains and ankyrin repeats OS=Homo sapiens GN=UACA PE=4 SV=1	2	0.000178603	0.0422241	2.08126
	Q5JVH5	Ribosomal protein 26 (RPS26) pseudogene OS=Homo sapiens GN=RP11-151A6.3-001 PE=2 SV=1	4	0.0292154	0.164599	2.07875
	B4DLW8	cDNA FLJ59339, highly similar to Probable ATP-dependent RNA helicase DDX5 (EC 3.6.1.-) OS=Homo sapiens PE=2 SV=1	4	0.00600653	0.146899	2.06161
	P54289	Voltage-dependent calcium channel subunit alpha-2/delta-1 OS=Homo sapiens GN=CACNA2D1 PE=1 SV=3	2	0.0356498	0.171004	2.03473
	P21399	Cytoplasmic aconitate hydratase OS=Homo sapiens GN=ACO1 PE=1 SV=3	13	0.0361881	0.171004	2.00602
	Q9UH99	SUN domain-containing protein 2 OS=Homo sapiens GN=SUN2 PE=1 SV=3	5	0.0234555	0.164599	2.00172
young	B3KXZ9	cDNA FLJ46477 fis, clone THYMU3025118, highly similar to Cell surface glycoprotein MUC18 OS=Homo sapiens PE=2 SV=1	2	0.0011007	0.0867398	7.60248
	B8ZZT7	Hematological and neurological-expressed 1 OS=Homo sapiens GN=HN1 PE=4 SV=1	3	0.0189604	0.164576	4.68126
	Q8N5Y3	GYG1 protein (Fragment) OS=Homo sapiens GN=GYG1 PE=2 SV=2	2	0.0378018	0.171756	3.93321
	B4DN01	cDNA FLJ57332, highly similar to COP9 signalosome complex subunit 3 OS=Homo sapiens PE=2 SV=1	2	0.0168705	0.164576	2.87714
	P30837	Aldehyde dehydrogenase X, mitochondrial OS=Homo sapiens GN=ALDH1B1 PE=1 SV=3	11	0.00017194	0.0422241	2.76687
	B7Z7E1	Uncharacterized protein OS=Homo sapiens GN=CNN1 PE=2 SV=1	2	0.0422886	0.179597	2.57832
	Q14847	LIM and SH3 domain protein 1 OS=Homo sapiens GN=LASP1 PE=1 SV=2	23	0.0254773	0.164599	2.41395
	P20962	Parathymosin OS=Homo sapiens GN=PTMS PE=1 SV=2	3	0.0222443	0.164599	2.38216
	H0Y2M4	Testis-derived transcript (3 LIM domains) OS=Homo sapiens GN=TES PE=4 SV=1	4	0.0244758	0.164599	2.31308
	Q969E4	Transcription elongation factor A protein-like 3 OS=Homo sapiens GN=TCEAL3 PE=1 SV=1	3	0.0482343	0.183923	2.28763
	Q5TCU3	Tropomyosin 2 (Beta) OS=Homo sapiens GN=TPM2 PE=2 SV=1	39	0.0380206	0.171756	2.26769
	Q15942	Zyxin OS=Homo sapiens GN=ZYX PE=1 SV=1	14	0.0439881	0.18083	2.14871
	Q53FN1	Cysteine-rich protein 2 variant (Fragment) OS=Homo sapiens PE=2 SV=1	6	0.0476418	0.18351	2.13392
	Q9NRX4	14 kDa phosphohistidine phosphatase OS=Homo sapiens GN=PHPT1 PE=1 SV=1	6	0.0320452	0.165503	2.05658
