# Supplementary material for: A proteomic analysis of chondrogenic, osteogenic and tenogenic constructs from ageing mesenchymal stem cells
Source: Stem Cell Res Ther. 2016 Sep 14;7(1):133. doi: 10.1186/s13287-016-0384-2 (PMC5022190; doi:10.1186/s13287-016-0384-2)
Supplement: Additional file 8: Table S7. — Presenting upstream log ratio molecule predicted activation p values of target molecules in the dataset. (XLSX 25 kb) [file 13287_2016_384_MOESM8_ESM.xlsx]

## Sheet: key
Upstream Regulator	Log Ratio	Molecule Type	Predicted Activation State	Activation z-score	p-value of overlap	Target molecules in dataset
Tab 1 contains significant potential upstream regulators in the DE protein data set between chondrogenic constructs derived from young and old MSCs.
Tab 2 containssignificant potential upstream regulators in the DE protein data set between tenogenic constructs derived from young and old MSCs.
Tab 3 containssignificant potential upstream regulators in the DE protein data set between osteogenic constructs derived from young and old MSCs.
Log ratio refers to whether the activator/inhibitor has been identified in the dataset.
A significant upstream regulator is defined with an activation Z score is considered significant if < or > 2.

## Sheet: chondrogenic
Upstream Regulator	Fold change	Molecule Type	Predicted Activation State	Activation z-score	p-value of overlap	Target molecules in dataset
ACOX1		enzyme	Activated	2.236	0.00401	ACSL1,COL4A2,FASN,MFGE8,PLIN2
estrogen receptor		group	Activated	2.144	0.0063	C3,COL4A2,CTGF,ITGB1,LTF,MMP14
miR-30c-5p		mature microRNA	Activated	2.63	1.3e-05	CTGF,F2,FXR2,ITGA2,MAT2A,TMED2,UAP1
miR-1		mature microRNA	Activated	2.795	0.000112	DDX5,F2,LRP1,MRC2,PDLIM7,THBS1,TPM1,TPM2
miR-124-3p		mature microRNA	Activated	2.81	0.000235	CTGF,CTNND1,ITGB1,LAMC1,MYH9,PDLIM7,SURF4,TMEM109
let-7a-5p		mature microRNA	Activated	2.236	0.00401	F2,SPCS3,TAGLN,THBS1,TPM2
miR-16-5p		mature microRNA	Activated	2.236	0.0131	F2,ITGA2,LAMC1,RTN4,TMEM109
miR-155-5p		mature microRNA	Activated	2	0.0253	CTNNB1,F2,RAI14,RCN2
INSIG1		other	Activated	2.383	9.97e-05	APOE,DHCR7,FASN,LSS,PLIN2,PTGES
MYCN		transcription regulator	Activated	2.483	2.77e-09	ABCC1,CTGF,DPYSL3,FBN1,IGFBP7,ITGA2,ITGB1,MAP4,MRC2,MYH9,MYL12A,TAGLN,TMEM109,TPM1
KLF2		transcription regulator	Activated	2.401	6.41e-05	CTGF,MMP14,MYH10,PLOD2,RALA,TFRC,THBS1
IKZF1		transcription regulator	Activated	2	0.012	CTNND1,LRP1,MMP14,RAI14
IL1A		cytokine	Inhibited	-2.2	0.0172	HSPG2,ITGAV,ITGB1,MMP14,PTGES
ERK		group	Inhibited	-2.592	0.00114	CTGF,CTNNB1,MMP14,PTGES,THBS1,VASP,VCAN
Tgf beta		group	Inhibited	-2.372	0.00617	CTGF,CTNNB1,ENG,HSPG2,ITGB1,TAGLN
TGFB1		growth factor	Inhibited	-4.99	2.12e-16	ACSL3,AFP,AP3S1,APOE,COL4A2,CRIP2,CTGF,CTNNB1,CTNND1,CTPS1,DDX5,DPYSL3,DYNLL1,EMILIN1,ENG,FBN1,FLNB,FTL,HSPG2,IGFBP7,ITGA2,ITGAV,ITGB1,LAMC1,LTBP2,MAP4,MMP14,MYH9,MYL12A,PDLIM4,PDLIM7,PLOD2,PTGES,RAB18,RPN2,SNTB2,TAGLN,TFRC,TGFB1I1,THBS1,TMOD3,TPM1,TPM2,VASP,VCAN,YBX1
CTGF	-0.014	growth factor	Inhibited	-2.646	4.35e-08	AFP,COL4A2,CTGF,CTNNB1,EMILIN1,FLNB,MMP14,RAB18,TMOD3
TGFB3		growth factor	Inhibited	-2.795	4.53e-07	ENG,ITGAV,LTBP2,PALLD,PLOD2,TAGLN,THBS1,TPM1
AGT		growth factor	Inhibited	-2.899	6.41e-05	CTGF,DDAH2,ENG,FASN,HSPG2,ITGA2,ITGAV,ITGB1,LSS,MYH10,PALLD,TFRC
TGFB2		growth factor	Inhibited	-2.168	0.000476	CTGF,HSPG2,TAGLN,THBS1,VCAN
PGR		ligand-dependent nuclear receptor	Inhibited	-2.778	1.33e-05	ACSL1,DYNLL1,GAS6,ITGB1,PFKP,SNTB2,VASP,VCAN
NEDD9		other	Inhibited	-2.449	2.14e-07	ITGA2,LRP1,PFKP,PLIN2,PLOD2,TF
SCAP		other	Inhibited	-2.186	4.06e-05	ACSL1,DHCR7,FASN,LSS,NSDHL
F2	-0.047	peptidase	Inhibited	-2.732	0.000465	ALDH1B1,CTGF,CTPS1,ITGB1,MYH9,THBS1,VASP,VTN
SREBF1		transcription regulator	Inhibited	-2.203	6.51e-06	AARS,ACSL1,DHCR7,ETHE1,FASN,LSS,NSDHL,STXBP1,TF
HIF1A		transcription regulator	Inhibited	-3.099	6.92e-06	AFP,APOE,CTGF,CTPS1,ENG,ERGIC1,ERO1L,FHL2,ITGAV,PLOD2,TFRC,VASP
SMAD3		transcription regulator	Inhibited	-2.753	2.25e-05	CTGF,CTNNB1,ENG,ITGB1,TAGLN,TF,THBS1,TPM1,TPM2
SMAD2		transcription regulator	Inhibited	-2.19	0.000189	CTGF,ITGB1,THBS1,TPM1,TPM2
SP1		transcription regulator	Inhibited	-2.393	0.000995	ACSL1,APOE,CTGF,ENG,FASN,ITGA2,ITGAV,MAT2A,MMP14,SOD1,TAGLN
SMAD4		transcription regulator	Inhibited	-2.2	0.0031	CTGF,ENG,ITGB1,THBS1,TPM1,TPM2
ERG		transcription regulator	Inhibited	-2	0.0134	CTNNB1,CYFIP1,FLNB,TGFB1I1,THBS1
SYVN1		transporter	Inhibited	-3.162	4.72e-08	ACSL3,CRTAP,CTPS1,DCTN1,FASN,ITGAV,ITGB1,RPN2,TFRC,ZC3HAV1

## Sheet: tenogenic
Upstream Regulator	Fold Change	Molecule Type	Predicted Activation State	Activation z-score	p-value of overlap	Target molecules in dataset	Mechanistic Network
mannose		chemical - endogenous mammalian	Activated	2	2.82e-06	FASN,HSP90B1,HSPA5,THBS1
RET		kinase	Activated	2	0.000409	ANXA1,HSP90AA1,HSPA8,HSPD1,MMP14,TIMP3	CEBPB,CTNNB1,HRAS,HSF1,NFKBIA,RET,SMAD2,SMAD3,SRF,TP53
KLF15		transcription regulator	Activated	2	0.000471	ACADVL,DECR1,FASN,HADHB
seocalcitol		chemical drug	Activated	2	0.00187	LRP1,NHP2L1,PDLIM7,RAB1A
cobalt chloride		chemical reagent	Activated	2	0.00298	ALDOA,ANPEP,PGK1,PKM	ARNT,Ap1,CEBPA,HIF1A,Insulin,MYC,SP1,STAT3,cobalt chloride
MTPN		transcription regulator	Activated	2	0.00614	ANXA1,S100A6,SERPINE1,TAGLN
CNR1		G-protein coupled receptor	Activated	2	0.00633	FASN,NME2,PAFAH1B1,S100A6,TIMP1
reactive oxygen species		chemical toxicant	Activated	2	0.0188	HSPA5,PHB,PRDX3,SERPINE1
NKX2-3		transcription regulator	Activated	2	0.116	ACO1,EIF4B,PAWR,SHMT2
SMAD3		transcription regulator	Activated	2.032	4.99e-08	BGN,ITGB1,LUM,SERPINE1,TAGLN,THBS1,TIMP1,TIMP3,TNC,TPM1,TPM2,VIM,ZYX	CTNNB1,FOS,GLIS2,JUN,NFKBIA,SMAD2,SMAD3,SMAD4,SMAD7,SP1,SP3,SRF,TCF,TGFB1,Tgf beta
nitrofurantoin		chemical drug	Activated	2.034	1.9e-12	ACADVL,ANXA5,EEF1A1,FGB,GSTM3,GSTP1,HSD17B4,HSPA5,ITGB1,MMP14,RPL6,S100A11,TIMP1,TIMP3,TXN,YWHAZ
bezafibrate		chemical drug	Activated	2.079	1.39e-06	ACADVL,ECH1,FASN,FGB,HADHB,HSD17B4,HSPA5,SERPINE1	CEBPA,FOXO1,PPARA,PPARG,SP1,SREBF1,bezafibrate,oleic acid,palmitic acid
methotrexate		chemical drug	Activated	2.121	1.69e-06	ACADVL,ACO1,ALDOA,ECH1,FASN,GAPDH,GPI,GSN,HADHB,HSD17B4,S100A11,TIMP3
FGF2		growth factor	Activated	2.131	2.22e-06	ANPEP,BGN,ENO1,ITGB1,MMP2,PGK1,SERPINE1,TAGLN,THBS1,TIMP1,TIMP3,VIM,XRCC5,YWHAZ	Ap1,FGF2,FOS,HGF,IL6,JUN,P38 MAPK,SMAD2,SMAD3,SMAD4,SNAI2,SP1,SP3,STAT3,TNF,TP63,Tgf beta
PPARA		ligand-dependent nuclear receptor	Activated	2.146	3.43e-06	ACADVL,ARHGDIA,ATP5B,DECR1,ECH1,FASN,FGB,GLS,GSTM3,GSTP1,HADHB,HSD17B10,HSD17B4,PRDX6,TXN	CEBPB,PPARA,PPARG,bezafibrate,pirinixic acid
hydrogen peroxide		chemical - endogenous mammalian	Activated	2.146	7.27e-06	AKR1C1/AKR1C2,ATP6V1A,EEF1A1,EEF1B2,FASN,GSTM3,HSPA5,MMP2,PTMA,RCN1,SERPINE1,SERPINH1,TAGLN,TXN,VIM	AKT1,AR,ATF3,Ap1,CDKN2A,CTNNB1,Ca2+,FOS,FOXO1,JUN,JUNB,SMAD3,SMAD4,SP1,STAT3,hydrogen peroxide
beta-estradiol		chemical - endogenous mammalian	Activated	2.165	4.07e-14	AARS,ACADVL,ALDOA,ANPEP,ANXA1,ATP5F1,CNN1,CNN2,COMP,CTTN,DBN1,DECR1,ECH1,ENO1,FASN,FGB,FHL2,GARS,GSTM3,GSTP1,HLA-A,HSD17B4,HSP90B1,HSPA5,HSPA8,HSPD1,IDH2,IQGAP1,LDHA,LIMA1,LMO7,LUM,MME,MMP2,MYOF,OGDH,PGK1,PKM,PPIB,PSMA2,PTMA,S100A6,THBS1,TPI1,TXN,VIM,YWHAZ,ZYX	APP,ARNT,Ap1,CEBPA,HIF1A,Insulin,JUN,MED1,MYC,SMAD3,SMAD4,SP1,STAT3,TNF,TP63,beta-estradiol
glucocorticoid		chemical drug	Activated	2.171	0.0795	ANXA1,CALD1,FASN,MT2A,SERPINE1
ESRRG		ligand-dependent nuclear receptor	Activated	2.174	2.96e-06	ENO1,GAPDH,LDHA,PKM,TPI1
deferoxamine		chemical drug	Activated	2.178	3.86e-05	ALDOA,ENO1,FASN,LDHA,MMP2,PGK1,PKM,SERPINE1	APP,ARNT,EPAS1,FOS,HIF1A,JUN,MYC,SP1,SRC,deferoxamine
IL13		cytokine	Activated	2.178	0.0173	ACADVL,GSN,HK1,MMP14,MMP2,SERPINE1,THBS1,TIMP1
IL1B		cytokine	Activated	2.182	0.000713	ANXA1,BGN,DPP4,FGB,HLA-A,ITGB1,MMP14,MMP2,MT2A,S100A6,SERPINE1,SERPINH1,THBS1,TIMP1,TIMP3,VIM,ZYX	AKT1,AR,CTNNB1,FOS,FOXO1,IL1B,IL6,JUN,SMAD2,SMAD3,SMAD4,SMAD7,SP1,SP3,STAT3,TNF,TP63,Tgf beta
INHBA		growth factor	Activated	2.19	0.0193	ACTN1,MMP2,SERPINE1,TAGLN,TIMP1
MYC		transcription regulator	Activated	2.201	3.35e-33	ACTN1,ACTN4,ALDH18A1,ALDOA,ANXA5,ANXA6,CCT3,CLIC4,COL4A2,CSRP2,DBN1,EEF2,ENO1,FAP,FASN,GAPDH,GDI1,GLS,GPI,HLA-A,HSP90AA1,HSPD1,HSPE1,IDH2,ITGB1,LAMP2,LDHA,LDHB,LIMA1,LUM,MAP4,MSN,MYL9,NME2,OAT,PGK1,PHB,PKM,PLS3,PRDX3,PTMA,RPL6,RPL7,RPS18,RPS19,S100A6,SERPINE1,SERPINH1,SHMT2,TAGLN2,THBS1,TIMP1,TKT,TLN1,TMSB10/TMSB4X,TNC,TPI1,TXN,VIM	ARNT,HIF1A,MYC
FGF10		growth factor	Activated	2.213	8.83e-05	AHNAK,ANXA1,LMO7,S100A6,TIMP3
IGF1		growth factor	Activated	2.214	5.16e-05	AKR1C1/AKR1C2,ANPEP,BGN,FASN,GAPDH,HSPA5,LASP1,MMP14,MMP2,SERPINE1,TGFBI,THBS1,VIM	AKT1,Ap1,CEBPA,CTNNB1,FOS,FOXO1,HNF4A,IGF1,IL6,JUN,LDL,LEP,PPARG,SP1,SP3,STAT3
PI3K (complex)		complex	Activated	2.214	0.000817	GSTP1,HK1,ITGB1,LASP1,MMP14,MMP2,MT2A,SERPINE1,THBS1	AKT1,Ap1,CEBPA,CTNNB1,FN1,FOS,FOSB,FOXO1,JUN,KLF2,LY294002,PI3K (complex),RUNX2,SMAD3,SMAD4,SP1,STAT3
benzo(a)pyrene		chemical toxicant	Activated	2.219	0.00359	ANXA1,ARHGDIA,FASN,GSTP1,SERPINE1,THBS1,TKT	EGF,JUN,SMAD2,SMAD3,SP1,STAT3,benzo(a)pyrene
P38 MAPK		group	Activated	2.234	0.000635	ANXA5,BGN,GDI1,HSPA5,MAP4,MMP2,SERPINE1,THBS1,TIMP1,TIMP3	Ap1,CTNNB1,ERK,FGF2,FOS,IL6,JUN,P38 MAPK,SMAD2,SMAD3,SMAD4,SP1,SP3,STAT3,Tgf beta
CD40LG		cytokine	Activated	2.236	0.00245	ANXA6,DECR1,HSP90AA1,MARCKS,MMP14,MT2A,PAWR,PSMA2,SERPINE1,XRCC5	AKT1,Ap1,CD40LG,CTNNB1,FOXO1,IL4,JUN,PI3K (complex),SMAD3,SP1,STAT3
ARNT2		transcription regulator	Activated	2.236	0.037	COL12A1,HLA-A,PDLIM4,PFN1,PGK1
CSF2		cytokine	Activated	2.236	0.0437	ANXA1,HSPD1,LAMP2,MME,MMP14,MMP2,THBS1,TPM4
ERK		group	Activated	2.372	0.000161	ACTN1,BGN,CTTN,MMP14,MMP2,SERPINE1,SPTBN1,THBS1,TIMP1	Ap1,CDKN2A,ERK,FOS,FOXO1,JUN,JUNB,PI3K (complex),SMAD2,SMAD3,SMAD4,SPHK1,STAT3,TNF,TP63
CD38		enzyme	Activated	2.373	1.38e-06	ALDOA,ANXA6,CKAP4,GLIPR2,LMO7,PDIA6,PKM,S100A6,TPI1,VIM
trichostatin A		chemical drug	Activated	2.384	3.32e-05	ANXA6,DDT,FASN,GSN,LIMA1,MAP4,MYOF,OAT,PAFAH1B1,PHB,TAGLN,THBS1,TIMP1,TIMP3,TMSB10/TMSB4X,VIM	AKT1,Ap1,CDKN2A,CTNNB1,FOS,FOXO1,JUN,JUNB,P38 MAPK,SMAD2,SMAD3,SMAD4,SP1,SP3,STAT3,TGFBR2,TP53,trichostatin A
CTNNB1		transcription regulator	Activated	2.408	8.95e-09	ACTN4,ANXA1,ARHGDIA,BGN,CNN2,COL4A2,HSPE1,ITGB1,MAP4,MME,MMP14,MMP2,OAT,PFN1,PLS3,RCN1,SERPINE1,TIMP1,TIMP3,TNC,USO1,VIM	AR,Ap1,CTNNB1,FOS,FOSB,JUN,NFKBIA,SMAD2,SMAD3,SMAD4,SMAD7,SP1,STAT3,TCF,TNF,TP63
ARNT		transcription regulator	Activated	2.412	4.4e-08	ALDOA,ATP5O,ENO1,GAPDH,GPI,LDHA,PGK1,SERPINE1,TPI1,VIM	ARNT,HIF1A,MYC
bleomycin		chemical drug	Activated	2.415	8.96e-06	FAP,ITGB1,MAP4,MMP14,MMP2,MSN,SERPINE1,TIMP1,TIMP3	Ap1,CTNNB1,FOS,GLIS2,HGF,IL1A,JUN,SMAD2,SMAD3,SMAD4,SNAI2,SP1,STAT3,TCF,Tgf beta,bleomycin
EDN1		cytokine	Activated	2.417	8.21e-15	ANXA1,ANXA5,ANXA6,BAG2,COMP,HSPA5,HSPA8,ITGB1,MMP2,MSN,PDIA6,SERPINE1,THBS1,TIMP1,TIMP3,TNC,TPM2,TPM4,VIM	Ap1,CAT,EDN1,FOS,FOSB,IL6,JUN,P38 MAPK,PRRX1,PTK2,SMAD2,SMAD3,SMAD4,SP1,SP3,STAT3
AGT		growth factor	Activated	2.429	0.00475	BGN,COX4I1,FASN,GSTP1,ITGB1,MMP2,PALLD,PFN1,SERPINE1,TIMP1	AGT,AKT1,ATF3,Ap1,CTNNB1,FOS,FOXO1,IL6,JUN,SMAD2,SMAD3,SMAD4,SP1,SP3,STAT3,Tgf beta
IPMK		kinase	Activated	2.449	1.58e-08	CSRP1,FLNC,MYL9,PDLIM5,PFN1,TAGLN2
SYVN1		transporter	Activated	2.449	0.00122	FASN,HLA-A,ITGB1,LDHB,MYOF,PFN1	HTT,PPARG,PPARGC1A,SYVN1
IL5		cytokine	Activated	2.523	1.68e-09	ALDOA,ANXA6,CKAP4,ENO1,GLIPR2,HSP90B1,HSPA5,LMO7,LUM,PDIA6,PKM,S100A6,TPI1,TPM4,VIM,ZYX
lipopolysaccharide		chemical drug	Activated	2.53	5.26e-14	ACO1,ACTN4,ANXA1,ANXA5,BGN,CLIC4,COL12A1,COL4A2,COX4I1,EEF2,ENO1,FASN,FGB,GLS,GSN,GSTP1,HADHB,HLA-A,HSP90B1,HSPA5,HSPA8,IPO5,ITGB1,LASP1,LRP1,MARCKS,MME,MMP14,MMP2,MSN,MT2A,MYH9,MYL9,PSMA2,PSMA6,SERPINE1,SERPINH1,THBS1,TIMP1,TIMP3,TKT,TMSB10/TMSB4X,TNC,TXN,VIM,YWHAG,YWHAQ,ZYX	Ap1,CEBPB,FOS,FOSB,IFNG,IL1B,IL6,JUN,SMAD2,SMAD3,SMAD4,SP1,SP3,STAT3,TNF,TP53,TP63,lipopolysaccharide
thioacetamide		chemical toxicant	Activated	2.551	5.93e-09	ANXA1,BGN,CSRP2,DBN1,FGB,GSTM3,HK1,MMP14,MMP2,PKM,RCN1,S100A11,TAGLN,TIMP1,TMSB10/TMSB4X
IL1A		cytokine	Activated	2.559	0.00249	DPP4,ITGB1,LDHA,MMP14,MMP2,MT2A,SERPINE1	Ap1,CTNNB1,FOS,FOSB,IL1A,JUN,MMP9,SMAD3,SMAD4,STAT3,TNF,TNFRSF1B,TP63
decitabine		chemical drug	Activated	2.57	1.33e-07	EEF1A1,EEF1B2,EEF1G,FLNC,GSN,GSTP1,LUM,MMP14,MMP2,PAWR,PDLIM4,RPL4,SERPINH1,TGFBI,THBS1,TIMP3,TMSB10/TMSB4X,VIM
butyric acid		chemical - endogenous mammalian	Activated	2.584	1.97e-07	ANXA1,ANXA5,CAP1,COL4A2,FASN,GDI1,GSN,GSTP1,HADHB,HK1,IQGAP1,MT2A,PHB,SERPINE1,TGFBI,TIMP1,TIMP3	ARNT,Ap1,D-glucose,FOXO1,P38 MAPK,SMAD2,SMAD3,SP1,SP3,SREBF1,STAT3,butyric acid
TGFBR2		kinase	Activated	2.603	0.000247	BGN,CLIC4,MMP2,MYOF,SERPINE1,TAGLN,THBS1,TIMP1	AR,CTNNB1,FN1,FOS,RUNX2,SMAD2,SMAD3,SMAD4,SMAD7,SP1,SRF,STAT3,TGFB1,TGFBR2,Tgf beta
progesterone		chemical - endogenous mammalian	Activated	2.659	7.74e-07	ADH5,DPP4,GARS,HSD17B4,HSPA8,IDH2,ITGB1,LMO7,MME,MMP2,MT2A,NME2,S100A6,TGFBI,TIMP1,TIMP3,VIM,YWHAG	AKT1,Ap1,CTNNB1,EDN1,FOS,FOXO1,IL1A,IL1B,JUN,MMP9,MYB,NFKBIA,SMAD2,SMAD3,SMAD4,SP1,STAT3,progesterone
VEGFA		growth factor	Activated	2.66	1.19e-10	ADH5,ANPEP,ATP5O,CLIC4,DECR1,HK1,ITGB1,MDH2,MMP2,NME2,SERPINE1,SHMT2,SLC25A6,THBS1,TMSB10/TMSB4X,TUFM	Ap1,CTNNB1,FGF2,FN1,FOS,ITGAV,JUN,Mek,PI3K (complex),RUNX2,SMAD2,SMAD3,SP1,STAT3,VEGFA
PPARGC1A		transcription regulator	Activated	2.674	9.43e-05	ACADVL,ATP5B,ATP5O,COX4I1,FASN,LDHA,MDH2,PRDX3
CEBPA		transcription regulator	Activated	2.747	0.00108	AKR1C1/AKR1C2,ANPEP,ANXA1,CKAP4,COX4I1,FASN,GAPDH,GSTP1,HSPA5,MT2A,SERPINE1	Ap1,CEBPA,FOS,FOSB,FOXO1,HNF1A,HNF4A,JUN,PPARG,RETN,SMAD3,SMAD4,SP1,STAT3
INSR		kinase	Activated	2.761	2.08e-14	ACADVL,ACTN4,ARHGDIA,ATP5A1,ATP5B,ATP5O,CFL1,COX4I1,DECR1,FASN,FH,FLNC,GAPDH,HADHB,HSD17B10,HSD17B4,HSPD1,IQGAP1,MDH2,MMP2,OGDH,SERPINE1,UQCRC2	ARNT,Ap1,CTNNB1,D-glucose,FOXO1,INSR,Ins1,JUN,LEP,PPARG,SMAD7,SP1,SP3,SREBF1,STAT3
ESRRA		ligand-dependent nuclear receptor	Activated	2.762	3.81e-11	ACADVL,ASAH1,ATP5B,CSRP2,ENO1,GAPDH,HK1,HSD17B4,LDHA,LDHB,PKM,TPI1	ESRRA,PPARGC1A,PPARGC1B
HIF1A		transcription regulator	Activated	2.768	3.85e-07	ACO1,ALDOA,BGN,ENO1,FHL2,GAPDH,GPI,HSPA5,LDHA,MMP2,PGK1,PKM,SERPINE1,TPI1,VIM	ARNT,Ap1,ERK1/2,FOS,FOSB,HIF1A,IL6,JUN,MYC,SP1,SP3,STAT3
EGF		growth factor	Activated	2.789	2.16e-07	ACTN1,ANPEP,DPP4,EEF1A1,FASN,GSTP1,ITGB1,LDHA,MMP2,PPIB,S100A11,SERPINE1,THBS1,TIMP1,TIMP3,TNC,TUFM,VIM	AKT1,Ap1,CTNNB1,EGF,FOS,FOSB,FOXO1,HGF,JUN,MAP2K1,Mek,SMAD2,SMAD3,SMAD4,SNAI2,SP1,STAT3
SMAD2		transcription regulator	Activated	2.8	2.74e-07	BGN,ITGB1,MMP2,SERPINE1,THBS1,TIMP3,TPM1,TPM2	AR,CTNNB1,FOS,IL6,JUN,NFKBIA,SMAD2,SMAD3,SMAD4,SMAD7,SP1,SP3,SRF,STAT3,TGFB1
TP53		transcription regulator	Activated	2.838	1.43e-27	ACADVL,ACTN1,ACTN4,ADH5,ANXA1,ANXA6,CALU,CAP1,CLIC4,CNN1,CNN2,CNN3,COPB1,CSRP1,DCTN2,DPP4,DSTN,ECH1,FASN,FERMT2,FHL2,GAPDH,GPI,GSN,GSTP1,HADHB,HSP90AA1,HSPA8,HSPD1,IDH2,LASP1,LDHA,LIMA1,MAP4,MDH2,MMP2,MYH9,MYL9,MYOF,NPEPPS,NUDT5,OAT,PAWR,PDIA6,PDLIM5,PFN1,PRDX3,PRDX6,SERPINB6,SERPINE1,SERPINH1,TAGLN2,TGFB1I1,TGFBI,THBS1,TIMP3,TMSB10/TMSB4X,USO1,VIM,XRCC5,ZYX	JUN,SMAD3,SMAD4,STAT3,TNF,TP53,TP63
Ins1		other	Activated	2.936	1.5e-07	CNN1,FASN,GAPDH,GSTP1,HSD17B4,LDHA,LDHB,LRP1,MMP2,PPIB,SERPINE1,TIMP1,TIMP3,UQCRC2,VIM	AGT,AKT1,Ap1,CTNNB1,FOS,FOXO1,Ins1,JUN,LEP,SMAD2,SMAD3,SMAD4,SP1,SP3,STAT3,TNF,TP63
SRF		transcription regulator	Activated	3.093	2.69e-12	CALD1,CAP1,CNN1,CNN2,CSRP1,CSRP2,DSTN,FHL2,GSN,ITGB1,LRP1,MYH9,MYL9,PAFAH1B1,PDLIM7,RNH1,TAGLN,TLN1,TNC,ZYX
F2		peptidase	Activated	3.346	2.38e-06	ALDH1B1,CALD1,CKAP4,CORO1C,HSP90AA1,ITGB1,LAMP2,MYH9,RNH1,SERPINE1,TAGLN2,THBS1	Ap1,F2,FOS,FOSB,JUN,PLCG1,SMAD3,SMAD4,TMSB4
1,2-dithiol-3-thione		chemical reagent	Activated	3.588	5.52e-12	ALDOA,CCT3,DSTN,GSTP1,HSP90AA1,HSP90B1,PDIA6,PPIB,PSMA2,PSMA4,PSMA6,PSMB5,PSMB6,RPLP0,TPI1,TXN,USO1	1,2-dithiol-3-thione,NFE2L2
NFE2L2		transcription regulator	Activated	3.88	3.68e-10	ALDOA,CCT3,COL4A2,DSTN,GSTO1,GSTP1,HSP90AA1,HSP90B1,OAT,PAFAH1B1,PDIA6,PPIB,PSMA4,PSMA6,PSMB5,PSMB6,RPLP0,TPI1,TXN,USO1
pirinixic acid		chemical toxicant	Activated	4.004	8.26e-12	ACADVL,CCT3,DECR1,DPP4,ECH1,FASN,FGB,GAPDH,GSTM3,HADHB,HSD17B10,HSD17B4,HSP90AA1,HSPD1,HSPE1,LDHB,PSMA2,PSMA4,PSMB5,PSMB6,SERPINE1,TUFM,TXN	CEBPB,IFNG,PPARA,PPARG,SMAD3,SMAD4,SREBF1,STAT3,TP53,oleic acid,pirinixic acid
mono-(2-ethylhexyl)phthalate		chemical toxicant	Activated	4.231	7.59e-15	ACADVL,ACO1,ATP5B,ATP5F1,COX4I1,ENO1,FASN,FH,GAPDH,GPI,LRP1,MDH2,OGDH,PGK1,TKT,TPI1,UQCRC2,UQCRFS1	PPARGC1A,mono-(2-ethylhexyl)phthalate
TGFB1		growth factor	Activated	4.616	2.81e-23	ACTN1,AHNAK,AKR1C1/AKR1C2,ALDH18A1,ANPEP,BGN,CALD1,CAP1,CFL1,CLIC4,CNN1,CNN2,CNN3,COL4A2,COMP,CORO1C,CSRP1,CSRP2,CTTN,EEF1A1,FERMT2,GARS,GSN,HMGA2,HSD17B10,HSP90AA1,HSPA5,ITGB1,LDHA,MAP4,MMP14,MMP2,MSN,MYH9,MYOF,PDLIM4,PDLIM5,PDLIM7,PGK1,PLS3,RAB1A,RNH1,RSU1,S100A11,S100A6,SERPINE1,SERPINH1,TAGLN,TGFB1I1,TGFBI,THBS1,TIMP1,TIMP3,TNC,TPM1,TPM2,TUFM,USO1,VAT1,VIM,ZYX	AR,CTNNB1,NFKBIA,SMAD2,SMAD3,SMAD4,SMAD7,SP1,SRF,STAT3,TGFB1,TGFBR2
RICTOR		other	Inhibited	-4.69	2.94e-16	ATP5A1,ATP5B,ATP5F1,ATP5O,ATP6V1A,COX4I1,PSMA2,PSMA4,PSMA6,PSMB5,PSMB6,RPL10A,RPL4,RPL6,RPL7,RPL8,RPLP0,RPLP2,RPS18,RPS19,UQCRC2,UQCRFS1
miR-1 (and other miRNAs w/seed GGAAUGU)		mature microRNA	Inhibited	-4.599	7.16e-18	ANPEP,CAP1,CNN3,CORO1C,CSRP1,FERMT2,HSPD1,LASP1,LRP1,MRC2,OAT,PDLIM7,PPIB,PTMA,TAGLN2,THBS1,TIMP3,TMSB10/TMSB4X,TPM1,TPM2,TPM4,YWHAQ
CD 437		chemical drug	Inhibited	-4.359	2.76e-14	ALDOA,ATP5A1,ATP5B,ATP5O,CCT3,EEF2,EIF4B,ENO1,HSP90AA1,HSPA8,PFN1,PSMA4,RPL8,RPLP2,SLC25A6,TMSB10/TMSB4X,TXN,UQCRC2,YWHAZ
sirolimus		chemical drug	Inhibited	-3.564	3.98e-21	ACADVL,ANXA5,DDT,EEF1A1,EEF2,ENO1,FASN,GSTP1,HSP90AA1,HSP90B1,HSPA5,HSPD1,LDHA,LDHB,MMP14,MMP2,PGK1,PKM,PSMA4,PSMA6,PSMB6,PTMA,RPL10A,RPL8,RPLP0,RPS18,RPS19,SERPINE1,TIMP1,TPI1,TUFM,VIM	ARNT,Ap1,CDKN2A,HIF1A,JUN,JUNB,MYC,SP1,cholesterol,p70 S6k,sirolimus
5-fluorouracil		chemical drug	Inhibited	-3.145	6e-23	ALDOA,ATP5B,ATP5F1,ATP5O,CALU,CCT3,EEF1G,EEF2,GAPDH,GARS,GSN,HSPA8,HSPE1,IDH2,LDHA,PGK1,PSMA6,PSMB5,RPL10A,RPL6,RPL7,SERPINB6,SLC25A6,THBS1,TMSB10/TMSB4X,TPI1,UQCRC2
SB203580		chemical - kinase inhibitor	Inhibited	-3.095	0.00101	ANXA1,ENO1,GPI,GSTP1,MMP2,SERPINE1,TAGLN,THBS1,TIMP1,TIMP3	Ap1,FOS,FOSB,IL1B,JUN,P38 MAPK,SB203580,SMAD2,SMAD3,SMAD4,SP3,STAT3,TNF,TP63
CD3		complex	Inhibited	-3.034	5.41e-08	AARS,ACTN4,ANXA1,DDT,DPP4,GAPDH,HSP90AA1,HSP90B1,HSPA5,HSPA8,HSPE1,LRP1,MDH2,MMP2,OGDH,PFN1,PHB,PSMA6,PTMA,RPL6,S100A11,THBS1	Ap1,CD3,FOS,IL2,STAT3
cycloheximide		chemical reagent	Inhibited	-2.813	0.0013	ALDOA,EEF1A1,HMGA2,LDHA,MME,MMP2,PGK1,SERPINE1,THBS1,TIMP1	AKT1,ARNT,Ap1,CTNNB1,ERK,FGF2,FOS,FOXO1,HIF1A,JUN,MYC,P38 MAPK,SMAD2,SMAD3,SP1,SP3,STAT3,cycloheximide
miR-124-3p (and other miRNAs w/seed AAGGCAC)		mature microRNA	Inhibited	-2.81	0.000906	GSN,HADHB,IQGAP1,ITGB1,MYH9,PDLIM7,SERPINB6,TLN1
FMR1		other	Inhibited	-2.611	8.09e-08	ALDOA,CFL1,EEF2,ENO1,GAPDH,MAP1B,UQCRFS1
MAP4K4		kinase	Inhibited	-2.433	0.000546	ACADVL,FASN,HADHB,LDHB,OGDH,UQCRFS1
estrogen receptor		group	Inhibited	-2.36	2.18e-10	ANXA1,CALD1,CAPG,COL12A1,COL4A2,FLNC,HSP90AA1,ITGB1,MAP1B,MMP14,MSN,SERPINE1,TIMP1,TIMP3,TNC,VIM	Ap1,CTNNB1,EGF,FOS,FOSB,JUN,MMP9,SMAD2,SMAD3,SMAD4,SP1,STAT3,estrogen receptor
CD28		transmembrane receptor	Inhibited	-2.345	0.00273	ANXA1,GAPDH,HSPA8,MMP2,PHB,PSMA6,PTMA,RPL6,THBS1	CD28,CDKN2A,FOS,FOXO1,IL6,JUN,JUNB,SP1,SP3,STAT3
bufalin		chemical reagent	Inhibited	-2.236	1.82e-07	HSPA5,MMP2,RPLP0,YWHAG,YWHAQ,YWHAZ
nitrofen		chemical toxicant	Inhibited	-2.236	2.07e-05	CLIC4,ENO1,HK1,TGFB1I1,TIMP3
salirasib		chemical drug	Inhibited	-2.236	9.7e-05	LDHA,PGK1,PKM,SERPINE1,TPI1
mir-133		microRNA	Inhibited	-2.219	2.07e-05	CNN1,GSTP1,LASP1,MMP14,TAGLN
MAFB		other	Inhibited	-2.213	1.37e-05	ACTN1,ARHGDIA,CAP1,CNN2,TAGLN
pyrrolidine dithiocarbamate		chemical reagent	Inhibited	-2.2	0.00237	ANXA1,MMP14,MMP2,PGK1,SERPINE1	ARNT,Ap1,CTNNB1,ERK,FOS,FOSB,HIF1A,IL6,JUN,MYC,SMAD2,SMAD3,SMAD4,SP1,SP3,STAT3,TNF,TP63,pyrrolidine dithiocarbamate
actinomycin D		chemical drug	Inhibited	-2.182	0.000109	FASN,FGB,GAPDH,GPI,GSTP1,HK1,HMGA2,MMP2,SERPINE1	ARNT,Ap1,CDKN2A,CEBPA,CTNNB1,FOS,FOXO1,HIF1A,Insulin,JUN,JUNB,LEP,MYC,SP1,SP3,STAT3,actinomycin D
miR-21-5p (and other miRNAs w/seed AGCUUAU)		mature microRNA	Inhibited	-2.169	0.000164	MARCKS,MMP2,TAGLN,TIMP3,TPM1	AR,CTNNB1,SMAD2,SMAD3,SMAD4,SMAD7,SP1,miR-21-5p (and other miRNAs w/seed AGCUUAU)
wortmannin		chemical - kinase inhibitor	Inhibited	-2.088	1e-06	ANPEP,FASN,GSTP1,MMP14,MMP2,MSN,MT2A,SERPINE1,TPI1,TPM1,VIM	AKT1,Ap1,CEBPA,CTNNB1,FOS,FOXO1,HNF4A,JUN,Mek,PI3K (complex),PPARG,SMAD2,SP1,STAT3,wortmannin
dichlorovinylcysteine		chemical toxicant	Inhibited	-2	0.00012	ENO1,MDH2,PKM,TUFM
BMS-690514		chemical drug	Inhibited	-2	0.000201	BAG2,HSP90AA1,HSPA8,HSPE1
SB-431542		chemical reagent	Inhibited	-2	0.00349	BGN,CLIC4,MMP2,SERPINE1	SB-431542,SMAD2,SMAD3,SMAD4
plicamycin		chemical drug	Inhibited	-2	0.00986	ADH5,FASN,SERPINE1,TIMP1	Ap1,SMAD2,SMAD3,SMAD4,SP1,SP3,STAT3,TGFBR2,plicamycin

## Sheet: osteogenic
Upstream Regulator	Fold Change	Molecule Type	Predicted Activation State	Activation z-score	p-value of overlap	Target molecules in dataset
RICTOR		other	Inhibited	-2.449	2.71e-05	ATP5J2,PPA2,RPL14,RPS18,RPS23,UQCRFS1	rapamycin
ERBB4		kinase	Inhibited	-2	5.85e-05	HMGA2,PTGIS,SERPINE2,WISP2	epidermal growth factor recptor family
